# Supplementary material for: The gut microbiome enhances breast cancer immunotherapy following bariatric surgery
Source: JCI Insight. 2025 Apr 24;10(11):e187683. doi: 10.1172/jci.insight.187683 (PMC12220976; doi:10.1172/jci.insight.187683)
Supplement: Supplemental tables 1-2 [file jciinsight-10-187683-s172.xlsx]

## Sheet: Sup Table 1
Supplementary Table 1. Endpoint cecal contents identified by 16S sequencing. ND signifies not detected.
Taxa Name	Obese FMT IgG2a Mean	Obese FMT αPD-1 Mean	VSG FMT IgG2a Mean	VSG FMT αPD-1 Mean	Obese Donor Mean	VSG Donor Mean
K_Bacteria	0	0	0	2.15463e-05	0	6.27916e-05
K_Bacteria	0	0	0	6.74241e-06	7.4107e-05	0.000163258
P_Bacteroidetes	ND	ND	ND	ND	0	3.80986e-05
P_Candidatus_Saccharibacteria	ND	ND	ND	ND	1.01191e-05	0
P_Firmicutes	ND	ND	ND	ND	9.10719e-05	0
C_Actinobacteria	ND	ND	ND	ND	0.00330263	0.00339741
C_Bacilli	ND	ND	ND	ND	0.0698667	0.0790072
C_Deltaproteobacteria	ND	ND	ND	ND	0.00141157	0.00374159
O_Bacteroidales	ND	ND	ND	ND	0	3.13958e-05
O_Clostridiales	0	0	0	0.000417544	0.000416316	0
O_Desulfovibrionales	ND	ND	ND	ND	0.000328537	7.61972e-05
O_Lactobacillales	0	0	0	2.45224e-06	1.23512e-05	0
O_Micrococcales	ND	ND	ND	ND	4.94047e-05	0
O_Verrucomicrobiales	ND	ND	ND	ND	0	1.90493e-05
F_Bacteroidaceae	ND	ND	ND	ND	0.0240895	0.0530446
F_Clostridiales_Incertae_Sedis_XIII	0.00224241	0.00215619	0.00147323	0.0018789	0.000308779	0.00333525
F_Desulfovibrionaceae	ND	ND	ND	ND	0.0139235	0.018155
F_Eggerthellaceae	ND	ND	ND	ND	0.0234435	0.0150231
F_Enterobacteriaceae	0.17337	0.061913	0.110756	0.10405	ND	ND
F_Enterococcaceae	0.135921	0.0902914	0.0921329	0.018509	ND	ND
F_Erysipelotrichaceae	0.0543271	0.0167259	0.0352954	0.04695	0.00138877	0.00111105
F_Helicobacteraceae	ND	ND	ND	ND	0.0237949	0.0278263
F_Lachnospiraceae	0.10223	0.0739731	0.0675679	0.0946178	0.00062991	0.000846104
F_Lactobacillaceae	0.122222	0.117684	0.110775	0.14986	0.00800974	0.00583355
F_Muribaculaceae	ND	ND	ND	ND	0.00112539	0.0293962
F_Peptostreptococcaceae	0.0406578	0.0345455	0.0623818	0.114978	0.0337098	0.0377595
F_Porphyromonadaceae	ND	ND	ND	ND	0.00290542	0.0207848
F_Prevotellaceae	ND	ND	ND	ND	0.0021129	0.00134853
F_Promicromonosporaceae	ND	ND	ND	ND	0.0147113	0.0097825
F_Rikenellaceae	ND	ND	ND	ND	0.311441	0.176331
F_Ruminococcaceae	0.126813	0.136898	0.0872942	0.116127	0.0286547	0.00868346
F_Streptococcaceae	ND	ND	ND	ND	0.0199741	0.0243376
G_Acetatifactor	0.00146324	0.0153732	0.0039243	0.00300701	0.0015353	0.00239895
G_Acutalibacter	0.0170142	0.0744661	0.0241867	0.0701093	0.0297499	0.0436265
G_Adlercreutzia	ND	ND	ND	ND	0.00407429	0.00449507
G_Aestuariispira	ND	ND	ND	ND	0.00283628	0.000853908
G_Afipia	ND	ND	ND	ND	0.00566276	0.00384906
G_Agathobaculum	ND	ND	ND	ND	0.0168793	0.0184397
G_Akkermansia	0.00153754	0.000473058	6.8911e-05	0	0.0146586	0.0191294
G_Alistipes	ND	ND	ND	ND	0	0.000108707
G_Alloprevotella	ND	ND	ND	ND	0	7.26306e-06
G_Amedibacillus	5.34549e-05	0.000203258	0.000308587	4.75503e-05	0.00039349	0.00133685
G_Anaeroplasma	ND	ND	ND	ND	0.0115629	0.0188572
G_Anaerostipes	0.0593513	0.0879359	0.0919422	0.1504	ND	ND
G_Anaerotignum	0.0011531	0.0208636	0.00803845	0.000966846	0.00483299	0.00497729
G_Anaerotruncus	0.160643	2.88817e-05	0.157465	0.0400948	0.00212877	0.00776197
G_Asaccharospora	0.000326603	0.010254	0	0	6.17559e-06	0.00115017
G_Bacteroides	ND	ND	ND	ND	0.000340276	0.00100208
G_Bifidobacterium	0.000559431	0	0	0	0.00189136	0.0152958
G_Butyricicoccus	0.000116002	0.00986394	0.00253622	0.0132573	ND	ND
G_Caproicibacter	ND	ND	ND	ND	0.0497939	0.0346311
G_Caproiciproducens	0	0.00395714	0.00195634	3.45077e-05	ND	ND
G_Cellulosimicrobium	ND	ND	ND	ND	0.00909044	0.0117785
G_Chitinophaga	0	0.0870494	0	0	ND	ND
G_Clostridioides	0	0.00659395	0.000677048	0.00213314	ND	ND
G_Clostridium_IV	ND	ND	ND	ND	0.00918786	0.00775549
G_Clostridium_sensu_stricto	ND	ND	ND	ND	0.00229596	0.00141065
G_Clostridium_XlVa	0	0.0454157	0	0.0203407	0.0165135	0.0297677
G_Clostridium_XVIII	0	0.00722314	0	0	ND	ND
G_Colidextribacter	0	0.0163248	0.000154367	0.00784171	0.0598687	0.0968627
G_Corynebacterium	ND	ND	ND	ND	0.00382526	0.0146647
G_Dorea	ND	ND	ND	ND	0.0336362	0.0223731
G_Duncaniella	ND	ND	ND	ND	0.0655111	0.0316538
G_Dysosmobacter	ND	ND	ND	ND	0.000727775	0.00167237
G_Enterocloster	0	6.91428e-05	5.36685e-05	0.00541968	ND	ND
G_Enterococcus	0	0.0149416	0	0.00255624	ND	ND
G_Escherichia/Shigella	0	0.00709968	0	0.00445666	ND	ND
G_Faecalibaculum	ND	ND	ND	ND	0.00025772	0.000231881
G_Faecalicatena	0	0.0472263	0	2.81563e-06	0.0216552	0.014344
G_Faecalimonas	ND	ND	ND	ND	0.00894089	0.00833543
G_Falsiporphyromonas	ND	ND	ND	ND	0.000793814	0.000446427
G_Flavonifractor	ND	ND	ND	ND	0.0156886	0.0326554
G_Flintibacter	0	0.00041489	0.000412611	0	0.000369539	0.000897671
G_Harryflintia	0	0.00314519	0	0	0.000240074	4.19049e-05
G_Helicobacter	ND	ND	ND	ND	0.00017911	0.000113874
G_Holdemania	ND	ND	ND	ND	1.23512e-05	0.00049278
G_Holzapfelia	ND	ND	ND	ND	3.28537e-05	2.68528e-05
G_Hungatella	0	2.38493e-06	0	6.23305e-06	0.00195058	0.00132784
G_Ihubacter	ND	ND	ND	ND	0.00138733	0.00298736
G_Intestinimonas	0	2.43025e-06	0	0	0.000319941	2.01396e-05
G_Isobaculum	0	0.00219822	0	0	ND	ND
G_Kineothrix	0	0.00456	0	0	0.000976946	2.51166e-05
G_Lactobacillus	0	1.17747e-05	0	0	0.00016879	0
G_Lactococcus	0	0.000112359	0	0	0.00213662	0.00370679
G_Lawsonibacter	0	3.26867e-06	0	9.34958e-06	0.00238202	0.00383553
G_Ligilactobacillus	0	0	1.07337e-05	0	0.000586566	0
G_Limosilactobacillus	ND	ND	ND	ND	0.0015312	0
G_Longicatena	0	0	0.136259	0.0199193	ND	ND
G_Mailhella	ND	ND	ND	ND	8.18464e-05	0
G_Marvinbryantia	ND	ND	ND	ND	1.08008e-05	0.000615489
G_Millionella	ND	ND	ND	ND	5.94042e-05	0.00263048
G_Mucispirillum	ND	ND	ND	ND	0.000571936	0.00197483
G_Muribaculum	ND	ND	ND	ND	9.18065e-05	4.3456e-05
G_Neglecta	0	0	2.2131e-06	0	0.00112178	0
G_Odoribacter	ND	ND	ND	ND	0.000240953	0
G_Olsenella	ND	ND	ND	ND	0.000119175	2.1903e-05
G_Oscillibacter	0	0	2.09034e-06	0	1.19175e-05	2.73788e-05
G_Paludicola	ND	ND	ND	ND	0.00054131	0.000266494
G_Parabacteroides	ND	ND	ND	ND	0.00221555	0.000977007
G_Paramuribaculum	ND	ND	ND	ND	0	1.40379e-05
G_Phocaeicola	ND	ND	ND	ND	1.85268e-05	0.000548445
G_Phocea	0	0	3.13552e-06	0	0.000162012	0.00210383
G_Pseudescherichia	ND	ND	ND	ND	0	0.00358539
G_Rikenella	ND	ND	ND	ND	0	9.00025e-05
G_Romboutsia	0	0	5.24843e-06	0	0	2.1903e-05
G_Ruminococcus2	0	0	3.60261e-06	0	0	3.46026e-05
G_Schaedlerella	0	0	0.000106974	0.000376581	0	3.28546e-05
G_Sellimonas	ND	ND	ND	ND	0.00106838	0.000919928
G_Stomatobaculum	0	0	0.00403656	0.0110069	ND	ND
G_Terrisporobacter	0	0	0.000169262	0.000581638	ND	ND
G_Turicibacter	0	0	0	1.22646e-05	ND	ND
G_Ureaplasma	ND	ND	ND	ND	1.62012e-05	0
G_Vampirovibrio	ND	ND	ND	ND	1.62012e-05	0
Akkermansia_muciniphila	ND	ND	ND	ND	0.00109691	0.000554138
Bacteroides_acidifaciens	ND	ND	ND	ND	0.000140205	5.28565e-05
Helicobacter_typhlonius	ND	ND	ND	ND	1.62012e-05	0

## Sheet: Sup Table 2
Supplementary Table 2. Circulating metabolites measured with GC-MS from plasma samples collected at endpoint.
Metabolite	Obese FMT IgG2a Mean	Obese FMT αPD-1 Mean	VSG FMT IgG2a Mean	VSG FMT αPD-1 Mean	Obese Donor Mean	VSG Donor Mean
acetate	0.0872631	0.0848462	0.0844023	0.0858321	0.034488	0.0403754
propionate	0.0184519	0.0157872	0.0171359	0.0187719	0.0128105	0.017397
isobutyrate	0.0107057	0.00797059	0.00792211	0.00545908	0.0058441	0.00511228
butyrate	0.0291373	0.0246257	0.026206	0.0267406	0.00844839	0.00885789
2-methylbutyrate	0.00428439	0	0.00293831	0	0	0
valerate	0.00866702	0.00536298	0.00849342	0.00937854	0.00772843	0.0061006
4-methylvalerate	0.00193023	0	0	0	0	0
hexanoate	0.0398964	0.0389306	0.0395786	0.0426022	0.0196617	0.0191492
phenol	0.012356	0.0128636	0.012229	0.0122182	0	0
benzoate	0.287559	0.280806	0.292906	0.296174	0.218749	0.210471
alanine	0.746925	0.601821	0.757877	0.668047	0.207762	0.439299
valine	4.34431	4.10907	4.24516	4.52008	1.21062	1.45093
leucine	2.12939	2.02221	1.97475	2.2707	0.0232704	0.0303887
isoleucine	1.76669	1.67494	1.6015	1.82718	0.0176624	0.0252855
proline	0.48067	0.358611	0.47389	0.402771	0.151181	0.426474
succinate	0.0229499	0.0198966	0.0183777	0.0248132	0	0
methionine	0.100263	0.0929838	0.101569	0.103228	0	0
glycine	2.1719	1.56765	2.37034	2.08558	1.34981	1.73026
phenylalanine	0.305513	0.270052	0.288486	0.279038	0.0922149	0.105616
palmitate	2.84852	2.60262	2.87385	2.88551	1.5252	1.42511
threonine	0	0.00111695	0.00306293	0.00179885	0	0
tyramine	0.00204376	0	0	0.00614716	0.00718988	0.0074107
5aminovalerate	0.0148482	0.00215385	0.00474537	0.0119576	0	0
aspartate	0.0016301	0	0.00241414	0.00137108	0	0
cysteine	0.111562	0.103976	0.111238	0.116429	0.0244822	0.0217301
lysine	0.261446	0.245565	0.255148	0.258011	0.00841382	0.0136455
tryptophan	0.00488167	0.0021515	0.00437448	0.00460687	0	0
BCAA	8.24039	7.80622	7.82142	8.61796	1.25155	1.5066
