# Supplementary material for: The gut microbiome enhances breast cancer immunotherapy following bariatric surgery
Source: JCI Insight. 2025 Apr 24;10(11):e187683. doi: 10.1172/jci.insight.187683 (PMC12220976; doi:10.1172/jci.insight.187683)
Supplement: Supporting data values [file jciinsight-10-187683-s173.xlsx]

## Sheet: Figure 1B
Figure 1B
Mouse to Mouse FMT Tumor Progression (mm^3)
Days after BC Injection	Obese FMT IgG2a										Obese FMT αPD-1										VSG FMT IgG2a										VSG FMT αPD-1
0	0	0	0	0	0	0	0	0	0	0	0	0	0	0	0	0	0	0	0	0	0	0	0*	0	0	0	0	0	0*	0	0	0	0	0	0	0	0	0	0	0
7	0	0	0	0	0	495.6	0	0	0	90.97	343	0	56.7	0	269.08	0	392	0	733.78	115.2	0	0	295.75*	79.63	96	0	190	0	295.75*	0	0	252	0	0	368.64	0	0	0	200	150
10	447.47	529.71	582.98	180.85	571.19	423.66	415.26	289.07	255.05	677.7	0	281.88	0	735.9	424.74	479.74	480.94	572.44	661.67	577.05	246.875	431.937	498.4374*	281.437	397.439	211.3	290.646	345.487	281.3292*	313.709	399.652	211.861	215.623	0	210.092	249.232	186.333	0	127.78	0
13	1125.45	955.7	735.43	347.45	494.71	328.67	579.57	485.17	435.79	743.16	170.35	200.32	0	950.56	579.64	757.05	778.06	859.08	973.94	902.55	447.43	501.72	782*	493.84	614.2	479.48	696.7	591.26	1004.31*	816.63	560.27	402.81	317.03	182.59	179.14	312.66	381.83	0	228.42	0
Endpoint	2181.81	1745.22	1907.94	565.284	1079.98	951.143	1854.6	892.471	525.037	1805.94	622.091	401.889	50	738.586	1057.21	1269.53	879.572	826.537	1193.25	1796.3	933.816	1034.78	2905.806*	558.378	1217.13	1054.85	742.175	1029.41	2343.558*	1057.38	658.161	551.554	306.551	50	149.214	412.93	507.608	50	521.643	50
Outliers called by Prism (rout 1%)

## Sheet: Figure 1C
Figure 1C
Mouse to Mouse FMT Endpoint Tumor Volume (mm^3)
Obese FMT IgG2a	2181.81	1745.22	1907.94	565.284	1079.98	951.143	1854.6	892.471	525.037	1805.94
Obese FMT αPD-1	622.091	401.889	50	738.586	1057.21	1269.53	879.572	826.537	1193.25	1796.3
VSG FMT IgG2a	933.816	1034.78	2905.806*	558.378	1217.13	1054.85	742.175	1029.41	2343.558*	1057.38
VSG FMT αPD-1	658.161	551.554	306.551	50	149.214	412.93	507.608	50	521.643	50
Outliers called by Prism (rout 1%)

## Sheet: Figure 1D
Figure 1D
Mouse to Mouse FMT Gene Expression Heatmap
GeneID	GeneSymbol	S000005-38109-002	S000005-38110-002	S000005-38113-002	S000005-38114-002	S000005-38115-002	S000005-38118-002	S000005-38119-002	S000005-38124-002	S000005-38126-002	S000005-40612-002	S000005-40613-002	S000005-40615-002	S000005-40616-002	S000005-40617-002	S000005-40618-002	S000005-42371-002	S000005-42372-002	S000005-42375-002	S000005-42376-002
ENSMUSG00000000001	Gnai3	13.0139	12.9499	12.994	12.8998	12.9805	12.893	13.0053	12.9536	12.9423	12.8823	13.0216	12.9826	12.8992	12.9389	12.9813	13.1626	13.0202	12.9439	12.9773
ENSMUSG00000000028	Cdc45	10.3823	10.4697	10.3939	10.5772	10.4646	10.4153	10.3983	10.3739	10.4805	10.4234	10.4002	10.4064	10.4323	10.5255	10.4256	10.4711	10.4798	10.3787	10.4285
ENSMUSG00000000049	Apoh	6.18032	6.20383	6.18075	6.19735	6.1852	7.33082	6.18339	6.2009	6.18547	6.19179	7.04836	6.192	6.1883	6.18056	6.20555	7.37539	7.36643	7.25988	7.14051
ENSMUSG00000000056	Narf	9.87255	9.58974	9.7619	9.42266	9.80904	9.62786	9.46127	9.45672	9.5937	9.32534	9.70466	9.45423	9.44754	9.763	9.6787	9.70536	9.53839	9.2181	9.20653
ENSMUSG00000000058	Cav2	12.499	12.4615	12.6532	12.5036	12.3735	12.3258	12.735	12.413	12.4415	12.5359	12.3677	12.4913	12.4749	12.6246	12.5684	12.7844	12.4228	12.3804	12.4223
ENSMUSG00000000078	Klf6	13.6266	13.4444	13.5806	13.4174	13.6512	13.4639	13.641	13.5898	13.552	13.5102	13.6063	13.6361	13.4779	13.4103	13.517	13.792	13.6817	13.4436	13.531
ENSMUSG00000000085	Scmh1	7.62213	7.5765	7.69035	7.56963	7.80997	7.88559	7.62205	7.66565	7.80487	7.76	7.85452	7.8671	7.74294	7.58786	7.51672	7.65205	7.54265	7.62483	7.6173
ENSMUSG00000000088	Cox5a	11.518	11.4099	11.5186	11.611	11.5528	11.4818	11.4811	11.3898	11.5084	11.7516	11.5104	11.6508	11.7361	11.6237	11.3091	11.4584	11.3973	11.5252	11.3659
ENSMUSG00000000093	Tbx2	5.12433	5.11553	5.10641	5.08008	5.11623	5.08351	5.06703	5.10309	5.13144	5.06431	5.06771	5.11592	5.09794	5.08533	5.06626	5.06082	5.08668	5.15522	5.13305
ENSMUSG00000000094	Tbx4	7.13699	7.25886	6.96877	7.0732	7.046	7.11035	7.03983	7.06055	7.20166	7.10032	7.23907	7.06783	7.03082	7.16366	7.09833	7.02599	7.1562	7.05753	7.07115
ENSMUSG00000000125	Wnt3	3.36759	3.36922	3.36789	3.35328	3.385	3.35599	3.35671	3.39036	3.38744	3.34265	3.34238	3.36935	3.35822	3.36916	3.37171	3.37021	3.34237	3.37325	3.36727
ENSMUSG00000000126	Wnt9a	7.46468	7.39863	7.34068	7.44474	7.1945	7.24791	7.28055	7.19983	7.39972	7.3009	7.25103	7.27959	7.24593	7.38019	7.41661	7.29563	7.35284	7.31868	7.37979
ENSMUSG00000000127	Fer	10.3077	10.236	10.2965	10.283	10.3125	10.2832	10.3084	10.1903	10.1911	10.2132	10.2054	10.2287	10.258	10.2229	10.3553	10.4458	10.1567	10.3664	10.2797
ENSMUSG00000000131	Xpo6	12.071	12.052	12.0256	12.3073	12.4282	12.3481	11.865	12.433	12.366	11.98	12.4953	12.2485	12.0711	12.0826	12.4345	12.0356	12.1671	12.1709	12.2996
ENSMUSG00000000134	Tfe3	11.0371	10.7104	10.8601	10.8854	11.0431	10.9751	10.8255	11.1229	10.9553	10.92	10.8819	10.9548	10.9601	11.074	10.8643	10.8381	10.7971	10.7747	10.8166
ENSMUSG00000000142	Axin2	5.28257	5.38471	5.3067	5.32942	5.44088	5.29596	5.29051	5.41597	5.3815	5.51339	5.30112	5.33733	5.32904	5.34068	5.29703	5.3704	5.38769	5.39627	5.32123
ENSMUSG00000000148	Brat1	9.67912	9.74848	9.6854	9.7194	9.73368	9.67295	9.54301	9.59835	9.81311	9.75384	9.61418	9.63374	9.68219	9.75009	9.77271	9.56734	9.59987	9.68765	9.63998
ENSMUSG00000000149	Gna12	11.907	11.8253	11.8841	11.8573	11.7643	11.9677	11.7828	11.9479	11.9068	11.8747	11.8675	11.8561	11.9402	11.7902	11.871	11.7384	11.8727	11.8092	11.8139
ENSMUSG00000000154	Slc22a18	6.81696	6.88071	6.79875	6.84141	6.62108	6.78456	6.69236	6.67085	6.8899	6.70966	6.70614	6.73472	6.81241	6.73013	6.82317	6.84711	6.93404	6.85924	6.86967
ENSMUSG00000000159	Igsf5	2.67984	2.67974	2.67985	2.72016	2.67997	2.70403	2.71599	2.6799	2.69747	2.68001	2.67997	2.69477	2.68552	2.68013	2.67999	2.78157	2.71844	2.72296	2.7051
ENSMUSG00000000167	Pih1d2	4.43173	4.43083	4.44001	4.45216	4.46467	4.44838	4.43138	4.42839	4.43408	4.43861	4.40748	4.40401	4.41832	4.42103	4.38886	4.47569	4.43713	4.43831	4.48541
ENSMUSG00000000168	Dlat	11.5836	11.6193	11.6052	11.793	11.6016	11.5905	11.6499	11.4715	11.7821	11.5777	11.5683	11.6739	11.6057	11.5147	11.6188	11.7198	11.6053	11.5312	11.5319
ENSMUSG00000000171	Sdhd	12.0112	11.8686	12.0139	12.1018	11.9425	11.9334	12.0759	11.9163	12.2063	12.1209	11.9746	12.0608	12.021	12.055	11.96	11.9836	11.9774	11.9773	11.9202
ENSMUSG00000000182	Fgf23	2.67875	2.68944	2.6945	2.66816	2.68859	2.67314	2.70834	2.71154	2.68781	2.67443	2.6914	2.70106	2.68384	2.67507	2.68022	2.6825	2.68567	2.68383	2.68241
ENSMUSG00000000184	Ccnd2	13.6279	13.7349	13.3539	13.4544	13.5069	13.5085	13.3157	13.6726	13.2271	13.4714	13.4519	13.4514	13.5169	13.4449	13.5781	13.1446	13.6586	13.3824	13.5549
ENSMUSG00000000194	Gpr107	12.0082	11.7798	11.9591	11.8773	11.8964	12.1217	12.0785	12.116	11.8421	12.0234	12.001	11.8742	12.0789	12.1189	11.9046	11.8982	12.0204	11.823	12.018
ENSMUSG00000000204	Slfn4	12.9096	12.9975	12.7991	12.388	13.4976	12.4042	12.8082	12.5957	12.6546	12.8617	12.9384	12.7106	12.8	13.1242	12.9207	13.165	12.1423	12.7662	13.0822
ENSMUSG00000000223	Drp2	6.99332	7.00214	7.00156	7.04876	7.06127	6.97735	7.13132	7.0308	7.05049	7.05689	6.98617	6.93312	7.03231	6.96304	7.09632	6.9512	7.00722	7.13817	7.05558
ENSMUSG00000000244	Tspan32	7.17742	7.17635	7.1487	7.21305	7.1644	7.17146	7.51518	7.39583	7.34396	7.33361	7.33774	7.40809	7.54338	7.19668	7.15126	7.29605	7.39934	7.19198	7.19659
ENSMUSG00000000247	Lhx2	4.65129	4.65215	4.6431	4.6427	4.67637	4.6414	4.61893	4.59859	4.65701	4.64914	4.65516	4.69297	4.65469	4.70516	4.75099	4.68825	4.61373	4.63731	4.71024
ENSMUSG00000000248	Clec2g	4.21556	4.21787	4.21505	4.21596	4.20602	4.20956	4.35667	4.26573	4.22251	4.24142	4.20035	4.22643	4.31487	4.34947	4.18959	4.28024	4.27919	4.22795	4.2225
ENSMUSG00000000253	Gmpr	4.78729	4.76733	4.78986	4.80346	4.76084	4.7611	4.76741	4.77385	4.76428	4.74424	4.75568	4.78275	4.8405	4.81942	4.83661	4.78619	4.78293	4.79536	4.79752
ENSMUSG00000000266	Mid2	7.92611	7.84327	7.89527	7.85389	7.7186	7.75434	7.90131	7.96803	7.74795	7.96594	8.02253	7.80648	7.83026	7.9181	7.92112	8.08286	7.78994	7.82761	7.92552
ENSMUSG00000000275	Trim25	12.4608	12.708	12.5835	12.4078	12.674	12.4738	12.4465	12.599	12.4115	12.5169	12.5995	12.5405	12.4908	12.6193	12.4823	12.6133	12.4052	12.5367	12.6415
ENSMUSG00000000276	Dgke	9.35031	9.4163	9.36369	9.32902	9.3668	9.25031	9.44249	9.35742	9.23286	9.2318	9.26892	9.42865	9.20908	9.12107	9.44242	9.44167	9.56592	9.36615	9.33316
ENSMUSG00000000278	Scpep1	13.1278	13.1006	13.1666	13.0914	13.1521	13.1883	12.9749	13.0218	13.087	13.1108	13.1757	13.0977	12.9018	13.1658	13.2577	13.09	12.9977	13.0764	13.2296
ENSMUSG00000000282	Mnt	12.0299	11.7343	11.8892	11.5111	11.6369	11.8789	11.3227	11.833	11.7725	11.7187	11.6622	11.6956	11.7673	11.8219	11.8705	11.5658	11.8798	11.8408	11.7652
ENSMUSG00000000290	Itgb2	12.2885	12.2226	12.2137	12.2573	12.3002	12.7542	12.7505	13.0125	12.508	12.631	12.7405	13.0183	12.6529	12.2966	12.2258	12.648	12.6856	12.1303	12.2181
ENSMUSG00000000295	Hddc2	9.21535	9.2015	9.20701	9.34462	9.16224	9.16278	9.2068	9.14686	9.35624	9.30501	9.04498	9.18939	9.07538	9.33527	9.15456	9.07606	9.06809	9.31356	9.1629
ENSMUSG00000000301	Pemt	6.65839	6.71444	6.60385	6.65654	6.70144	6.82926	6.74967	6.63327	6.76365	6.6558	6.78724	6.72756	6.64736	6.87009	6.78495	6.73727	6.75961	6.82274	6.74044
ENSMUSG00000000303	Cdh1	6.16096	6.16733	6.18564	6.3409	6.27006	6.23777	6.29079	6.30131	6.18692	6.13743	6.13882	6.23011	6.27187	6.12066	6.16004	6.23268	6.21258	6.30022	6.24539
ENSMUSG00000000308	Ckmt1	2.8148	2.80087	2.81015	2.82007	2.79583	2.81316	2.79744	2.80439	2.8166	2.84294	2.79981	2.81526	2.81835	2.8055	2.82156	2.82154	2.81856	2.83678	2.80467
ENSMUSG00000000317	Bcl6b	6.55372	6.55511	6.64667	6.61699	6.72426	6.58683	6.56413	6.6311	6.5457	6.56735	6.70218	6.6295	6.50828	6.52275	6.60204	6.64175	6.60139	6.54369	6.45952
ENSMUSG00000000318	Clec10a	7.37923	7.42413	7.4593	7.7708	7.38509	7.52961	8.02884	7.79508	7.44405	7.50653	7.46046	7.62218	7.76497	7.32762	7.42099	7.45121	7.42763	7.51063	7.4642
ENSMUSG00000000320	Alox12	2.64995	2.64329	2.63806	2.64076	2.63397	2.66302	2.64229	2.63952	2.64396	2.63705	2.67331	2.64374	2.6374	2.63431	2.62983	2.6571	2.64479	2.64024	2.63108
ENSMUSG00000000326	Comt	11.1533	11.2381	11.199	11.1881	11.0773	11.0251	11.0835	11.0792	11.1872	11.1184	11.0264	11.1605	11.1595	11.2196	11.1531	11.0807	11.0641	11.1983	11.1538
ENSMUSG00000000339	Rtca	10.9152	10.7977	10.9069	10.8765	10.8819	10.8849	10.8804	10.8295	10.9061	10.9045	10.8256	10.87	10.8101	10.871	10.7955	10.7069	10.8318	10.8592	10.8234
ENSMUSG00000000340	Dbt	10.7068	10.3963	10.7405	10.4253	10.8794	10.5008	10.7468	10.6854	10.4952	10.6221	10.6217	10.5793	10.4506	10.6628	10.656	10.6403	10.5681	10.4974	10.5617
ENSMUSG00000000346	Dazap2	13.3114	13.1486	13.2907	13.3454	13.2604	13.3183	13.3562	13.3333	13.394	13.3256	13.3225	13.4612	13.2381	13.256	13.3196	13.4258	13.3426	13.2488	13.2181
ENSMUSG00000000355	Mcts1	9.22562	9.12394	9.25147	9.26301	9.21488	9.21851	9.4195	9.17643	9.27871	9.25572	9.30817	9.32974	9.2669	9.27971	9.26049	9.42421	9.06538	9.16806	9.19117
ENSMUSG00000000359	Rem1	4.06308	4.09142	4.0968	4.0903	4.1292	4.07971	4.09549	4.0856	4.08277	4.07411	4.09461	4.08917	4.12927	4.06745	4.07755	4.08256	4.06201	4.08601	4.2099
ENSMUSG00000000365	Rnf17	3.22729	3.23919	3.2275	3.22087	3.22395	3.21124	3.25871	3.22842	3.23244	3.21863	3.24092	3.27591	3.24319	3.20677	3.23878	3.25644	3.22102	3.21901	3.23172
ENSMUSG00000000374	Trappc10	11.0912	11.1063	11.0776	11.01	11.0581	11.0551	11.1067	11.1947	11.0277	11.0797	11.0425	11.0853	11.0345	11.0097	11.1013	11.0767	11.1107	11.0524	11.0431
ENSMUSG00000000378	Ccm2	11.1508	10.9963	11.2269	11.0246	11.1627	10.9649	11.2378	11.0708	11.1533	11.123	10.9514	11.1114	11.0873	11.1652	11.1471	11.0139	11.0415	10.9994	11.1468
ENSMUSG00000000384	Tbrg4	11.5116	11.435	11.6208	11.49	11.3913	11.3647	11.6715	11.5809	11.5108	11.6289	11.3263	11.4485	11.4586	11.5336	11.5173	11.4487	11.6272	11.7051	11.5089
ENSMUSG00000000385	Tmprss2	4.82412	4.77695	4.82472	4.98992	4.76912	4.78793	4.9585	4.90698	4.91053	4.82742	4.77822	4.79722	4.90137	4.79765	4.77556	4.85117	4.9188	4.85888	4.78643
ENSMUSG00000000386	Mx1	10.5581	11.0391	10.6682	10.3113	10.9731	10.2259	10.7308	10.4637	10.5652	10.6688	10.2338	10.609	10.7643	10.7286	10.4851	10.666	10.7477	10.7821	10.9722
ENSMUSG00000000392	Fap	4.64944	4.70429	4.63571	4.62284	4.64853	4.63149	4.71601	4.63432	4.59509	4.62869	4.66196	4.68423	4.69018	4.59738	4.61045	4.62296	4.62809	4.62405	4.6378
ENSMUSG00000000399	Ndufa9	11.8592	11.8978	11.7928	12.0889	11.9788	11.9109	11.8007	11.8359	12.0395	11.9486	11.9367	11.9501	11.9278	11.8167	11.8495	11.8392	11.8956	11.9043	11.8357
ENSMUSG00000000409	Lck	7.98905	8.09053	8.10079	8.50876	8.31807	8.66882	8.71437	8.68277	8.35279	8.48155	8.38355	8.52145	8.51915	8.2638	8.2835	8.42432	8.45776	8.09537	8.2763
ENSMUSG00000000416	Cttnbp2	3.15851	3.15627	3.16782	3.14971	3.16571	3.16297	3.15173	3.21607	3.17108	3.16418	3.1968	3.1711	3.26258	3.15288	3.15731	3.15924	3.18626	3.25057	3.2165
ENSMUSG00000000420	Galnt1	13.5235	13.5611	13.6217	13.3958	13.4443	13.5383	13.5146	13.5295	13.3936	13.4177	13.4532	13.5423	13.4292	13.4911	13.624	13.6908	13.5281	13.4968	13.4839
ENSMUSG00000000439	Mkrn2	10.5623	10.6357	10.348	10.4552	10.4971	10.5884	10.5936	10.6046	10.6413	10.7991	10.5086	10.5391	10.5484	10.6848	10.4639	10.4109	10.4111	10.483	10.2026
ENSMUSG00000000440	Pparg	8.10663	8.21876	8.15011	8.47714	8.06678	8.35278	8.62751	8.5641	8.29444	8.35181	8.33287	8.6482	8.26281	8.08753	8.07577	8.21716	8.43801	8.014	8.19229
ENSMUSG00000000441	Raf1	11.755	11.6948	11.6907	11.6709	11.5413	11.7561	11.6168	11.7208	11.8357	11.7314	11.7331	11.8394	11.6608	11.7885	11.6578	11.6661	11.5785	11.6939	11.6263
ENSMUSG00000000486	Septin1	7.67674	8.01175	7.74115	8.16586	8.0048	8.18427	8.29684	8.11055	8.02305	8.0223	8.14104	8.24409	8.37056	7.71384	7.9859	7.82624	8.07711	8.02339	8.14695
ENSMUSG00000000489	Pdgfb	8.43005	8.52933	8.3427	8.51051	8.7439	8.66386	8.56901	8.64927	8.572	8.48824	8.78674	8.64242	8.56539	8.46538	8.41057	8.55976	8.52005	8.42463	8.54086
ENSMUSG00000000530	Acvrl1	9.50403	9.3322	9.35996	9.59343	9.85462	9.70277	10.1844	10.1833	9.75215	10.0719	10.005	10.0753	9.61669	9.36148	9.22658	10.1443	9.56522	9.05584	9.20426
ENSMUSG00000000531	Tamalin	9.10307	8.9617	8.90547	8.92784	8.9716	9.00966	8.90883	8.94177	9.06125	8.93466	9.02654	8.88401	9.00228	8.97718	8.93379	8.84481	9.01009	8.93063	8.83181
ENSMUSG00000000532	Acvr1b	10.5075	10.4178	10.3706	10.4326	10.4412	10.6121	10.5484	10.6222	10.5418	10.4201	10.6624	10.6057	10.3912	10.4918	10.4185	10.5767	10.5398	10.4412	10.3758
ENSMUSG00000000538	Tom1l2	11.0987	11.0137	11.2014	10.9203	10.8675	10.9163	11.0692	10.992	11.1219	10.9993	10.9929	11.0304	10.995	11.0515	11.1852	11.143	11.0661	11.0573	11.0451
ENSMUSG00000000552	Zfp385a	10.3346	10.2521	10.2104	10.299	10.2578	10.2773	10.0355	10.3385	10.4298	10.2128	10.3249	10.2813	10.4132	10.1941	10.2379	10.0962	10.3373	10.1916	10.2087
ENSMUSG00000000555	Itga5	13.2206	13.0765	13.1155	13.0486	13.3668	13.2157	12.8445	13.1576	13.2393	13.1495	13.3509	13.2185	13.15	13.277	13.2181	13.1201	13.1215	13.0563	13.0965
ENSMUSG00000000561	Wdr77	11.6904	11.726	11.6495	11.7859	11.8741	11.6671	11.5648	11.681	11.8169	11.8709	11.6452	11.6697	11.7723	11.7839	11.7977	11.5859	11.7406	11.7514	11.815
ENSMUSG00000000562	Adora3	6.04409	5.975	6.09333	6.02269	6.06055	6.14106	6.13396	6.08183	6.14163	6.033	6.16298	6.11794	6.07145	6.08078	6.05076	6.07905	6.08511	5.99878	5.98982
ENSMUSG00000000563	Atp5pb	12.7276	12.728	12.7985	12.9287	12.8702	12.8154	12.9161	12.733	12.9559	12.9178	12.8396	12.8825	12.841	12.8497	12.7642	12.9293	12.7674	12.8017	12.808
ENSMUSG00000000567	Sox9	11.2251	11.4499	10.9478	11.1655	11.1108	11.5858	10.5508	11.3841	11.0047	11.1213	11.3229	11.0276	10.77	10.9951	11.1778	11.0906	11.2609	11.0294	11.0049
ENSMUSG00000000568	Hnrnpd	12.9354	12.9607	13.0079	13.1644	13.1059	12.9514	12.8734	12.9693	13.0298	12.899	12.8695	13.0774	12.9911	12.8931	13.0981	13.116	13.1807	13.1544	13.0199
ENSMUSG00000000579	Dynlt1c	8.43236	8.57589	8.58979	8.52944	8.53078	8.40707	8.66386	8.53977	8.29479	8.44443	8.46398	8.29446	8.33191	8.25154	8.56078	8.47192	8.58387	8.46442	8.51639
ENSMUSG00000000581	C1d	10.6902	10.7144	10.6471	10.8297	10.7569	10.6764	10.854	10.6624	10.9726	10.8034	10.735	10.8015	10.7	10.8219	10.839	10.7146	10.7217	10.8585	10.7149
ENSMUSG00000000594	Gm2a	11.1233	11.3465	11.1249	11.4075	11.116	11.4082	11.2659	11.572	11.3301	11.2882	11.4307	11.5984	11.53	11.0711	11.0105	11.3424	11.5876	10.8841	11.1689
ENSMUSG00000000600	Krit1	10.405	10.5753	10.4666	10.5137	10.5144	10.4252	10.7275	10.5703	10.4034	10.4899	10.4868	10.5845	10.5293	10.5624	10.5717	10.7518	10.4193	10.5404	10.5224
ENSMUSG00000000605	Clcn4	10.5214	10.5665	10.6251	10.6201	10.6555	10.4435	10.6982	10.7068	10.5801	10.6118	10.563	10.6576	10.6433	10.6409	10.6959	10.6561	10.6153	10.6045	10.619
ENSMUSG00000000627	Sema4f	4.36856	4.42814	4.40214	4.42312	4.38946	4.41355	4.37497	4.41559	4.39144	4.37186	4.44328	4.38988	4.41402	4.38309	4.40338	4.38844	4.5766	4.42448	4.43483
ENSMUSG00000000628	Hk2	12.7209	12.3873	12.5204	12.4967	12.6881	12.8674	12.2911	12.7047	12.602	12.6606	12.7502	12.5476	12.2801	12.5775	12.6873	12.5827	12.4279	12.4118	12.515
ENSMUSG00000000631	Myo18a	11.0563	11.0746	11.1921	11.0644	11.073	11.0789	10.9073	11.4289	11.1706	10.9145	11.0291	11.0947	11.0363	11.1788	11.1327	11.1542	11.1423	11.2006	11.0045
ENSMUSG00000000673	Haao	5.88839	5.92654	5.91877	6.04321	5.91566	6.08116	5.92586	5.96272	5.98424	5.97936	6.06697	5.99153	5.96309	5.9391	5.95503	6.23804	6.24471	6.20723	6.12735
ENSMUSG00000000682	Cd52	11.2429	11.2689	11.1131	11.3601	11.3125	11.4042	11.8335	11.5873	11.6232	11.5181	11.4973	11.8147	11.7141	11.3167	10.9675	11.4347	11.4072	11.1496	11.154
ENSMUSG00000000686	Abhd15	6.72067	6.76817	6.71475	6.80266	6.72702	6.74772	6.67524	6.73114	6.63898	6.6857	6.6782	6.6907	6.8161	6.61833	6.78602	6.71436	6.75241	6.66421	6.72176
ENSMUSG00000000690	Hoxb6	6.58855	6.69344	6.71114	6.64769	6.71301	6.68981	6.71479	6.66444	6.62952	6.63994	6.65737	6.63132	6.6808	6.72106	6.74129	6.60694	6.63438	6.70111	6.76954
ENSMUSG00000000693	Loxl3	8.68133	9.12646	8.8986	8.94972	9.36163	9.0275	9.11944	8.88642	8.75576	8.70381	9.04775	9.27792	9.0177	8.88843	8.75471	8.85784	8.57385	8.93243	9.06388
ENSMUSG00000000708	Kat2b	10.5155	10.6858	10.6403	10.1173	10.2201	10.4984	10.9524	10.5143	10.3322	10.6775	10.5627	10.7441	10.3338	10.4528	10.6445	11.0157	10.7567	10.5608	10.5941
ENSMUSG00000000711	Rab5b	12.1612	12.0386	12.2254	12.0363	11.9763	12.0757	12.1878	12.0716	12.1983	12.0872	12.0923	12.1308	12.0385	12.1587	12.1527	12.2457	11.993	12.0096	12.1044
ENSMUSG00000000730	Dnmt3l	7.73335	7.44233	7.51559	7.58612	7.63235	7.7367	7.61642	7.64224	7.72729	7.61674	7.72505	7.67367	7.59276	7.71797	7.59325	7.57912	7.4948	7.58274	7.55026
ENSMUSG00000000731	Aire	3.00701	2.99828	3.02985	3.00272	3.00034	3.0193	3.01668	3.00373	2.99482	3.00221	3.00552	2.98911	2.98026	3.00416	3.00696	2.9896	2.98824	3.00892	3.002
ENSMUSG00000000732	Icosl	8.39561	8.53479	8.44906	8.36515	8.413	8.48874	8.44883	8.47525	8.49019	8.44594	8.53713	8.55431	8.52356	8.56242	8.49537	8.45425	8.45308	8.44459	8.46884
ENSMUSG00000000738	Spg7	11.9693	11.887	11.8509	11.8361	11.8232	11.9194	11.7678	11.8089	11.9387	11.8613	11.9218	11.8425	11.748	11.7822	11.9363	11.7449	11.7061	11.7937	11.8246
ENSMUSG00000000740	Rpl13	16.9241	16.8007	16.8826	16.8289	16.7026	16.8606	16.5914	16.5093	16.8234	16.918	16.5868	16.6765	16.7325	17.0317	16.7959	16.533	16.569	16.8051	16.7768
ENSMUSG00000000743	Chmp1a	12.7228	12.7151	12.7685	12.7443	12.6192	12.7163	12.7115	12.6367	12.8515	12.7458	12.6269	12.7154	12.7371	12.7101	12.752	12.6376	12.6552	12.7031	12.6825
ENSMUSG00000000751	Rpa1	12.4885	12.6325	12.5183	12.5149	12.5082	12.5223	12.3677	12.5362	12.4423	12.5271	12.392	12.4458	12.5268	12.5144	12.5491	12.4647	12.5903	12.5228	12.6414
ENSMUSG00000000753	Serpinf1	12.5506	12.4702	12.6668	12.4536	12.5229	12.8906	11.9908	12.6517	12.1519	12.5063	12.4979	12.4878	12.3527	12.4086	12.4583	11.9693	12.2663	12.493	12.5387
ENSMUSG00000000759	Tubgcp3	10.5858	10.5088	10.6771	10.7022	10.5606	10.7938	10.799	10.6104	10.4734	10.5836	10.4604	10.4432	10.7613	10.5559	10.8456	10.4882	10.8244	10.6128	10.5862
ENSMUSG00000000776	Polr3d	10.8989	10.919	10.9157	10.9199	11.0676	10.9177	10.944	10.9472	11.0506	10.9423	11.0125	10.9204	10.919	11.0411	10.9512	10.8944	10.9456	10.9572	10.9903
ENSMUSG00000000782	Tcf7	8.43702	8.36641	8.34202	8.39636	8.52889	8.3916	8.28126	8.49632	8.49366	8.54395	8.48578	8.5136	8.67228	8.46634	8.52311	8.36969	8.50321	8.48749	8.48742
ENSMUSG00000000787	Ddx3x	13.5465	13.3851	13.5531	13.4037	13.5009	13.3557	13.8228	13.6292	13.3809	13.6365	13.5039	13.5468	13.5009	13.485	13.4508	13.7181	13.5483	13.4933	13.5456
ENSMUSG00000000791	Il12rb1	9.00789	9.27238	8.97415	9.11709	8.86728	9.34197	9.0361	9.25137	9.08601	9.14274	9.22042	9.21849	9.14076	9.07918	8.94152	8.96611	9.17101	8.96155	8.9665
ENSMUSG00000000792	Slc5a5	6.95055	7.03966	7.04685	7.01337	6.81461	6.84115	6.97273	6.81451	6.91912	6.84859	6.81673	6.91436	7.08323	6.92681	6.99093	6.8603	6.90644	6.98252	6.95966
ENSMUSG00000000804	Usp32	10.7109	10.8325	10.6374	10.4798	10.7826	10.7945	10.7597	10.8038	10.7732	10.6548	10.5369	10.7797	10.609	10.4132	10.9016	10.8664	10.9107	10.7412	10.6343
ENSMUSG00000000805	Car4	6.43022	6.36539	6.49803	6.63338	6.62199	6.56698	6.46288	6.57163	6.50516	6.48226	6.70595	6.60532	6.3943	6.45482	6.38369	6.52862	6.63833	6.47114	6.62657
ENSMUSG00000000811	Txnrd3	9.11914	9.162	9.14869	9.2156	9.10525	9.13311	9.023	9.16459	9.22787	9.11941	9.05578	9.10103	9.23289	9.00636	9.16491	9.05282	9.23529	9.27621	9.13451
ENSMUSG00000000817	Fasl	5.71407	5.63623	5.61743	5.69393	5.6852	5.68123	5.91622	5.88355	5.73391	5.65037	5.88078	5.92275	5.70716	5.63428	5.63097	5.77036	5.77402	5.67115	5.66284
ENSMUSG00000000823	Zfp512b	10.4016	10.4056	10.3374	10.2578	10.2269	10.1387	10.2204	10.4447	10.3465	10.2613	10.1219	10.1001	10.2535	10.1868	10.3617	10.2395	10.5356	10.455	10.5908
ENSMUSG00000000826	Dnajc5	12.8015	12.733	12.6808	12.6177	12.7617	12.8918	12.7156	12.7882	12.5325	12.8475	12.7317	12.6867	12.5845	12.7275	12.8391	12.7605	12.8586	12.7732	12.8154
ENSMUSG00000000827	Tpd52l2	11.8784	11.6874	11.9036	11.9294	11.8322	11.6772	11.8773	11.645	11.9144	11.8084	11.6832	11.8315	11.7629	11.911	11.8165	11.7892	11.7003	11.8201	11.8152
ENSMUSG00000000838	Fmr1	10.8452	10.9658	10.9705	10.9506	10.8623	10.6886	11.1525	10.8845	10.6651	10.9111	10.8243	10.8597	10.8715	10.7861	10.9764	11.2463	11.0454	10.9557	11.0085
ENSMUSG00000000861	Bcl11a	5.11466	5.1361	5.14654	5.24677	5.17114	5.1154	5.09487	5.20851	5.26668	5.20646	5.14439	5.25751	5.17479	5.17723	5.21906	5.11645	5.14194	5.1865	5.1153
ENSMUSG00000000876	Pxmp4	8.58178	8.66698	8.66718	8.70215	8.6519	8.63381	8.52817	8.67844	8.77303	8.58048	8.48465	8.71953	8.64137	8.72777	8.66499	8.58833	8.6106	8.70764	8.77459
ENSMUSG00000000881	Dlg3	10.1304	10.1632	9.9951	9.90371	10.0633	9.96137	9.92364	9.96704	9.73899	10.1414	9.98252	10.0924	9.94973	9.88246	10.0505	10.0399	10.0077	9.97035	9.89717
ENSMUSG00000000884	Gnb1l	7.58476	7.61588	7.50182	7.63879	7.49852	7.62931	7.43305	7.58088	7.55725	7.62971	7.43046	7.60998	7.60254	7.49583	7.49697	7.47389	7.59837	7.58264	7.59839
ENSMUSG00000000901	Mmp11	9.77394	9.69177	9.61614	9.55352	9.47109	9.64447	9.38894	9.59054	9.56301	9.44009	9.48695	9.58966	9.58078	9.77918	9.78394	9.36009	9.38077	9.57759	9.55987
ENSMUSG00000000902	Smarcb1	11.65	11.6766	11.679	11.706	11.61	11.6279	11.3746	11.5309	11.7518	11.7674	11.5646	11.5433	11.6518	11.6931	11.6766	11.4441	11.5922	11.6561	11.6288
ENSMUSG00000000915	Hip1r	9.819	9.52631	9.27037	9.59694	9.28173	9.89471	9.55372	9.48415	9.37809	9.67996	9.55981	9.54192	9.42789	9.89009	9.52376	9.77141	9.83857	9.37935	9.72366
ENSMUSG00000000916	Nsun5	10.6606	10.585	10.5168	10.6465	10.5832	10.4736	10.3075	10.3707	10.6376	10.5165	10.636	10.4836	10.5609	10.7003	10.7522	10.1993	10.5261	10.4371	10.4636
ENSMUSG00000000934	Top1mt	9.59496	9.59629	9.56151	9.60486	9.6641	9.57543	9.47887	9.50569	9.61997	9.57362	9.5892	9.4834	9.66724	9.51036	9.58269	9.41569	9.50136	9.65654	9.52909
ENSMUSG00000000938	Hoxa10	8.11724	8.11435	8.00999	8.11526	8.13003	8.09862	8.15012	8.06461	8.09125	8.01042	8.0842	8.19045	8.15131	8.05684	8.15888	8.1746	8.09189	8.16225	8.20199
ENSMUSG00000000957	Mmp14	13.9331	13.9461	13.8749	13.7882	14.0929	13.9586	13.4863	13.7314	13.8257	13.6767	13.9421	13.7361	13.7787	13.9084	14.024	13.8241	13.763	13.846	13.8862
ENSMUSG00000000958	Slc7a7	9.59545	9.48197	9.5552	9.47149	9.70789	9.549	9.56473	9.54311	9.41933	9.55772	9.61239	9.49115	9.59806	9.58592	9.52588	9.49296	9.30681	9.53106	9.56479
ENSMUSG00000000959	Oxa1l	11.1198	11.0647	11.0152	11.0537	10.9843	11.0848	10.9051	10.9978	11.1219	11.016	10.9662	10.9969	10.9335	11.1431	11.122	10.9078	10.8995	11.0729	10.9694
ENSMUSG00000000976	Heatr6	10.2451	10.2559	10.3512	10.1311	10.3586	10.2886	10.1968	10.337	10.1606	10.3857	10.3605	10.1956	10.1471	10.2818	10.2794	10.2098	10.2381	10.2308	10.2588
ENSMUSG00000000982	Ccl3	9.21214	8.92528	8.77554	8.89597	9.81761	9.46479	9.43007	9.37852	9.26867	9.05602	10.0203	9.24089	8.7237	9.37728	8.64053	9.62383	9.02366	8.80414	8.91795
ENSMUSG00000000983	Wfdc18	4.59847	4.58503	4.66908	4.60956	4.58046	4.7889	4.67434	4.79242	4.6858	4.58699	4.59852	4.62404	4.8018	4.60949	4.60677	4.5821	4.60794	4.6684	4.57216
ENSMUSG00000001014	Icam4	4.36484	4.35774	4.3507	4.34788	4.38092	4.34171	4.30114	4.32694	4.34944	4.37295	4.32057	4.33243	4.33776	4.37735	4.34695	4.36576	4.33735	4.31674	4.32237
ENSMUSG00000001016	Ilf2	11.6799	11.6984	11.7098	11.8538	11.8477	11.6345	11.7189	11.7052	11.7955	11.7968	11.7193	11.6705	11.7645	11.7126	11.6618	11.7676	11.7121	11.805	11.7325
ENSMUSG00000001017	Chtop	12.6575	12.762	12.7321	12.7391	12.7364	12.6855	12.5989	12.6226	12.7369	12.7103	12.5874	12.6528	12.7277	12.8008	12.6992	12.5998	12.6947	12.7377	12.7038
ENSMUSG00000001018	Snapin	10.6864	10.6649	10.7209	10.7235	10.513	10.6987	10.6091	10.5977	10.6898	10.5236	10.5567	10.5879	10.4841	10.6584	10.8616	10.6803	10.672	10.6434	10.6196
ENSMUSG00000001020	S100a4	13.281	13.7513	13.4041	13.5661	12.9671	12.8667	13.4482	12.8529	13.3418	13.465	12.6215	13.1659	13.851	13.4701	13.4796	13.1547	13.1032	13.434	13.6095
ENSMUSG00000001021	S100a3	6.05546	6.05974	6.05989	6.10689	6.08691	6.06399	6.05176	6.009	6.16222	6.03454	6.00895	6.07535	6.03156	6.08256	6.13537	6.03079	6.03728	5.96335	5.97125
ENSMUSG00000001025	S100a6	15.7667	15.564	15.9248	15.7999	15.5331	15.321	15.7255	15.4527	16.1272	15.9464	15.2988	15.7143	15.6615	15.9095	15.7603	15.4193	15.3373	15.7554	15.5984
ENSMUSG00000001027	Scn4a	2.59982	2.60056	2.58536	2.61203	2.59882	2.58528	2.59469	2.60566	2.62102	2.6048	2.58548	2.61327	2.60538	2.62138	2.59909	2.65845	2.59609	2.59115	2.58544
ENSMUSG00000001029	Icam2	7.82999	7.89712	7.93888	7.73794	7.77329	7.79399	7.89743	8.04938	7.78395	7.83878	7.69479	7.92967	8.0309	7.97766	7.71494	7.85566	7.79314	7.74993	7.8725
ENSMUSG00000001034	Mapk7	11.1381	11.1863	11.1001	10.8598	11.194	11.1073	11.0022	11.0952	11.0255	11.0999	11.025	11.0079	11.1091	11.1435	11.1097	10.8654	10.9452	10.9992	10.9911
ENSMUSG00000001036	Epn2	12.1019	11.8906	12.0273	11.9014	11.7364	11.9551	11.8435	11.9159	11.6768	11.8169	11.9483	11.7046	11.7062	11.9156	11.9205	11.8917	11.8765	11.9841	11.9403
ENSMUSG00000001039	B9d1	7.3064	7.33811	7.30424	7.40089	7.22926	7.26784	7.22492	7.30085	7.39463	7.3757	7.3175	7.32468	7.32228	7.45136	7.41087	7.25788	7.23555	7.43544	7.28227
ENSMUSG00000001052	Sec24b	12.2461	11.9528	12.0755	11.9271	12.1187	12.0815	11.7607	12.0143	12.0826	11.9698	12.0183	11.9735	11.8507	11.9868	12.137	12.0298	11.9246	12.0215	11.9821
ENSMUSG00000001053	N4bp3	9.17457	9.15105	9.15812	9.18625	9.11419	9.08152	8.88719	9.03049	9.12004	9.09719	9.02662	9.06761	9.07632	9.2113	9.15322	8.88645	9.12951	9.03531	9.11806
ENSMUSG00000001054	Rmnd5b	9.41873	9.41707	9.365	9.49635	9.15553	9.39621	9.31076	9.41507	9.50014	9.43711	9.41485	9.39738	9.34918	9.5503	9.42763	9.3711	9.38388	9.43274	9.28047
ENSMUSG00000001056	Nhp2	13.0256	13.018	13.0658	13.2653	13.0909	13.0456	13.0009	13.0094	13.3601	13.0505	12.8765	13.0128	13.1054	13.124	13.1209	12.8338	13.115	13.0889	12.9855
ENSMUSG00000001062	Vps9d1	9.6248	9.89512	9.83349	9.65764	9.80726	9.9139	10.096	9.81968	9.48858	9.74182	9.86718	9.6553	9.98643	9.82623	9.73691	9.6913	9.83643	9.81727	9.84834
ENSMUSG00000001065	Zfp276	10.4831	10.629	10.5514	10.5317	10.4474	10.3625	10.5586	10.4362	10.4778	10.5145	10.5378	10.3439	10.5526	10.6331	10.7244	10.4318	10.6841	10.5567	10.7068
ENSMUSG00000001082	Mfsd10	10.9994	11.015	10.8844	10.8976	10.9738	10.9384	10.7972	10.8179	10.9307	10.93	10.8836	10.9709	10.8183	10.8944	11.032	10.6055	10.931	10.7872	10.8426
ENSMUSG00000001089	Luzp1	11.6665	11.6304	11.8764	11.425	11.8983	11.6295	11.7084	11.7081	11.5001	11.9089	11.6985	11.6276	11.8374	11.8981	11.5444	11.7455	11.597	11.7211	12.1155
ENSMUSG00000001095	Slc13a2	2.51532	2.51474	2.51006	2.53652	2.51016	2.51495	2.51515	2.52388	2.53593	2.51622	2.51598	2.5321	2.52257	2.5103	2.51316	2.54916	2.5691	2.53169	2.56233
ENSMUSG00000001098	Kctd10	12.5653	12.3542	12.4461	12.3215	12.4402	12.3422	12.2427	12.3309	12.3796	12.4593	12.3776	12.357	12.2978	12.4753	12.3999	12.2994	12.3461	12.2413	12.3042
ENSMUSG00000001100	Poldip2	11.3306	11.2096	11.2295	11.3477	11.1824	11.3176	11.2214	11.2681	11.3733	11.3613	11.2708	11.3156	11.1616	11.3697	11.3206	11.212	11.3955	11.3944	11.3139
ENSMUSG00000001105	Ift20	9.88945	10.0466	10.0661	10.1535	10.0818	9.92145	9.99834	9.90802	10.1284	9.94864	9.91861	9.99414	10.0853	10.1171	10.0415	9.9733	9.9492	10.0116	10.0265
ENSMUSG00000001119	Col6a1	15.4258	15.8129	15.4465	15.4148	15.2663	15.1597	14.7275	14.9473	15.2455	15.2901	14.9998	15.065	15.4611	15.4645	15.7572	15.0842	15.2736	15.5668	15.7087
ENSMUSG00000001120	Pcbp3	5.08727	5.13208	5.08083	5.11459	5.07706	5.08316	5.10102	5.13667	5.06816	5.08293	5.11419	5.09649	5.13418	5.09	5.04564	5.16473	5.27854	5.10457	5.07918
ENSMUSG00000001123	Lgals9	12.1998	12.37	12.2927	12.2723	12.4139	11.9306	11.9504	11.9198	12.2234	12.205	11.9533	12.2387	12.1783	12.2519	12.1303	12.13	12.0134	12.3077	12.3813
ENSMUSG00000001127	Araf	10.3527	10.3999	10.3351	10.4216	10.3574	10.4446	10.3789	10.3045	10.2202	10.3723	10.3424	10.4368	10.3379	10.3758	10.5039	10.324	10.474	10.3335	10.4504
ENSMUSG00000001128	Cfp	10.8634	11.1053	10.965	11.2389	11.3867	11.3518	11.3993	11.528	11.2049	11.1223	11.3495	11.3886	11.5902	10.9649	10.8705	11.128	11.4931	11.0742	11.1419
ENSMUSG00000001131	Timp1	9.97959	10.2382	10.1356	10.2138	10.4592	10.2147	10.2665	10.0841	10.322	10.1578	10.1794	10.261	10.0388	10.1283	10.0741	10.0776	9.96036	10.2655	10.1641
ENSMUSG00000001134	Uxt	8.02445	8.05225	8.08556	8.18297	8.06787	8.06548	8.08291	8.09713	8.1445	8.15096	8.02154	8.16633	8.11121	8.04175	8.07237	7.93437	7.97935	8.15215	8.08796
ENSMUSG00000001138	Cnnm3	9.26595	9.36212	9.14464	9.13068	9.15549	9.32273	9.02667	9.24414	9.10056	9.32711	9.26144	9.15582	9.42465	9.4753	9.37887	9.12707	9.16069	9.33806	9.2679
ENSMUSG00000001143	Lman2l	9.78237	9.89662	9.85721	9.79648	9.75941	9.78582	9.65437	9.70291	9.87983	9.80766	9.87805	9.74226	9.98724	9.8469	9.81435	9.78318	9.76765	9.69321	9.77204
ENSMUSG00000001150	Mcm3ap	11.2179	11.2485	11.2631	11.1089	11.2093	11.1682	11.015	11.1757	11.1084	11.2152	11.1848	11.1252	11.1326	11.1992	11.1693	11.1058	11.062	11.1882	11.2504
ENSMUSG00000001151	Pcnt	11.2882	11.4714	11.4373	11.2601	11.2221	11.149	11.2392	11.2186	11.1805	11.3441	11.1585	11.1703	11.3729	11.2748	11.4087	11.2307	11.2707	11.4762	11.4402
ENSMUSG00000001155	Ftcd	4.84591	4.84444	4.85615	4.84547	4.83773	5.13235	4.84549	4.84744	4.84959	4.83798	4.99757	4.83736	4.84278	4.8529	4.85297	5.09541	5.2608	5.09665	5.12645
ENSMUSG00000001156	Mxd1	11.5387	11.0161	10.9201	10.4524	11.7627	11.3874	11.22	11.317	11.0388	11.2656	11.7441	11.1503	10.8874	11.3865	10.9081	11.4335	10.9024	10.8395	10.9008
ENSMUSG00000001157	Gmcl1	9.4038	9.45585	9.41453	9.36832	9.47065	9.40894	9.38143	9.42903	9.33264	9.34034	9.39852	9.34577	9.28143	9.43544	9.36877	9.44867	9.42496	9.40384	9.33697
ENSMUSG00000001158	Snrnp27	10.5562	10.422	10.4786	10.5368	10.4463	10.4966	10.591	10.4239	10.6901	10.5646	10.505	10.6084	10.6138	10.6384	10.4793	10.4866	10.361	10.5521	10.3328
ENSMUSG00000001166	Oas1c	6.94047	7.24035	6.99389	6.95781	6.93669	6.96411	6.97877	6.96528	6.98304	6.97294	6.99087	6.98499	7.04506	6.98156	7.01705	7.06669	7.15145	6.98246	7.02519
ENSMUSG00000001173	Ocrl	9.65251	9.53057	9.71677	9.75283	9.6985	9.79329	9.95731	9.8287	9.58218	9.71794	9.77034	9.88884	9.6779	9.60892	9.74922	9.80182	9.66334	9.70987	9.71882
ENSMUSG00000001175	Calm1	14.4849	14.4512	14.4137	14.4057	14.447	14.365	14.5182	14.419	14.483	14.5026	14.3431	14.4877	14.6118	14.4729	14.4044	14.2812	14.4334	14.3396	14.3775
ENSMUSG00000001211	Agpat3	11.9875	12.1469	11.9435	12.0664	11.9811	12.0663	11.9051	11.8433	11.9462	12.0195	11.864	11.8856	11.9056	12.0211	11.9426	11.9082	12.0189	11.9745	11.9375
ENSMUSG00000001227	Sema6b	10.8606	10.7264	10.769	10.6603	10.8899	10.6183	10.33	10.626	10.6502	10.6638	10.607	10.5978	10.6639	10.6774	10.7696	10.5302	10.5878	10.6592	10.7154
ENSMUSG00000001228	Uhrf1	12.2273	12.5264	12.276	12.3401	12.2508	12.2555	12.3248	12.3819	12.2868	12.3489	12.1998	12.4602	12.4795	12.2557	12.3779	12.4224	12.4748	12.4687	12.4942
ENSMUSG00000001229	Dpp9	11.8664	11.8997	11.7834	11.8137	11.8501	11.7119	11.477	11.7558	11.8648	11.826	11.763	11.7113	11.8926	11.8225	11.8438	11.6675	11.7642	11.8247	11.7864
ENSMUSG00000001240	Ramp2	9.43554	9.55812	9.7401	9.52745	9.43649	9.48588	9.35953	9.36388	9.56395	9.3691	9.38905	9.39838	9.58251	9.57765	9.63997	9.51682	9.40349	9.52114	9.39882
ENSMUSG00000001247	Lsr	7.73533	7.59293	7.63424	7.63343	7.6552	7.78055	7.54274	7.65541	7.6692	7.57732	7.5936	7.6843	7.77903	7.60187	7.61366	7.62235	7.63283	7.57985	7.56139
ENSMUSG00000001248	Gramd1a	12.3292	12.3007	12.2328	12.1135	12.2995	12.508	12.238	12.1994	12.2416	12.2642	12.3807	12.1303	12.1965	12.3984	12.4084	12.2715	12.1624	12.3331	12.1943
ENSMUSG00000001249	Hpn	6.16853	6.24776	6.20767	6.37624	6.25865	6.40036	6.24723	6.2307	6.36761	6.22221	6.30905	6.22129	6.25357	6.15261	6.17276	6.83039	6.60884	6.56785	6.55584
ENSMUSG00000001270	Ckb	9.2562	9.60071	9.45778	9.80317	9.86843	10.0671	10.1973	10.2238	9.8281	9.77307	10.1109	10.4485	10.1311	9.28986	9.31379	9.71346	9.91047	9.60869	9.80384
ENSMUSG00000001280	Sp1	12.5129	11.93	11.787	11.6921	12.1478	11.9031	12.6843	11.8757	11.6137	11.8095	11.9363	11.8409	11.8678	12.3237	11.8563	11.9622	12.1563	12.7891	12.4622
ENSMUSG00000001281	Itgb7	12.7426	12.0724	12.8283	12.194	11.9019	12.5011	12.3469	12.4665	12.5607	12.3067	12.4075	12.5541	12.3945	12.7918	12.6569	12.4097	12.244	12.0289	11.7566
ENSMUSG00000001285	Myg1	10.9891	10.9604	10.9854	11.1824	11.1113	11.0614	10.9111	10.9104	11.0871	11.0364	10.9599	10.965	10.93	11.0629	11.1057	10.8881	10.9056	11.0702	11.0258
ENSMUSG00000001288	Rarg	11.4686	11.1906	11.3143	11.1634	11.0848	11.3188	11.2165	11.1171	11.3026	11.1575	11.3147	11.1687	11.1992	11.3008	11.3659	11.2133	11.1228	10.9631	10.9297
ENSMUSG00000001289	Pfdn5	12.2072	12.1482	12.1557	12.3659	11.9863	12.4896	12.1978	12.2695	12.4977	12.3629	12.3213	12.3188	12.2073	12.3236	12.2587	12.0357	12.1254	12.2077	12.1336
ENSMUSG00000001300	Efnb2	6.88695	6.83208	6.75166	6.77608	6.9682	6.73343	6.81164	6.83751	6.9884	6.7277	6.90772	6.98103	6.77174	6.81876	6.83238	6.76429	6.71145	6.80392	6.8612
ENSMUSG00000001305	Rrp15	11.1012	11.203	11.1103	11.3582	11.2856	11.0656	11.0103	11.0826	11.2406	11.1391	11.0473	11.1107	11.155	11.1982	11.1346	11.1065	11.1872	11.2431	11.2135
ENSMUSG00000001313	Rnd2	8.20023	8.06575	8.0734	8.07324	8.00967	8.1275	7.97715	8.07175	8.19166	7.98932	7.9501	8.01749	8.08211	8.04481	8.16252	8.02196	8.01644	8.04175	7.97747
ENSMUSG00000001323	Srr	9.05676	9.05672	9.28503	8.84815	9.04792	9.20107	8.90324	8.9494	9.15618	8.78686	9.10001	9.17137	9.01622	9.01968	9.09284	9.08802	9.11414	9.06424	9.0983
ENSMUSG00000001333	Sync	6.86509	6.89693	6.81328	6.76928	6.80371	6.76121	6.78226	6.72108	6.76517	6.77869	6.72699	6.74075	6.80352	6.91707	6.80559	6.78208	6.8101	6.68446	6.81113
ENSMUSG00000001348	Acp5	10.4391	10.664	10.2583	10.6853	11.0936	10.6321	10.5759	10.7354	10.7108	10.732	10.815	10.9523	10.4582	10.4677	9.9236	10.5992	10.7506	10.3278	10.9015
ENSMUSG00000001349	Cnn1	4.25369	4.22232	4.22001	4.23999	4.29541	4.34989	4.28628	4.26456	4.21566	4.22331	4.30056	4.37367	4.23649	4.2058	4.21086	4.21601	4.23684	4.21784	4.22732
ENSMUSG00000001366	Fbxo9	9.74797	9.66351	9.74584	9.84573	9.80408	9.70139	9.84167	9.72285	9.57634	9.52009	9.63714	9.78747	9.71723	9.60425	9.73099	9.68017	9.7343	9.79997	9.82899
ENSMUSG00000001376	Vps50	10.7071	10.6705	10.7662	10.8741	10.8144	10.5856	10.9453	10.6474	10.6478	10.7368	10.8674	10.7769	10.7349	10.6984	10.5755	10.8624	10.5379	10.7441	10.8125
ENSMUSG00000001380	Hars1	12.1203	11.986	12.126	12.2693	12.2447	12.1076	12.1575	12.1255	12.2583	12.172	12.1251	12.183	12.1609	12.1038	12.0781	12.1106	12.1706	12.125	12.09
ENSMUSG00000001383	Zmat2	11.5537	11.5824	11.6188	11.7241	11.5815	11.5883	11.6743	11.6013	11.7315	11.5268	11.5516	11.6843	11.5731	11.5111	11.5879	11.521	11.656	11.6308	11.5887
ENSMUSG00000001403	Ube2c	12.2788	12.383	12.3109	12.4354	12.3133	12.1366	12.2428	12.136	12.6007	12.396	12.2589	12.3039	12.4748	12.454	12.2934	12.3085	12.2975	12.3694	12.3376
ENSMUSG00000001415	Smg5	12.7658	12.8632	12.7667	12.8404	12.9772	12.7834	12.9032	12.8602	12.9094	12.9465	12.7355	12.8031	12.8614	12.7962	12.9009	12.7966	12.8901	12.9221	12.8487
ENSMUSG00000001416	Cct3	14.3117	14.3712	14.3126	14.5992	14.4062	14.471	14.0688	14.2281	14.7182	14.3757	14.4247	14.3032	14.3145	14.4119	14.4712	14.2254	14.4844	14.3835	14.3395
ENSMUSG00000001418	Glmp	12.1251	12.1372	12.1553	12.1366	12.0779	12.0663	11.8258	11.9886	12.22	12.0813	12.0554	12.0124	12.1325	12.2442	12.0681	11.8602	11.9348	12.073	12.0436
ENSMUSG00000001419	Mef2d	13.1884	12.8434	12.9036	12.861	12.866	13.201	12.6226	13.0567	12.8667	12.8685	12.981	12.8392	12.7504	12.8528	13.0186	12.8681	12.9217	12.7551	12.8292
ENSMUSG00000001420	Tmem79	5.01136	4.94838	4.94475	4.98085	4.93666	4.96312	4.96689	4.9763	4.99811	4.98326	4.95366	4.95577	5.00337	4.93565	4.96858	4.91687	4.98135	4.92577	4.95837
ENSMUSG00000001424	Snd1	13.8155	14.007	13.6306	13.7742	13.7671	13.9179	13.214	13.7296	13.8521	13.6836	13.7769	13.7113	13.7386	13.6857	13.9393	13.5006	13.7747	13.7335	13.8429
ENSMUSG00000001435	Col18a1	15.0437	15.0881	14.8289	14.7563	14.7288	15.0263	14.4195	14.8245	14.9324	14.8656	14.8702	14.7647	14.8425	15.0684	15.0534	14.6015	14.7641	14.8623	14.9714
ENSMUSG00000001436	Slc19a1	11.064	11.102	10.9728	11.0852	11.1283	11.024	10.8115	11.112	11.0291	11.0733	10.8663	10.7473	11.1746	10.9612	11.1392	11.0176	10.9901	11.1666	11.2407
ENSMUSG00000001440	Kpnb1	14.4818	14.4521	14.4604	14.5682	14.6808	14.5037	14.3221	14.4987	14.4032	14.4312	14.5313	14.4855	14.297	14.3913	14.5567	14.624	14.667	14.5804	14.6298
ENSMUSG00000001441	Npepps	11.798	11.6728	11.7376	11.6984	11.8357	12.0295	11.624	11.6352	11.6935	11.5613	11.9896	11.7566	11.4111	11.634	12.0383	11.6838	11.769	11.5938	11.4574
ENSMUSG00000001444	Tbx21	6.10145	5.98319	5.99745	6.14393	6.05678	6.15281	6.20801	6.1485	6.13521	6.10265	6.10856	6.21746	6.095	6.03736	6.01409	6.01477	6.12716	6.03005	6.01152
ENSMUSG00000001445	Mrpl10	10.855	10.7877	10.6884	10.7705	10.6261	10.7646	10.5471	10.6833	10.8942	10.7697	10.6374	10.7361	10.6568	10.8734	10.7359	10.6368	10.7275	10.6987	10.7011
ENSMUSG00000001467	Cyp51	11.5938	11.7422	11.6662	11.511	11.9174	11.3125	11.4133	11.0092	11.2622	11.7198	11.1366	11.2161	11.8091	11.6201	12.1166	11.6204	11.1638	12.0023	11.9875
ENSMUSG00000001472	Tcf25	13.1406	13.0438	13.0842	13.0618	13.1012	13.1303	12.974	13.0815	13.1361	13.1294	13.0418	13.0667	13.0614	13.07	13.1151	13.003	13.0632	13.0598	13.0125
ENSMUSG00000001473	Tubb6	13.6007	13.4853	13.6462	13.7337	13.9458	13.589	13.463	13.6409	13.8599	13.6947	13.5941	13.6444	13.5727	13.6684	13.6974	13.4502	13.7058	13.6818	13.6619
ENSMUSG00000001482	Def8	11.0653	10.9343	11.1649	10.9762	10.8459	10.9159	10.9248	11.1634	11.0818	11.0941	10.8319	10.9445	11.0287	11.1358	11.036	10.9934	10.9762	10.956	10.8954
ENSMUSG00000001493	Meox1	5.3342	5.38768	5.39035	5.3556	5.38762	5.32943	5.39246	5.37866	5.37337	5.36227	5.43927	5.40093	5.37365	5.36865	5.31929	5.35126	5.34248	5.33964	5.38886
ENSMUSG00000001497	Pax9	9.85884	9.82948	9.85522	9.88241	9.86159	9.83233	9.57685	9.76414	9.74463	9.81673	9.82162	9.71428	9.62166	9.79949	9.77317	9.78652	9.89186	9.82742	9.6908
ENSMUSG00000001504	Irx2	4.16007	4.14198	4.17803	4.30205	4.17704	4.20857	4.19016	4.16276	4.21772	4.20175	4.20236	4.28901	4.19577	4.15838	4.1776	4.15496	4.17241	4.16064	4.21382
ENSMUSG00000001506	Col1a1	12.582	14.4461	12.2716	13.6344	15.2534	13.8647	13.0133	13.5301	12.3099	12.1056	14.8063	14.9263	13.5539	12.1152	12.635	13.0763	12.6919	14.2108	14.5527
ENSMUSG00000001507	Itga3	11.0706	10.8786	10.8801	10.7228	10.6693	11.0873	10.6429	11.0532	11.0144	11.0317	10.8273	11.2052	10.7783	10.964	10.9452	10.7585	11.0147	10.6079	10.4798
ENSMUSG00000001510	Dlx3	5.35782	5.38483	5.32819	5.36955	5.26734	5.3254	5.30293	5.29147	5.30745	5.33158	5.29812	5.32033	5.4422	5.30836	5.37726	5.30439	5.32764	5.30619	5.32489
ENSMUSG00000001517	Foxm1	11.8841	12.1448	11.9523	11.9127	12.0021	11.916	11.8848	11.8713	11.848	11.9602	11.917	11.8984	12.0848	11.9499	11.9632	11.9454	12.1797	12.1438	12.0936
ENSMUSG00000001518	Itfg2	10.6266	10.5236	10.445	10.6529	10.5867	10.4621	10.3018	10.4045	10.5997	10.2781	10.4627	10.3593	10.4083	10.4563	10.5826	10.3817	10.5259	10.6071	10.6222
ENSMUSG00000001520	Nrip2	3.19792	3.23117	3.21718	3.21871	3.22223	3.20135	3.19974	3.19843	3.2081	3.20906	3.19894	3.25352	3.217	3.20026	3.22451	3.21075	3.2558	3.21459	3.22352
ENSMUSG00000001521	Tulp3	12.1475	12.1251	11.9693	11.9532	12.0736	12.2482	11.768	12.072	12.1443	12.0473	12.1528	12.0625	11.9147	12.1004	12.0012	12.0584	12.1321	12.005	12.0314
ENSMUSG00000001524	Gtf2h4	9.66232	9.74978	9.72609	10.016	9.67231	9.96738	9.70085	9.69567	9.88229	9.70963	9.72919	9.73476	9.89458	9.91094	9.82377	9.65419	9.72059	9.81482	9.70006
ENSMUSG00000001525	Tubb5	15.5077	15.4244	15.417	15.4609	15.534	15.4227	15.2386	15.3023	15.4361	15.4317	15.383	15.3938	15.3936	15.3422	15.4387	15.349	15.4118	15.4579	15.4385
ENSMUSG00000001542	Ell2	11.793	11.2568	11.47	11.3862	11.968	11.9425	11.804	11.801	11.605	11.6384	12.1408	11.8581	11.3812	11.6922	11.4011	12.0636	11.5076	11.4615	11.4964
ENSMUSG00000001552	Jup	8.01704	7.83498	7.976	7.94083	8.0176	8.09811	7.82112	8.07821	8.01366	7.91745	8.16534	8.14207	8.13279	7.83809	8.02342	7.73712	8.25758	8.21436	7.81444
ENSMUSG00000001555	Fkbp10	12.9835	12.9509	13.0039	12.9844	13.0532	12.8992	12.6386	12.7975	13.03	13.0051	12.8404	12.8851	12.7408	13.0355	13.0566	12.801	12.9216	12.9563	12.9899
ENSMUSG00000001569	Nom1	11.1785	11.1046	11.222	11.1861	11.2047	11.1689	11.2428	11.119	11.0748	11.0708	11.1287	11.1556	11.0034	10.9388	11.3152	11.1332	11.3214	11.0527	11.0423
ENSMUSG00000001576	Ergic1	13.1751	12.9727	13.0633	12.9845	13.0719	13.1466	12.8626	13.1226	13.097	13.0674	13.0098	13.0328	12.8858	13.1231	13.0853	13.0292	13.0172	12.9975	13.011
ENSMUSG00000001588	Acap1	12.461	12.3548	12.333	12.3325	12.4751	12.251	12.2376	12.1579	12.42	12.4459	12.229	12.2706	12.2201	12.4231	12.4607	12.2463	12.2835	12.3137	12.0509
ENSMUSG00000001604	Tcea3	4.36667	4.42465	4.39658	4.41149	4.36473	4.38557	4.36091	4.40164	4.41877	4.41015	4.38376	4.38662	4.36081	4.387	4.39117	4.42882	4.42813	4.42853	4.36649
ENSMUSG00000001622	Csn3	4.28675	4.22793	4.35571	4.28853	4.22377	4.41102	4.32146	4.33535	4.27606	4.24836	4.22672	4.24339	4.37163	4.24427	4.24492	4.22368	4.2618	4.28673	4.22365
ENSMUSG00000001627	Ifrd1	12.5379	12.3331	12.4991	12.5091	12.452	12.3699	12.6393	12.4894	12.5652	12.6233	12.553	12.5833	12.5662	12.5314	12.3209	12.6522	12.5722	12.4205	12.3345
ENSMUSG00000001630	Stk38l	10.3324	10.348	10.3702	10.3508	10.5412	10.3459	10.419	10.2841	10.3123	10.3689	10.3332	10.3811	10.3066	10.2456	10.3955	10.5127	10.3259	10.4763	10.3581
ENSMUSG00000001632	Brpf1	11.9063	11.7929	11.7297	11.6583	11.7403	11.8729	11.7566	11.8085	11.7061	11.787	11.864	11.8055	11.7648	11.7109	11.8081	11.7468	11.8552	11.7499	11.7803
ENSMUSG00000001642	Akr1b1	12.5424	12.476	12.4489	12.7055	12.6096	12.5698	12.5152	12.6074	12.7412	12.635	12.5601	12.6176	12.7247	12.579	12.4814	12.422	12.574	12.5286	12.498
ENSMUSG00000001657	Hoxc8	6.05977	6.14528	6.11509	6.19441	6.1103	6.13454	6.21881	6.20985	6.02845	6.06635	6.22053	6.15509	6.08594	6.0305	6.09958	6.07148	6.08275	6.10886	6.12007
ENSMUSG00000001661	Hoxc6	8.00525	8.06222	8.08832	7.89791	8.02234	8.18619	8.00575	8.09957	8.01015	8.08137	8.19059	8.09999	8.04192	8.12164	8.08606	8.03133	7.84964	8.01003	8.02042
ENSMUSG00000001663	Gstt1	7.46503	7.77594	7.56534	7.54362	7.63106	7.51593	7.5086	7.40931	7.72921	7.51949	7.54078	7.49179	7.55957	7.63186	7.5285	7.62169	7.66147	7.59198	7.65845
ENSMUSG00000001665	Gstt3	8.70305	8.86305	8.86194	8.83627	8.58667	8.73688	8.71359	8.71572	8.85459	8.89126	8.67817	8.83491	8.75114	8.85714	8.703	8.70763	8.63838	8.75572	8.63176
ENSMUSG00000001666	Ddt	8.88351	8.90808	8.93332	9.03922	8.86526	8.92791	8.8556	8.77764	9.17333	8.9884	8.89385	8.89121	8.93025	8.98786	8.84766	8.9347	8.77424	8.99141	8.86021
ENSMUSG00000001670	Tat	5.71274	5.74908	5.71291	5.71141	5.7147	6.4717	5.71225	5.71367	5.71697	5.71536	6.16187	5.71374	5.71595	5.71719	5.71997	6.33887	6.39942	6.40016	6.42084
ENSMUSG00000001674	Ddx18	12.746	12.6519	12.7313	12.805	12.7817	12.6631	12.5569	12.7237	12.8451	12.7359	12.7269	12.7002	12.6845	12.7031	12.7009	12.6852	12.7172	12.7012	12.6811
ENSMUSG00000001687	Ubl3	10.7726	10.7839	10.7541	10.7971	10.8497	10.8023	10.856	11.0142	10.9467	10.9162	10.8996	10.786	11.0111	10.7918	10.635	10.7586	10.8999	10.6241	10.8755
ENSMUSG00000001700	Gramd2b	11.1052	10.7656	10.8975	10.8994	10.7848	10.9088	10.9328	10.7858	11.0053	10.8885	10.9289	10.9242	10.7293	10.9371	10.9184	11.0427	10.8763	10.7926	10.7994
ENSMUSG00000001707	Eef1e1	11.0706	10.9185	10.9776	11.0777	11.1625	11.15	11.2273	11.1441	11.2615	11.1398	11.2346	11.1697	10.9789	11.1559	11.0075	11.1892	11.0412	10.9369	10.9484
ENSMUSG00000001729	Akt1	12.9258	13.1264	12.8928	12.9929	13.0568	12.9528	12.993	12.9707	13.0486	13.0632	12.8791	12.9697	13.0623	13.0566	13.0009	12.7815	13.0497	12.9725	12.9491
ENSMUSG00000001739	Cldn15	4.25963	4.22833	4.24302	4.32179	4.2322	4.2367	4.25935	4.23232	4.25	4.2267	4.24204	4.23321	4.23302	4.21478	4.2288	4.22119	4.22773	4.23872	4.23197
ENSMUSG00000001741	Il16	8.55983	8.73848	8.54339	8.81359	8.42613	8.61933	8.89113	8.83403	8.68282	8.73045	8.7299	8.98651	8.85843	8.57257	8.44219	8.58842	8.76567	8.51829	8.69502
ENSMUSG00000001750	Tcirg1	12.0789	12.3889	12.1355	12.2832	12.5159	12.3503	12.2069	12.305	12.1988	12.2736	12.4678	12.2541	12.3507	12.0941	12.2852	12.1219	12.3078	12.1636	12.3647
ENSMUSG00000001751	Naglu	10.6601	10.7506	10.5294	10.375	10.4289	10.7223	10.3419	10.4766	10.4973	10.5763	10.595	10.4233	10.4396	10.5605	10.5926	10.3044	10.4307	10.3382	10.503
ENSMUSG00000001755	Coasy	10.3383	10.3644	10.3938	10.4186	10.1508	10.3917	10.0956	10.3391	10.5502	10.1899	10.3073	10.3198	10.2609	10.3475	10.3482	10.1889	10.3084	10.3325	10.29
ENSMUSG00000001761	Smo	12.4531	12.4371	12.2941	12.3369	12.3307	12.2771	12.1611	12.2392	12.3576	12.3442	12.1923	12.2304	12.3871	12.4561	12.3741	12.2218	12.3866	12.4333	12.4436
ENSMUSG00000001763	Tspan33	5.12828	5.16861	5.14258	5.19112	5.10016	5.14368	5.13173	5.18422	5.16265	5.15157	5.15381	5.12384	5.20037	5.18178	5.13214	5.12991	5.13417	5.16491	5.14475
ENSMUSG00000001767	Crnkl1	11.2166	11.2891	11.1908	11.1322	11.1092	10.9345	11.3377	11.0331	11.2193	11.2977	11.1044	11.0513	11.1399	11.1284	11.2149	11.2191	11.0703	11.1934	11.1893
ENSMUSG00000001768	Rin2	11.9984	11.91	11.9018	11.5976	11.9824	12.0747	11.8645	12.1707	11.9127	12.0852	12.003	12.0832	11.9907	12.0791	11.7621	12.2324	11.8319	11.8105	11.7999
ENSMUSG00000001774	Chordc1	11.2475	11.1597	11.1559	11.2007	11.2669	11.2873	11.4073	11.2294	11.2634	11.3741	11.4612	11.3321	11.2896	11.2798	11.2104	11.4669	11.1233	11.1277	11.2177
ENSMUSG00000001783	Rtcb	12.8657	12.8934	12.8761	12.956	12.7952	12.8765	12.7882	12.7867	12.9645	12.9033	12.8026	12.8211	12.8353	12.9046	12.8927	12.7853	12.8411	12.9004	12.8579
ENSMUSG00000001785	Pwp1	11.2886	11.3039	11.2841	11.3567	11.4454	11.2086	11.3272	11.3233	11.4115	11.3251	11.348	11.3519	11.3487	11.3387	11.2648	11.3594	11.2794	11.4191	11.2281
ENSMUSG00000001786	Fbxo7	9.51722	9.49329	9.47787	9.53586	9.6165	9.63277	9.50011	9.61777	9.59279	9.56976	9.76438	9.63402	9.43766	9.58934	9.43979	9.61036	9.55261	9.54946	9.53934
ENSMUSG00000001794	Capns1	13.3565	13.2958	13.3121	13.4359	13.3843	13.5178	13.1662	13.2824	13.3847	13.2438	13.3608	13.4026	13.3099	13.2724	13.4353	13.2421	13.3763	13.2897	13.337
ENSMUSG00000001802	Lrp3	4.33952	4.38654	4.4321	4.37924	4.38776	4.40709	4.53381	4.40186	4.34259	4.33714	4.39927	4.37378	4.35801	4.33618	4.33652	4.35083	4.35834	4.45899	4.37987
ENSMUSG00000001827	Folr1	4.02721	4.00594	4.02743	4.1147	4.00127	4.00073	4.00905	4.00655	4.10043	4.0036	4.00126	4.00313	4.01147	4.03532	4.00134	4.15484	4.19191	4.06955	4.17392
ENSMUSG00000001829	Clpb	11.3306	11.1769	11.1795	11.2087	11.1462	11.2958	10.9895	11.094	11.1798	11.1811	11.1398	11.2161	11.2276	11.4068	11.2473	11.1248	11.1129	11.2122	11.226
ENSMUSG00000001833	Septin7	12.9391	12.8347	12.9658	12.9813	13.017	12.8556	13.078	12.9427	12.8974	12.9003	12.9723	13.0315	12.8753	12.8246	12.8633	13.2414	12.9523	12.9344	12.9073
ENSMUSG00000001844	Zdhhc4	9.15311	9.20273	9.27415	9.29944	9.12221	9.29999	9.10493	9.28734	9.30927	9.20381	9.15366	9.23223	9.24195	9.15217	9.32163	8.94615	9.29957	9.17251	9.10261
ENSMUSG00000001847	Rac1	13.3157	13.2329	13.294	13.3433	13.3232	13.251	13.1563	13.3321	13.3716	13.3298	13.2783	13.4204	13.3118	13.2852	13.2584	13.3482	13.3438	13.2274	13.259
ENSMUSG00000001855	Nup214	11.7516	11.8201	11.777	12.0486	11.7771	12.072	11.2515	11.6638	12.103	11.7824	11.8946	11.7519	11.979	11.6375	11.9368	11.578	11.8939	11.767	11.6887
ENSMUSG00000001864	Aif1l	10.1205	9.63417	10.4005	10.1699	9.86208	9.9716	10.3335	10.5382	10.0454	10.2445	9.92254	10.1576	9.89061	10.1361	9.93234	10.1246	10.3352	10.0989	10.0669
ENSMUSG00000001865	Cpa3	7.94457	7.93198	7.98191	7.90343	7.79038	8.19169	8.64529	8.52544	8.9253	7.93112	8.8331	8.74722	8.76431	8.35777	8.16891	8.70523	8.71619	7.86842	7.73017
ENSMUSG00000001870	Ltbp1	12.5975	12.4915	12.6823	12.5649	12.5838	12.6724	12.0611	12.6008	12.4521	12.5188	12.4973	12.56	12.2166	12.5168	12.6662	12.5466	12.4684	12.5728	12.6871
ENSMUSG00000001891	Ugp2	10.8926	10.77	10.8966	10.9641	11.009	11.0066	11.1879	11.0324	11.0063	10.9961	11.1052	11.1017	10.8312	10.966	10.7826	11.2223	10.9289	10.8369	10.8333
ENSMUSG00000001909	Trmt1	12.0974	12.0843	11.9767	11.9908	11.9668	11.9971	11.9042	11.8081	12.1287	12.0546	11.8754	11.6849	11.9629	12.183	12.1153	11.8008	11.92	12.06	11.9519
ENSMUSG00000001910	Nacc1	12.7541	12.7908	12.8023	12.7831	12.6622	12.7513	12.5191	12.6796	12.8138	12.7059	12.6014	12.688	12.7393	12.7571	12.7884	12.6392	12.7963	12.7932	12.7791
ENSMUSG00000001911	Nfix	11.7582	12.0768	11.791	11.8605	11.6963	11.8729	11.6048	11.8328	11.4882	11.7128	11.6778	11.7433	11.7767	11.6012	12.0676	11.6184	12.0311	11.8495	11.8512
ENSMUSG00000001918	Slc1a5	12.8771	12.777	12.9854	12.9657	13.0321	13.0438	12.8214	12.9173	12.9008	12.8049	12.7986	12.7419	12.8246	12.8037	13.2106	12.7833	13.0058	13.0039	12.9157
ENSMUSG00000001924	Uba1	13.3563	13.3458	13.3886	13.5128	13.531	13.4561	13.127	13.4337	13.3983	13.3998	13.4452	13.4133	13.4311	13.4061	13.415	13.3492	13.4153	13.3246	13.4559
ENSMUSG00000001930	Vwf	8.22643	8.56314	8.13749	8.85413	8.76837	8.70029	8.18826	8.86541	8.61977	8.4373	8.85595	8.88642	8.38156	8.19221	8.49315	8.14979	8.19991	8.42031	8.2892
ENSMUSG00000001942	Siae	9.26583	9.46541	9.39219	9.30257	9.20484	9.32088	9.34389	9.3517	9.15093	9.32209	9.24548	9.30483	9.36906	9.45457	9.32229	9.47324	9.30549	9.33958	9.38972
ENSMUSG00000001943	Vsig2	3.06725	3.08925	3.08559	3.07103	3.0859	3.09533	3.06432	3.06524	3.09888	3.06634	3.07164	3.07894	3.08193	3.07401	3.09222	3.0656	3.07446	3.09385	3.05706
ENSMUSG00000001946	Esam	10.3159	10.0168	10.2411	10.0982	10.2195	10.0273	9.98116	10.0832	10.2215	10.0533	10.0593	10.087	10.1275	10.1639	10.1592	10.1218	9.85162	10.0521	9.944
ENSMUSG00000001948	Spa17	3.46999	3.4623	3.46771	3.48641	3.46782	3.44856	3.47901	3.45541	3.46176	3.45702	3.49007	3.44996	3.47866	3.45556	3.4855	3.46986	3.47613	3.47567	3.48866
ENSMUSG00000001962	Fam50a	11.6798	11.6123	11.7207	11.6494	11.6037	11.6261	11.4021	11.4721	11.5899	11.7027	11.5496	11.5683	11.5352	11.6417	11.6048	11.4991	11.4196	11.5293	11.5398
ENSMUSG00000001964	Emd	12.8606	12.8037	12.861	12.9704	12.8652	12.9765	12.652	12.6821	12.9948	12.8003	12.7937	12.8874	12.6837	12.8779	12.9572	12.7562	12.8531	12.8516	12.8191
ENSMUSG00000001983	Taco1	8.71084	8.69695	8.69261	8.67951	8.45238	8.60527	8.63571	8.64307	8.61524	8.60066	8.59928	8.58721	8.63351	8.62263	8.62841	8.67824	8.62568	8.68315	8.66954
ENSMUSG00000001986	Gria3	4.33075	4.33919	4.34655	4.35683	4.38656	4.31641	4.36677	4.36647	4.3379	4.32048	4.48462	4.41934	4.33006	4.32231	4.32013	4.35552	4.33971	4.3332	4.47449
ENSMUSG00000001988	Npas1	3.60599	3.61925	3.61972	3.62145	3.61179	3.60444	3.62417	3.62413	3.59881	3.60977	3.60205	3.63529	3.6169	3.59549	3.63905	3.59346	3.60871	3.63234	3.63355
ENSMUSG00000001995	Sipa1l2	10.6149	10.9004	10.5649	10.6452	10.7252	10.7355	10.5363	10.6883	10.5191	10.7347	10.6856	10.5574	10.7126	10.679	10.6831	10.5246	10.5852	10.7363	10.7336
ENSMUSG00000001998	Ap4e1	9.54467	9.51647	9.61505	9.3909	9.60225	9.5325	9.74858	9.58679	9.3978	9.54379	9.53655	9.44257	9.63768	9.48366	9.48385	9.66827	9.54666	9.56157	9.59431
ENSMUSG00000001999	Blvra	9.94952	9.9638	9.97206	10.0934	10.1182	10.078	10.2224	10.167	10.235	10.1412	10.1409	10.2786	10.1755	9.98815	9.92421	9.99893	10.0062	9.98152	9.99202
ENSMUSG00000002006	Pdzd4	8.25389	8.50889	8.09121	8.23052	8.32174	8.2728	8.17229	8.20458	8.39457	8.17758	8.31577	8.23259	8.3142	8.31039	8.38487	8.08994	8.2099	8.24605	8.35629
ENSMUSG00000002007	Srpk3	2.87355	2.85322	2.8517	2.85159	2.85184	2.87825	2.86885	2.8656	2.8815	2.89308	2.86102	2.89986	2.88778	2.89801	2.92136	2.8518	2.85725	2.8541	2.8806
ENSMUSG00000002010	Idh3g	12.8237	12.7751	12.7276	12.8689	12.7725	12.8071	12.5578	12.5892	12.7381	12.6189	12.6751	12.6333	12.6663	12.742	12.8128	12.5983	12.7354	12.7153	12.8243
ENSMUSG00000002012	Pnck	3.11362	3.16095	3.13002	3.11563	3.13886	3.14885	3.11601	3.14056	3.12687	3.12249	3.16252	3.12144	3.16914	3.13868	3.14941	3.12785	3.1264	3.11408	3.12037
ENSMUSG00000002014	Ssr4	12.3694	12.1792	12.3249	12.2994	12.1974	12.3511	12.242	12.1488	12.4343	12.3788	12.2175	12.1819	12.2012	12.455	12.3842	12.0556	12.2116	12.3009	12.3078
ENSMUSG00000002015	Bcap31	13.2827	13.2853	13.3022	13.4297	13.2299	13.3171	13.1054	13.1025	13.4105	13.3246	13.2443	13.257	13.3	13.3747	13.392	13.2331	13.2577	13.2675	13.3244
ENSMUSG00000002017	Fam98a	11.5014	11.4442	11.4217	11.5226	11.5714	11.337	11.5275	11.4897	11.4681	11.446	11.4912	11.5325	11.5664	11.4893	11.4626	11.4909	11.5457	11.5331	11.5303
ENSMUSG00000002020	Ltbp2	7.62828	7.99538	7.96932	7.50128	8.65558	7.88235	8.08215	7.90956	7.42876	7.30038	8.02594	8.25945	7.76557	7.73037	7.80122	7.64059	7.55165	7.60329	8.04198
ENSMUSG00000002028	Kmt2a	11.7825	12.0399	12.055	11.6496	11.83	11.8871	12.2059	12.0042	11.5789	12.0111	11.8528	11.9037	12.0059	11.941	12.0279	11.9636	11.866	12.2255	12.1619
ENSMUSG00000002031	Ift46	10.1569	10.0494	10.1973	10.0005	10.1181	10.0019	9.90652	9.85243	10.105	10.0446	10.0961	9.85505	9.90004	10.0857	10.017	9.78581	9.87557	9.9934	10.0198
ENSMUSG00000002032	Tmem25	3.96324	3.95967	3.96111	3.98943	3.98083	3.98636	3.95537	3.97484	4.01	3.96368	3.96654	3.96242	3.96134	3.98844	3.98778	3.9979	3.98726	3.99006	3.99953
ENSMUSG00000002033	Cd3g	7.65585	7.90142	7.73462	8.29014	7.68211	8.25477	8.44358	8.31329	8.19678	8.07659	8.23602	8.3255	8.29358	7.98824	7.66395	8.26144	8.00927	7.84207	7.52117
ENSMUSG00000002043	Trappc6a	9.61269	9.59461	9.50504	9.50245	9.41252	9.71869	9.35929	9.45762	9.61793	9.55033	9.36806	9.37059	9.41942	9.67897	9.51564	9.32829	9.4153	9.48317	9.44801
ENSMUSG00000002052	Supt6	12.615	12.6548	12.6775	12.6304	12.606	12.7124	12.4457	12.7147	12.6557	12.6432	12.6331	12.6419	12.5149	12.5905	12.7395	12.552	12.787	12.6704	12.6257
ENSMUSG00000002055	Spag5	10.5498	10.9501	10.8531	11.0717	10.8935	10.8315	11.0023	10.7479	10.7901	10.9937	10.6306	10.7981	10.7962	10.754	11.0629	10.785	10.9271	10.743	11.1157
ENSMUSG00000002058	Unc119	9.42505	9.29167	9.4433	9.38045	9.35704	9.47356	9.52266	9.49694	9.55443	9.40832	9.38043	9.40052	9.33504	9.50625	9.42284	9.29695	9.43447	9.34167	9.31943
ENSMUSG00000002059	Rab34	11.067	10.8725	10.9412	11.0115	10.9768	11.0039	10.918	10.8619	10.9589	11.0533	10.9083	10.8846	10.7598	11.1459	11.0429	10.9428	10.9506	10.9744	10.8704
ENSMUSG00000002064	Sdf2	10.5918	10.5068	10.5898	10.6517	10.525	10.658	10.6142	10.5542	10.8015	10.6349	10.6237	10.5928	10.5218	10.7663	10.6232	10.6048	10.4018	10.5858	10.5868
ENSMUSG00000002068	Ccne1	10.0472	10.0459	9.96125	10.1245	10.0521	10.1048	10.0451	10.0865	10.1216	9.99963	10.1216	10.0896	10.0672	10.0645	9.94928	10.0705	10.2037	9.93025	9.9847
ENSMUSG00000002076	Hsf2bp	2.84656	2.84749	2.84635	2.84962	2.84357	2.85036	2.83563	2.84758	2.86807	2.84558	2.84643	2.83264	2.86687	2.85067	2.87751	2.84406	2.86645	2.85625	2.84152
ENSMUSG00000002083	Bbc3	9.66838	9.68023	9.59422	9.2537	9.38859	9.35454	9.31219	9.35493	9.49625	9.54881	9.21925	9.23153	9.72255	9.39408	9.59771	9.12625	9.33233	9.52691	9.44771
ENSMUSG00000002100	Mybpc3	3.2846	3.28822	3.28736	3.29099	3.2888	3.28881	3.28937	3.32023	3.28743	3.30702	3.30306	3.32528	3.31987	3.31318	3.31229	3.29404	3.33075	3.30797	3.29392
ENSMUSG00000002102	Psmc3	13.0072	12.9242	12.9823	13.0316	13.009	13.008	12.92	12.9162	13.084	12.9446	12.9157	13.0302	12.9545	13.0061	12.9733	12.8447	13.0168	12.9545	12.9513
ENSMUSG00000002103	Acp2	11.4299	11.322	11.4316	11.1658	11.6136	11.5619	11.525	11.667	11.434	11.5219	11.6586	11.6893	11.5728	11.4288	11.3308	11.3255	11.5338	11.2565	11.4823
ENSMUSG00000002104	Rapsn	6.54082	6.54376	6.48311	6.46896	6.44953	6.4915	6.47737	6.44259	6.57709	6.41219	6.40234	6.45226	6.52335	6.63987	6.52342	6.42035	6.44152	6.48308	6.42512
ENSMUSG00000002105	Slc39a13	11.0051	10.9284	11.0575	10.7739	10.8946	10.8591	10.9526	10.8124	10.8533	11.1785	10.8801	10.918	10.9001	11.1947	10.9817	10.9423	10.7964	10.7934	11.0083
ENSMUSG00000002107	Celf2	9.68792	9.68459	9.56207	9.41501	9.68198	9.3553	10.1097	9.89645	9.3331	9.58247	9.74159	9.77293	9.61445	9.41757	9.5987	9.6285	9.56798	9.55114	9.78608
ENSMUSG00000002108	Nr1h3	10.1899	10.1946	10.0487	10.1411	10.2931	10.3095	10.5696	10.605	10.3389	10.3986	10.512	10.4938	10.4303	9.98535	9.95047	10.364	10.3657	9.83058	10.0121
ENSMUSG00000002109	Ddb2	6.27768	6.2581	6.25266	6.29804	6.19549	6.27437	6.42619	6.33976	6.30626	6.27977	6.28899	6.32086	6.33106	6.25823	6.34147	6.29612	6.25504	6.19719	6.28833
ENSMUSG00000002111	Spi1	11.1064	11.2034	11.017	11.1854	11.3725	11.4035	11.5155	11.4635	11.4364	11.5401	11.3391	11.6867	11.4649	11.3133	10.9904	11.3912	11.3661	10.9778	11.2656
ENSMUSG00000002129	Sf3a1	12.9167	12.7286	12.7587	12.6076	12.841	12.6326	12.52	12.7729	12.7648	13.0431	12.6609	12.7852	12.7742	12.8865	12.6822	12.7279	12.6837	12.7642	12.7579
ENSMUSG00000002147	Stat6	12.8702	12.95	12.8047	12.7802	12.7965	12.755	12.8667	12.7512	12.7498	12.9331	12.6954	12.7295	12.9111	12.8678	12.9053	12.8205	12.732	12.7651	12.8427
ENSMUSG00000002204	Napsa	8.96485	9.14597	8.90016	9.31913	8.8764	8.81801	8.78934	8.88536	9.24759	8.99529	8.85609	8.87989	8.88938	9.04318	8.88593	9.30819	9.28113	9.29192	9.25886
ENSMUSG00000002205	Vrk3	10.32	10.1506	10.2435	10.0843	10.1219	10.1651	10.1938	10.0918	10.1594	10.207	10.1329	10.2709	10.18	10.1849	10.1503	9.99212	10.1353	10.1781	10.2007
ENSMUSG00000002210	Smg9	10.4447	10.4851	10.4207	10.4706	10.4263	10.5308	10.3163	10.5262	10.5273	10.4319	10.4741	10.4765	10.5403	10.5109	10.4685	10.3189	10.4982	10.4948	10.4279
ENSMUSG00000002221	Paxip1	10.4758	10.5459	10.4291	10.5667	10.4582	10.5075	10.4846	10.627	10.4701	10.5429	10.4592	10.3807	10.6048	10.5973	10.475	10.3799	10.6231	10.4589	10.4801
ENSMUSG00000002222	Rmnd5a	11.8873	11.7978	11.8902	11.7825	11.7735	11.8315	11.8258	11.812	11.7425	11.7346	11.8953	11.8062	11.8779	11.7413	11.8784	11.9559	11.8114	11.8	11.8599
ENSMUSG00000002227	Mov10	12.0889	12.1556	11.9501	11.8749	12.0041	11.8606	11.3942	11.761	11.7943	11.9268	11.7891	11.9264	11.7853	12.0082	12.0299	11.8889	11.837	11.9643	11.9082
ENSMUSG00000002228	Ppm1j	6.39357	6.5677	6.3725	6.40158	6.48624	6.49139	6.5583	6.47313	6.4911	6.40063	6.55722	6.47211	6.52741	6.48872	6.48969	6.41304	6.48503	6.54857	6.41879
ENSMUSG00000002233	Rhoc	13.3021	13.2681	13.2609	13.2487	13.2949	13.3328	13.1246	13.192	13.5113	13.2635	13.2194	13.212	13.154	13.3656	13.339	13.0903	13.1768	13.1909	13.1428
ENSMUSG00000002249	Tead3	8.10051	8.05747	8.17361	8.0385	8.04986	8.09289	7.91761	7.94918	8.05098	8.02146	8.18284	7.98387	8.04344	8.18886	8.21591	8.04923	8.0345	8.09925	8.16736
ENSMUSG00000002250	Ppard	12.2504	11.9548	12.0912	11.7074	12.09	12.168	11.7803	12.161	12.1335	12.0572	12.14	12.1348	11.9786	12.2088	12.1315	11.9395	11.8699	11.9267	11.9466
ENSMUSG00000002257	Def6	11.3513	11.3707	11.4422	11.3766	11.4593	11.2778	11.1288	11.1796	11.5079	11.2982	11.2838	11.2526	11.3633	11.4188	11.3696	11.1494	11.3024	11.2989	11.232
ENSMUSG00000002265	Peg3	6.44685	6.33798	6.38526	6.40912	6.46865	6.43375	6.52308	6.56479	6.24707	6.3101	6.57784	6.49645	6.28237	6.30112	6.36599	6.42451	6.39808	6.35509	6.37639
ENSMUSG00000002274	Metrn	10.2481	10.3948	10.2319	10.2889	10.1945	10.0803	10.0031	9.93688	10.3188	10.2282	10.0062	10.0707	10.4721	10.3374	10.1071	9.91457	10.0405	10.2514	10.2198
ENSMUSG00000002279	Lmf1	9.85494	9.89909	9.81034	9.8722	9.87371	9.85177	9.70344	9.75032	9.83532	9.89424	9.79939	9.87373	9.76795	9.86361	9.98624	9.61837	9.71964	9.91022	9.75854
ENSMUSG00000002280	Ciao3	9.50784	9.86784	9.48092	9.74713	9.37302	9.49861	9.57172	9.60219	9.48808	9.71343	9.61291	9.54049	9.92377	9.61895	9.52801	9.6302	9.57616	9.54109	9.40256
ENSMUSG00000002289	Angptl4	11.4407	11.5078	11.4642	11.9185	11.0213	11.3489	11.3223	11.608	11.1105	11.4216	11.4877	11.3186	10.7509	11.6303	10.9898	11.1637	11.4315	11.4862	11.4588
ENSMUSG00000002297	Dbf4	11.0586	11.1937	11.173	11.2428	11.208	11.0838	11.2578	11.1368	11.1895	11.2293	11.1984	11.209	11.2898	11.1749	11.0807	11.3208	11.3349	11.2069	11.2665
ENSMUSG00000002307	Daxx	12.0175	12.3189	12.0898	11.8679	12.2182	11.8077	11.8888	11.88	12.1045	12.0682	11.9072	11.9969	12.0925	12.1465	11.9994	12.0498	11.9491	12.0674	12.1066
ENSMUSG00000002308	Cd320	9.96569	9.91158	9.82963	9.9649	9.93469	9.85098	9.7119	9.70943	10.0123	9.97347	9.8769	9.75542	9.93207	9.95505	9.92319	9.694	9.8274	9.78728	9.84411
ENSMUSG00000002319	Ipo4	12.5152	12.4955	12.7844	12.6604	12.8126	12.6146	12.3364	12.5288	12.7304	12.6417	12.5314	12.5319	12.537	12.7068	12.6579	12.3321	12.4665	12.6488	12.4422
ENSMUSG00000002320	Tm9sf1	11.8379	11.8527	11.8301	11.8047	11.8736	11.8589	11.6984	11.6763	11.9206	11.8105	11.7271	11.6772	11.8384	11.9943	11.9378	11.9252	11.7523	11.8808	11.8339
ENSMUSG00000002325	Irf9	11.281	11.4316	11.3861	11.2562	11.5018	11.3708	11.3544	11.3416	11.3796	11.4875	11.2903	11.3959	11.2555	11.5256	11.2654	11.4005	11.2386	11.3629	11.4193
ENSMUSG00000002326	Gmpr2	9.80555	9.8327	9.83639	9.90232	9.89747	9.80023	9.85721	9.8442	9.89989	9.86793	9.83885	9.91127	9.93293	9.87981	9.80153	9.84221	9.82709	9.85344	9.74601
ENSMUSG00000002329	Mdp1	9.66088	9.68644	9.64335	9.82203	9.45639	9.85308	9.78933	9.75367	9.83877	9.77132	9.79012	9.83213	9.7526	9.79503	9.78318	9.68309	9.69497	9.72659	9.67133
ENSMUSG00000002332	Dhrs1	10.1579	9.99591	10.0339	10.1409	10.321	10.2118	10.0778	10.1776	10.3415	9.99328	10.2933	10.2791	10.1617	10.1356	10.1492	10.1341	10.1106	10.1299	9.85896
ENSMUSG00000002342	Tmem161a	11.1046	10.9875	11.059	11.0552	11.0119	11.0558	11.0948	10.9886	11.2047	11.087	10.9771	10.9615	10.8772	11.1201	11.1422	10.924	10.9134	10.9892	10.9435
ENSMUSG00000002343	Armc6	8.90472	9.12656	8.985	9.09073	9.10915	8.88971	8.89393	8.83222	8.91365	9.01505	8.98511	8.77881	9.08549	8.99507	9.05091	8.79499	9.01942	9.02338	9.05904
ENSMUSG00000002345	Borcs8	9.17424	9.13394	9.18824	9.09691	9.03271	9.00269	9.1546	9.06643	9.27333	9.13565	8.9933	9.11938	9.04078	9.31703	9.18092	9.09864	9.04334	9.12965	9.18026
ENSMUSG00000002346	Slc25a42	6.29954	6.29641	6.35209	6.4713	6.26678	6.32959	6.37474	6.32972	6.38923	6.30533	6.34216	6.27259	6.3177	6.29748	6.26573	6.46179	6.46473	6.44346	6.38334
ENSMUSG00000002365	Snx9	12.8424	12.7557	12.956	12.7256	12.7726	12.8264	12.6748	12.793	12.7427	12.776	12.7651	12.8347	12.6801	12.8329	12.9069	12.8269	12.6564	12.7124	12.7879
ENSMUSG00000002372	Ranbp3	12.1021	12.1518	12.115	12.1889	12.0975	12.1414	11.8707	12.0422	12.2357	12.1382	12.0129	12.0156	12.0604	12.0963	12.1794	11.8804	12.1115	12.1184	12.0769
ENSMUSG00000002379	Ndufa11	10.2554	10.2517	10.2628	10.3995	10.1779	10.2575	10.1605	10.114	10.5167	10.399	10.0874	10.2336	10.3463	10.3562	10.2817	10.0668	10.1575	10.3337	10.2093
ENSMUSG00000002393	Nr2f6	10.7198	10.9592	10.7774	10.8305	10.7092	10.6792	10.389	10.569	10.5215	10.5355	10.5296	10.4829	10.6471	10.6167	10.5569	10.3371	10.6054	10.7491	10.7097
ENSMUSG00000002395	Use1	11.8535	11.7518	11.8388	11.8588	11.689	11.8514	11.8062	11.6923	11.9892	11.9153	11.6427	11.7541	11.7144	11.9198	11.8965	11.5791	11.6651	11.7325	11.7303
ENSMUSG00000002396	Ocel1	9.15871	9.0548	8.89174	9.08581	8.88059	9.04677	8.97824	8.87493	9.01407	8.93548	9.17393	9.02425	9.12272	8.84529	9.06305	8.97737	9.17601	8.88011	9.04071
ENSMUSG00000002409	Dyrk1b	6.86505	6.89302	6.87329	6.94878	7.01239	6.89778	6.93264	6.95406	6.88028	6.93671	6.92056	6.88716	6.90982	6.90058	6.84416	6.86782	6.86884	6.84295	6.85214
ENSMUSG00000002413	Braf	11.2781	11.2633	11.0668	10.9847	11.0689	11.201	11.3853	11.3622	10.9717	11.0628	11.5702	11.3347	11.193	11.0497	11.2672	11.422	11.3033	11.3096	11.2236
ENSMUSG00000002416	Ndufb2	10.2549	10.3957	10.2579	10.4743	10.3813	10.2113	10.3389	10.1368	10.6205	10.3551	10.2314	10.2478	10.5046	10.5303	10.3056	10.1832	10.1427	10.4264	10.3584
ENSMUSG00000002428	Hltf	10.6052	10.7578	10.8247	10.6389	10.6382	10.5843	10.9113	10.7665	10.5762	10.7918	10.6845	10.8106	10.8164	10.8447	10.6253	10.9626	10.8075	10.6758	10.8196
ENSMUSG00000002455	Prpf6	12.2839	12.3503	12.2743	12.1163	12.3037	12.1363	12.1837	12.1013	12.0297	12.1903	12.1635	12.2757	12.1613	11.9562	12.2979	12.2985	11.9806	12.3602	12.2182
ENSMUSG00000002458	Rgs19	10.7346	10.542	10.3251	10.5546	10.3019	10.7141	10.472	10.6216	10.7622	10.5227	10.5919	10.43	10.6813	10.643	10.5058	10.392	10.6018	10.4355	10.6404
ENSMUSG00000002459	Rgs20	8.0902	8.02213	8.08409	8.1932	8.10996	8.2332	8.0138	8.20348	8.09059	8.16478	8.01108	8.12643	8.05549	8.16427	8.20265	8.31347	8.0595	8.05927	8.05712
ENSMUSG00000002475	Abhd3	4.27519	4.2875	4.24433	4.30867	4.28596	4.29184	4.27017	4.26549	4.3273	4.28483	4.25446	4.28069	4.29259	4.26075	4.25391	4.34559	4.32559	4.27432	4.33772
ENSMUSG00000002477	Snrpd1	11.8109	11.6821	11.8919	11.9866	11.826	11.7549	11.9826	11.7452	12.1182	11.9334	11.7574	11.8979	11.8682	11.9034	11.8198	11.9475	11.793	11.887	11.8137
ENSMUSG00000002486	Tchp	8.61373	8.71609	8.66633	8.64271	8.649	8.64539	8.79248	8.651	8.59422	8.64065	8.72452	8.70734	8.81513	8.71937	8.72304	8.62238	8.58099	8.7225	8.83267
ENSMUSG00000002489	Tiam1	8.84782	8.37141	8.67931	8.3853	8.54678	8.71138	8.7529	8.62395	8.67015	8.34288	8.61844	8.85601	8.60235	8.91635	8.96372	8.47005	8.43193	8.52826	8.45344
ENSMUSG00000002496	Tsc2	11.5686	11.5417	11.6135	11.5288	11.5296	11.5047	11.2626	11.537	11.4836	11.5115	11.4483	11.4541	11.5484	11.4606	11.6659	11.4819	11.532	11.5648	11.552
ENSMUSG00000002504	Nherf2	8.25983	8.29939	8.321	8.24465	8.21754	8.14449	8.18225	8.20618	8.20242	8.07963	8.04949	8.14422	8.2928	8.2123	8.28768	8.12732	8.21536	8.23772	8.14769
ENSMUSG00000002524	Puf60	12.7149	12.746	12.6612	12.7851	12.7311	12.6636	12.4067	12.581	12.8832	12.7128	12.6521	12.6756	12.7079	12.7831	12.7659	12.4496	12.5955	12.6704	12.6638
ENSMUSG00000002546	Golga2	11.9732	11.8853	11.8335	11.7789	11.8283	11.7978	11.8796	11.7871	11.6469	11.7852	11.7013	11.778	11.6042	11.8513	11.8249	11.7898	11.8179	11.7545	11.7118
ENSMUSG00000002550	Uck1	10.0522	9.9409	10.1696	10.0823	10.1621	10.0303	10.1801	10.1321	9.9743	10.1969	10.0851	10.021	10.0737	10.1668	10.0527	10.003	10.0667	10.1155	10.147
ENSMUSG00000002565	Scin	5.46452	5.4116	5.46098	5.45995	5.50724	5.44621	5.49877	5.40041	5.42348	5.4475	5.45172	5.42636	5.40793	5.48561	5.47489	5.47587	5.4463	5.48839	5.55511
ENSMUSG00000002578	Ikzf4	4.76477	4.73848	4.78288	4.75117	4.7981	4.79629	4.81318	4.84301	4.75321	4.77864	4.81639	4.79133	4.78064	4.8207	4.81585	4.80899	4.77066	4.7835	4.7333
ENSMUSG00000002580	Mien1	9.87201	9.78613	9.8649	9.94232	9.91041	9.99388	9.8743	9.83147	10.2191	9.98623	9.93369	9.94131	9.92731	9.92115	9.83403	9.75623	9.83056	9.82482	9.72844
ENSMUSG00000002588	Pon1	4.66422	4.66368	4.66849	4.68162	4.66485	4.94881	4.66567	4.66452	4.66558	4.66506	4.81409	4.70507	4.66525	4.67086	4.67252	4.96886	4.96826	4.87279	4.8858
ENSMUSG00000002602	Axl	14.3149	14.4713	14.4232	14.14	14.2119	14.131	14.0763	14.048	14.1735	14.3689	14.0906	14.1442	14.2489	14.3296	14.2931	14.1618	14.1808	14.4083	14.4301
ENSMUSG00000002603	Tgfb1	12.5891	12.7537	12.5511	12.579	12.6093	12.6773	12.1876	12.5438	12.7054	12.4616	12.5512	12.546	12.6355	12.5989	12.6343	12.3527	12.6317	12.5159	12.4351
ENSMUSG00000002608	Ccdc97	11.1273	11.1304	11.1124	11.1622	11.1541	11.2238	11.0233	11.187	11.2185	11.1579	11.1018	11.1244	10.9989	11.2379	11.1462	10.9704	11.1797	11.0416	11.0082
ENSMUSG00000002617	Zfp40	6.68284	6.61628	6.79916	6.57324	6.62925	6.59474	6.62611	6.50255	6.49092	6.6691	6.53253	6.61488	6.54395	6.66967	6.51565	6.73207	6.57954	6.59806	6.63769
ENSMUSG00000002625	Akap8l	10.3889	10.2264	10.3566	10.3006	10.1844	10.2383	10.2221	10.1386	10.3749	10.3336	10.2471	10.1959	10.2	10.3742	10.3424	10.2066	10.3345	10.2271	10.2797
ENSMUSG00000002635	Pdcd2l	10.0978	9.9412	9.95998	9.84541	10.0311	10.0333	10.0068	9.70128	10.1107	9.90625	9.98862	9.84281	9.88559	10.0531	9.84985	9.82991	9.83452	9.90144	9.77783
ENSMUSG00000002658	Gtf2f1	11.9115	11.9224	11.871	11.9982	12.0008	11.8644	11.8593	11.8597	12.0435	11.892	11.8082	11.8947	11.9137	11.8784	11.8942	11.7638	11.8597	11.9786	11.8564
ENSMUSG00000002660	Clpp	10.5838	10.5626	10.4288	10.558	10.5015	10.5511	10.3836	10.4192	10.7177	10.6046	10.4529	10.4195	10.5729	10.5652	10.5606	10.3075	10.5076	10.5573	10.4586
ENSMUSG00000002661	Alkbh7	7.50178	7.53713	7.49733	7.58484	7.5142	7.5882	7.51633	7.55384	7.66571	7.62086	7.46914	7.52993	7.57754	7.65686	7.52932	7.4295	7.47977	7.51307	7.47799
ENSMUSG00000002668	Dennd1c	7.86756	8.0113	7.90714	7.96602	7.97518	7.95849	8.1589	8.12607	7.93885	7.9987	8.1057	8.07286	8.12351	7.94524	8.0327	7.98728	8.05386	7.89207	7.9333
ENSMUSG00000002679	Med6	9.29218	9.28041	9.21317	9.21044	9.28765	9.24195	9.43349	9.33038	9.38307	9.30861	9.3363	9.36879	9.34736	9.23605	9.23433	9.277	9.36415	9.34272	9.32315
ENSMUSG00000002688	Prkd1	3.67842	3.68383	3.6942	3.7443	3.70022	3.74095	3.70291	3.69019	3.67615	3.67502	3.7085	3.71949	3.69367	3.67955	3.67187	3.70748	3.71117	3.70261	3.69908
ENSMUSG00000002699	Lcp2	10.5078	10.7561	10.6125	10.8286	10.7552	10.9092	11.261	11.2599	10.8037	10.9056	11.0793	11.2571	10.9266	10.6235	10.3987	11.0051	10.963	10.4428	10.6448
ENSMUSG00000002718	Cse1l	12.1046	12.2082	12.2245	12.3184	12.1702	12.1889	12.4037	12.1709	12.1754	12.2588	12.1546	12.1048	12.1765	12.1512	12.0859	12.5093	12.2244	12.1602	12.231
ENSMUSG00000002728	Naa20	11.5523	11.4795	11.5462	11.451	11.621	11.3691	11.4243	11.2564	11.4813	11.449	11.3457	11.3569	11.4279	11.4372	11.4085	11.399	11.4152	11.3825	11.47
ENSMUSG00000002731	Prkra	8.72285	8.7252	8.87265	8.76925	8.6601	8.82469	8.7606	8.74723	8.71326	8.62063	8.79036	8.78767	8.76583	8.7486	8.62625	8.7198	8.69601	8.80074	8.64581
ENSMUSG00000002732	Fkbp7	7.25485	7.39353	7.33757	7.37656	7.45673	7.33013	7.37401	7.35824	7.24133	7.22825	7.43254	7.56496	7.28056	7.27148	7.39071	7.31542	7.27506	7.28292	7.40105
ENSMUSG00000002733	Plekha3	9.71569	9.62994	9.62721	9.61516	9.58835	9.76659	9.67025	9.81216	9.72504	9.65981	9.74722	9.75257	9.65979	9.71416	9.62095	9.86962	9.74893	9.54165	9.55696
ENSMUSG00000002741	Ykt6	12.3813	12.3682	12.4158	12.4911	12.5619	12.4301	12.4662	12.4118	12.5432	12.4448	12.433	12.471	12.4211	12.463	12.4548	12.4574	12.508	12.4552	12.4395
ENSMUSG00000002748	Baz1b	12.8441	12.9599	12.8346	12.8119	12.8269	12.8376	12.8354	12.9074	12.7146	12.8986	12.8963	12.8569	12.8347	12.821	12.9027	12.8813	12.8649	12.9113	12.9343
ENSMUSG00000002763	Pex6	9.72022	9.91658	9.77969	9.7917	9.7335	9.79698	9.46026	9.65907	9.71786	9.62442	9.68582	9.59756	9.74978	9.86716	9.72569	9.51734	9.65602	9.68554	9.73134
ENSMUSG00000002767	Mrpl2	11.4559	11.3501	11.2979	11.5325	11.5106	11.5864	11.3143	11.185	11.7448	11.4464	11.1178	11.2932	11.4942	11.4575	11.6131	10.9133	11.3365	11.4969	11.3327
ENSMUSG00000002768	Mea1	10.433	10.3902	10.4217	10.4958	10.3826	10.3459	10.3575	10.2616	10.6131	10.4733	10.3334	10.3359	10.4452	10.51	10.4122	10.2391	10.3182	10.3984	10.388
ENSMUSG00000002769	Gnmt	5.68019	5.6647	5.64893	5.69434	5.65049	6.22103	5.64835	5.68714	5.67577	5.65106	5.99444	5.65938	5.66239	5.67222	5.65081	6.30606	6.29317	6.28307	6.21159
ENSMUSG00000002771	Grin2d	5.94523	5.96598	5.95525	5.90182	5.9559	5.97361	5.97524	5.98455	6.0209	5.92398	5.95503	5.92871	5.97261	5.94091	6.02721	5.94436	5.99328	5.96553	5.98856
ENSMUSG00000002778	Kdelr1	12.3001	12.3262	12.3525	12.2935	12.2096	12.2811	12.0393	12.2121	12.388	12.2912	12.1819	12.2708	12.2747	12.3354	12.2803	12.1929	12.1938	12.265	12.2387
ENSMUSG00000002781	Tmem143	9.21445	9.1886	9.22327	9.14431	9.25023	9.24823	9.23254	9.18779	9.15582	9.35241	8.99781	9.07072	9.05591	9.25766	9.12716	9.11141	8.89129	9.10956	9.10709
ENSMUSG00000002797	Ggct	9.43103	9.28617	9.23448	9.31285	9.57478	9.46328	9.52108	9.55921	9.57751	9.50284	9.70451	9.54805	9.40197	9.56021	9.3592	9.53516	9.45745	9.288	9.23842
ENSMUSG00000002799	Jag2	5.98004	5.94606	6.00517	5.93518	5.96963	5.86637	5.89554	5.88525	5.95536	5.85906	5.97645	5.92528	6.04603	5.89714	5.95822	5.90646	5.89612	5.94209	5.98053
ENSMUSG00000002803	Btbd6	7.94839	8.09488	7.98528	8.02533	7.86118	7.96254	7.90967	7.90579	7.98667	7.91664	7.90609	7.88413	8.0808	7.94253	7.98894	7.8909	7.92295	7.96754	7.97998
ENSMUSG00000002804	Nudt14	5.70512	5.76538	5.7328	5.79357	5.82558	5.8283	5.7997	5.75245	5.80016	5.72682	5.82985	5.77221	5.77642	5.72794	5.73065	5.70481	5.7228	5.713	5.743
ENSMUSG00000002808	Epdr1	11.1029	11.0039	11.1327	11.0397	10.9873	11.0367	10.9561	10.9137	11.0892	11.0142	10.9645	10.9096	10.9842	11.2277	11.1627	11.0937	10.829	10.9822	11.0652
ENSMUSG00000002812	Flii	13.3603	13.3942	13.3963	13.3677	13.326	13.2791	12.9839	13.2018	13.3951	13.3114	13.2099	13.251	13.1084	13.2988	13.4047	13.1083	13.2452	13.3063	13.2716
ENSMUSG00000002814	Top3a	10.4278	10.455	10.478	10.3989	10.5094	10.4195	10.3165	10.4384	10.4969	10.3179	10.4772	10.4065	10.4589	10.3529	10.577	10.4206	10.6316	10.5007	10.4514
ENSMUSG00000002820	Atg4d	9.29963	9.3753	9.33649	9.37658	9.33392	9.39909	9.33153	9.41838	9.54708	9.45616	9.41585	9.38262	9.31812	9.47189	9.42973	9.3126	9.39302	9.30573	9.29867
ENSMUSG00000002825	Qtrt1	10.3122	10.1958	10.2798	10.1719	10.1841	10.1942	10.0794	10.0907	10.3459	10.2984	10.1007	10.1566	10.1633	10.2453	10.3007	9.99571	10.1715	10.2231	10.1197
ENSMUSG00000002831	Plin4	7.27125	6.74707	7.67942	8.17251	6.70843	6.73993	8.17642	7.37008	6.89675	6.85927	6.72036	7.06491	6.9323	6.79416	6.75943	6.64692	7.05809	6.88753	6.63346
ENSMUSG00000002833	Hdgfl2	11.8569	11.8468	11.7581	11.8406	11.7356	11.7191	11.6278	11.6716	11.8868	11.8305	11.6653	11.6777	11.7144	11.7761	11.8402	11.6636	11.6969	11.845	11.7732
ENSMUSG00000002835	Chaf1a	11.9003	12.0584	11.8259	12.0479	11.9021	11.9417	11.6966	11.8586	11.9679	11.9098	11.8529	11.822	11.9265	11.8614	11.959	11.8135	11.994	11.9394	12.0056
ENSMUSG00000002844	Adprh	11.8963	11.7932	11.7793	11.7498	11.9245	11.8664	11.5179	11.7564	11.9044	11.8139	11.7793	11.7963	11.7354	11.8773	11.8031	11.6366	11.6658	11.7899	11.6936
ENSMUSG00000002845	Tmem39a	10.6124	10.537	10.3667	10.4014	10.5605	10.6062	10.534	10.4821	10.5008	10.503	10.6654	10.4492	10.2898	10.5588	10.4304	10.5351	10.4131	10.5253	10.4566
ENSMUSG00000002846	Timmdc1	9.54974	9.52532	9.54658	9.54561	9.47089	9.53054	9.38414	9.38054	9.58985	9.50179	9.46336	9.50902	9.50951	9.6512	9.43639	9.38721	9.38263	9.55136	9.42988
ENSMUSG00000002847	Pla1a	11.7365	11.4414	11.5862	11.4709	11.4646	11.4913	11.4917	11.3636	11.6658	11.5287	11.4519	11.5942	11.4757	11.7523	11.5485	11.5698	11.4052	11.4637	11.405
ENSMUSG00000002870	Mcm2	12.3783	12.6466	12.5144	12.2323	12.6878	12.567	12.2596	12.3898	12.276	12.6928	12.3413	12.457	12.5563	12.6403	12.5225	12.2674	12.562	12.6721	12.5807
ENSMUSG00000002871	Tpra1	9.95648	10.117	9.94843	9.75047	9.74385	9.71761	9.69922	9.74932	9.76148	9.94715	9.83626	9.91967	10.0913	9.89081	9.95468	9.83127	9.67183	9.80997	9.68275
ENSMUSG00000002881	Nab1	11.3522	11.3027	11.3825	11.2012	11.4412	11.4907	11.3426	11.4615	11.3829	11.3713	11.4769	11.4607	11.3822	11.523	11.3072	11.463	11.3383	11.2634	11.375
ENSMUSG00000002885	Adgre5	10.6309	10.8897	10.495	10.6473	10.8996	10.8379	10.7341	10.9551	10.7577	10.7298	11.102	10.9702	11.2751	10.7725	10.9537	10.8121	10.7765	10.8756	10.9531
ENSMUSG00000002897	Il17ra	12.0068	11.8118	11.7827	11.768	11.9533	11.9732	11.6318	11.8231	11.8063	11.9078	11.914	11.7847	11.9443	11.9384	11.8607	11.8974	11.8014	11.7595	11.9333
ENSMUSG00000002900	Lamb1	12.9954	13.1032	12.9011	12.9977	13.1696	13.2143	12.5526	12.7482	12.8025	12.8475	13.0816	12.9478	12.7148	13.1619	13.1613	12.8763	12.7504	13.0188	13.1005
ENSMUSG00000002908	Kcnn1	4.97759	5.01087	4.97863	4.9313	4.92587	4.94846	4.93719	4.89301	4.94543	4.91945	4.90337	4.91739	4.98088	5.0018	4.96281	4.89121	4.95002	4.96142	4.95813
ENSMUSG00000002910	Arrdc2	9.20666	9.15279	9.13716	9.19431	9.00363	8.89038	9.06031	8.93406	9.20494	9.11476	9.09527	8.90903	9.14485	9.15479	9.24499	8.9131	9.04065	9.15516	9.06372
ENSMUSG00000002944	Cd36	9.61997	9.33141	10.0471	10.4978	8.89043	9.77199	10.5739	10.5568	9.28268	9.39154	9.74108	9.64284	9.56151	9.10028	8.89214	9.19101	9.73684	9.35014	8.84784
ENSMUSG00000002948	Map2k7	11.778	11.6722	11.6992	11.6779	11.6463	11.7505	11.6505	11.6648	11.6357	11.8169	11.5768	11.6335	11.6947	11.7766	11.7511	11.5604	11.7334	11.6912	11.645
ENSMUSG00000002949	Timm44	11.4043	11.435	11.3791	11.5976	11.3724	11.5297	11.5462	11.488	11.5811	11.4952	11.5666	11.5066	11.4213	11.3617	11.4887	11.4105	11.5578	11.6856	11.559
ENSMUSG00000002957	Ap2a2	12.1765	12.1064	12.1063	12.2069	12.2807	12.0956	11.9261	12.2368	12.1066	12.0705	12.1699	12.1469	12.3147	12.0543	12.1247	12.0885	12.1725	12.124	12.1154
ENSMUSG00000002963	Pnkp	11.0549	10.9777	10.9167	10.9743	11.0335	10.9037	10.6721	10.7467	11.1052	10.9688	10.7057	10.9912	10.782	10.7523	10.9401	10.6175	10.7935	10.9486	10.689
ENSMUSG00000002968	Med25	11.723	11.5452	11.5509	11.2259	11.5327	11.5282	11.1852	11.4937	11.1479	11.6041	11.2941	11.4562	11.6073	11.587	11.5839	11.2273	11.4825	11.586	11.4712
ENSMUSG00000002980	Bcam	6.42487	6.50204	6.47365	6.75018	6.37938	6.39801	6.63421	6.58812	6.36834	6.37251	6.33505	6.63393	6.4458	6.52495	6.45654	6.3185	6.64878	6.42327	6.44263
ENSMUSG00000002981	Clptm1	12.7237	12.5681	12.6567	12.4968	12.7127	12.6014	12.4412	12.6607	12.4344	12.6386	12.4834	12.4762	12.5716	12.67	12.6426	12.535	12.5358	12.4117	12.6317
ENSMUSG00000002983	Relb	10.8094	10.8909	10.8338	10.7387	10.8031	10.9006	10.5852	10.7438	10.7871	10.783	10.8158	10.6774	10.7248	10.9443	10.8166	10.6026	10.6833	10.7285	10.805
ENSMUSG00000002984	Tomm40	12.4488	12.4157	12.4207	12.5017	12.5557	12.4667	12.1044	12.3576	12.5369	12.5072	12.358	12.363	12.4866	12.4307	12.4358	12.2294	12.5053	12.5306	12.4135
ENSMUSG00000002985	Apoe	13.3547	13.8858	13.2474	13.7839	13.9052	14.0934	14.0314	14.3114	13.6585	13.0281	14.209	14.275	14.6612	13.2954	13.4825	13.9365	14.034	13.7541	14.0083
ENSMUSG00000002992	Apoc2	6.47819	6.45145	6.39964	6.55556	6.45436	6.62152	6.46856	6.74384	6.47701	6.47312	6.56572	6.55795	6.53455	6.47619	6.43933	6.52879	6.56966	6.48896	6.48088
ENSMUSG00000002996	Hbp1	12.1996	11.8469	12.0848	11.8051	11.878	11.9741	12.0217	11.8281	11.9285	11.9301	11.9124	11.9835	11.8217	12.0595	11.9603	12.0372	11.7692	11.9319	11.9487
ENSMUSG00000002997	Prkar2b	7.39804	7.36348	7.70418	8.09776	7.36623	7.41584	8.0257	7.58099	7.44456	7.36075	7.47212	7.53557	7.50798	7.2896	7.33656	7.38097	7.44063	7.44714	7.27471
ENSMUSG00000003031	Cdkn1b	11.9981	11.9645	11.87	11.9745	11.8347	11.9276	11.7111	11.7945	11.9435	11.8987	11.9674	11.8446	11.8679	11.8201	11.9537	11.9781	11.8648	11.8857	11.8982
ENSMUSG00000003032	Klf4	9.51822	9.71626	9.47285	9.62164	9.21447	9.94571	9.48706	9.71249	9.55425	9.65385	9.63472	9.47696	9.55774	9.43025	9.62274	9.4188	9.68713	9.45278	9.3654
ENSMUSG00000003033	Ap1m1	11.2491	11.3934	11.2567	11.3538	11.2569	11.2045	11.1374	11.1866	11.318	11.3311	11.0748	11.2529	11.2643	11.2852	11.3709	11.1001	11.2574	11.3379	11.3058
ENSMUSG00000003037	Rab8a	12.176	12.0329	12.0546	11.9137	12.0158	11.8601	12.1099	11.9802	12.0342	12.2294	11.8767	12.0195	12.1621	12.0778	11.919	12.0504	11.935	11.9952	11.9638
ENSMUSG00000003038	Hmgn2	11.8627	11.9926	11.8722	12.1412	12.0372	11.9	11.9949	11.8776	11.9523	11.9347	11.8732	11.983	11.9468	11.913	11.9114	11.8603	12.1528	11.9463	12.1201
ENSMUSG00000003039	Fam32a	11.7438	11.6998	11.7007	11.7596	11.6676	11.6522	11.6971	11.6031	11.7757	11.6606	11.5571	11.7305	11.729	11.7094	11.6718	11.6113	11.6111	11.6624	11.6642
ENSMUSG00000003051	Elf3	6.26816	6.21022	6.15036	6.23158	6.32656	6.16203	6.17276	6.24113	6.24542	6.2418	6.33015	6.25216	6.2664	6.3178	6.14261	6.21252	6.24961	6.19716	6.16275
ENSMUSG00000003053	Cyp2c29	5.75467	5.75592	5.75079	5.76983	5.76135	6.50564	5.75008	5.75162	5.75516	5.75343	6.22339	5.75595	5.75407	5.7554	5.75312	6.46502	6.54531	6.40977	6.47678
ENSMUSG00000003062	Stard3nl	9.34217	9.34822	9.36625	9.39249	9.48284	9.44002	9.56029	9.38749	9.35599	9.33034	9.57652	9.54285	9.47242	9.2048	9.17052	9.52267	9.42573	9.4174	9.39731
ENSMUSG00000003068	Stk11	12.1941	12.2679	12.2202	12.3001	12.189	12.0502	12.1112	12.0143	12.363	12.2581	12.0697	12.2005	12.2483	12.2815	12.3165	12.0873	12.0844	12.3042	12.2201
ENSMUSG00000003070	Efna2	7.81534	7.82249	7.81314	7.66682	7.67896	7.69767	7.77995	7.69858	7.8743	7.72747	7.83072	7.73858	7.78211	7.70167	7.83821	7.82078	7.85009	7.68439	7.59731
ENSMUSG00000003072	Atp5f1d	12.8443	12.7042	12.7882	12.8552	12.6551	12.651	12.5382	12.5748	13.0007	12.8925	12.5401	12.6411	12.7901	12.8454	12.6967	12.459	12.5272	12.6955	12.6315
ENSMUSG00000003099	Ppp5c	11.7492	11.7882	11.6623	11.7895	11.8653	11.79	11.5329	11.7138	11.8758	11.735	11.7025	11.6264	11.7383	11.7948	11.79	11.4882	11.835	11.7859	11.8874
ENSMUSG00000003119	Cdk12	11.032	11.0237	11.0771	10.9194	11.0233	11.1004	11.0248	11.2532	10.9144	10.9821	11.0318	11.0828	10.8809	10.8889	11.0915	11.2258	11.1737	11.0692	11.1176
ENSMUSG00000003123	Lipe	9.14941	9.03473	9.5852	10.1738	8.76653	8.87844	9.75156	9.3605	9.044	9.13865	8.96596	9.26891	9.10716	8.85619	8.96012	8.92227	9.08937	8.99203	8.8692
ENSMUSG00000003131	Pafah1b2	12.4385	12.3276	12.4663	12.3552	12.4434	12.402	12.3827	12.4622	12.3905	12.3082	12.4635	12.4615	12.2973	12.3171	12.3973	12.5655	12.5041	12.432	12.3678
ENSMUSG00000003134	Tbc1d8	7.93938	7.97794	8.19418	8.03278	7.78249	8.23088	7.97745	7.90658	7.75725	7.96642	7.91016	7.96912	7.89133	7.8733	7.86356	7.85239	7.98832	7.90324	7.88035
ENSMUSG00000003135	Cnot11	10.9076	10.7214	10.687	10.9282	10.7887	11.0254	10.713	10.8503	11.0023	10.8926	10.9349	10.9966	10.8173	10.816	10.7444	10.9325	10.8516	10.8724	10.9671
ENSMUSG00000003153	Slc2a3	9.89635	9.87195	9.8372	9.83246	9.96683	10.0807	9.98255	9.93293	9.77395	9.93279	10.0701	9.88765	10.0033	9.83403	9.90171	9.87076	9.93741	9.81978	9.83595
ENSMUSG00000003154	Foxj2	11.0312	11.013	11.0242	10.9615	10.851	11.0966	10.7523	11.05	10.8999	10.9385	10.9904	10.9932	10.8974	11.0914	11.0517	10.9554	11.0029	10.9577	10.9606
ENSMUSG00000003161	Sri	12.1669	12.1163	12.1969	12.2622	12.1394	12.1519	12.0727	12.0157	12.3046	12.1319	12.1409	12.1524	12.0968	12.223	12.2915	12	12.1619	12.1496	12.1328
ENSMUSG00000003166	Dgcr2	11.2323	11.2488	11.272	11.239	11.1754	11.1936	11.1004	11.1662	11.2308	11.2474	11.0584	11.2012	11.1431	11.2548	11.3403	11.1278	11.3307	11.1986	11.2884
ENSMUSG00000003184	Irf3	10.7934	10.8929	10.7419	10.8931	10.6801	10.8094	10.7422	10.7041	10.9938	10.8882	10.8806	10.7172	10.9823	10.9016	10.9713	10.6924	10.7666	10.9188	10.6807
ENSMUSG00000003190	Bcl2l12	8.81032	8.91196	8.77249	8.87894	8.88367	8.80158	8.67603	8.74622	8.85262	8.8263	8.82141	8.71866	8.94645	8.78738	8.92809	8.68696	8.8571	8.88433	8.88495
ENSMUSG00000003198	Zfp959	7.44409	7.39538	7.39437	7.36582	7.38388	7.30512	7.39434	7.37808	7.39753	7.44346	7.42299	7.32077	7.42788	7.38745	7.34797	7.50721	7.38663	7.43177	7.3718
ENSMUSG00000003199	Mpnd	11.4559	11.4276	11.3511	11.3169	11.385	11.4008	11.2177	11.2106	11.3628	11.2872	11.2154	11.3479	11.3621	11.4035	11.4948	11.1912	11.1309	11.2882	11.2515
ENSMUSG00000003200	Sh3gl1	11.3513	11.3317	11.2616	11.2452	11.3171	11.226	11.0456	11.1589	11.3194	11.2648	11.263	11.1635	11.3398	11.3053	11.3215	11.1003	11.2055	11.3094	11.3059
ENSMUSG00000003206	Ebi3	8.1387	8.2075	8.17582	8.20792	8.1183	8.0796	8.30538	8.30726	8.24676	8.23332	8.20464	8.31175	8.34521	8.23432	8.01464	8.1675	8.23411	8.12162	8.16309
ENSMUSG00000003208	Yju2	9.03288	9.0223	8.957	9.01337	8.91619	8.93321	8.93753	8.92486	9.03293	9.10576	8.83933	8.93306	9.08482	9.11653	9.03037	8.86252	8.9361	9.00034	8.97961
ENSMUSG00000003226	Ranbp2	12.8806	12.9246	12.9874	12.8121	13.0215	12.8696	13.1381	13.0653	12.711	12.9557	13.0379	13.0388	12.8832	12.798	12.9599	13.2346	12.9346	13.0268	13.0471
ENSMUSG00000003228	Grk5	10.8258	10.8292	10.7474	10.7603	10.7403	10.8719	10.698	10.8043	10.6762	10.7674	10.7619	10.7611	10.7666	10.7559	10.7931	10.672	10.6832	10.7173	10.7515
ENSMUSG00000003233	Dvl3	9.92081	9.98122	9.9281	9.75614	9.94348	9.91972	9.68079	9.96069	9.67771	9.82649	9.90928	9.84132	9.85281	9.82896	9.99751	9.74369	9.96469	9.91704	9.89691
ENSMUSG00000003234	Abcf3	10.5125	10.5125	10.6363	10.8295	10.7017	10.7376	10.6277	10.6294	10.6821	10.625	10.842	10.7582	10.6754	10.5371	10.7479	10.5723	10.7025	10.5726	10.6313
ENSMUSG00000003235	Eif2b5	11.6559	11.5906	11.6311	11.7464	11.628	11.634	11.4652	11.6499	11.7941	11.7363	11.5714	11.6394	11.6488	11.6174	11.5736	11.5661	11.7019	11.6672	11.421
ENSMUSG00000003269	Cyth2	12.1436	12.0453	12.0942	12.111	12.0103	12.0978	12.0106	11.9836	12.2654	12.101	12.0367	12.0881	12.0614	12.1442	12.1229	11.9422	12.0723	11.9875	11.9314
ENSMUSG00000003271	Sult2b1	5.36658	5.35829	5.32232	5.33958	5.29946	5.35622	5.40418	5.33277	5.40717	5.38529	5.39523	5.40567	5.35226	5.34412	5.34149	5.32963	5.32989	5.34179	5.33461
ENSMUSG00000003273	Car11	4.34665	4.33108	4.32867	4.32723	4.32787	4.37774	4.34713	4.36239	4.35238	4.35581	4.35963	4.49859	4.3203	4.36194	4.40824	4.33495	4.39035	4.32649	4.32316
ENSMUSG00000003279	Dlgap1	4.5335	4.52235	4.5742	4.52332	4.56309	4.58233	4.56888	4.53188	4.51218	4.5664	4.60523	4.54284	4.52285	4.55867	4.54208	4.55264	4.51242	4.58496	4.52193
ENSMUSG00000003282	Plag1	6.6252	6.97085	6.89985	6.66499	6.67303	6.66263	6.84479	6.81327	6.66651	6.70807	6.70557	6.84135	6.84438	6.77815	6.64332	6.85357	6.67956	6.70503	6.6642
ENSMUSG00000003283	Hck	9.84806	10.1125	10.1728	9.96693	10.0297	10.1954	10.1794	10.5474	10.0902	10.1429	10.2951	10.4887	10.1508	10.4145	10.3846	10.068	10.2267	9.77028	9.97705
ENSMUSG00000003299	Mrpl4	10.2462	10.1763	10.1372	10.2255	10.0873	10.162	10.0362	10.1428	10.3414	10.2419	10.0121	10.1585	10.2499	10.2007	10.1172	9.96483	10.1811	10.1775	10.0618
ENSMUSG00000003308	Keap1	11.4893	11.6142	11.5389	11.4912	11.4326	11.5669	11.2639	11.4011	11.4706	11.5312	11.3691	11.4498	11.5334	11.6045	11.5671	11.3281	11.4857	11.4837	11.5143
ENSMUSG00000003309	Ap1m2	2.70926	2.72052	2.71724	2.73743	2.70995	2.72117	2.72179	2.73941	2.74863	2.71616	2.72147	2.71788	2.75229	2.71083	2.70413	2.72106	2.72428	2.72264	2.71256
ENSMUSG00000003316	Glg1	13.7289	13.8226	13.7686	13.5896	13.6807	13.771	13.4475	13.7386	13.5509	13.6902	13.7037	13.7275	13.6016	13.6944	13.8638	13.7035	13.6759	13.8072	13.8442
ENSMUSG00000003341	Atp8b3	2.57442	2.58402	2.5951	2.56081	2.5566	2.57798	2.56629	2.57821	2.56351	2.57163	2.55368	2.56469	2.56302	2.56686	2.58005	2.5706	2.56811	2.56912	2.5705
ENSMUSG00000003344	Btbd2	10.6726	10.6462	10.6281	10.5533	10.3556	10.405	10.1497	10.2592	10.5526	10.5553	10.2896	10.3169	10.4525	10.717	10.4833	10.2194	10.46	10.617	10.4668
ENSMUSG00000003345	Csnk1g2	12.3162	12.3551	12.3759	12.3723	12.2377	12.1673	12.1329	12.077	12.373	12.2407	12.072	12.144	12.3471	12.3024	12.4011	12.011	12.1794	12.325	12.3136
ENSMUSG00000003346	Abhd17a	10.6107	10.5985	10.5715	10.5806	10.6035	10.6306	10.4633	10.4792	10.6062	10.6108	10.4799	10.5433	10.5839	10.5472	10.4793	10.3312	10.5548	10.6023	10.5556
ENSMUSG00000003348	Mob3a	10.5609	10.6003	10.5346	10.4988	10.6161	10.5247	10.4986	10.6021	10.6162	10.5492	10.5641	10.5711	10.5971	10.6016	10.7007	10.4838	10.506	10.5809	10.5885
ENSMUSG00000003352	Cacnb3	8.98214	8.85908	8.70564	8.76673	9.02135	8.94536	8.83803	8.845	8.86322	8.87375	9.04879	8.8797	8.9134	8.86449	8.85342	8.75059	8.69132	8.85781	8.83149
ENSMUSG00000003355	Fkbp11	9.93959	9.88404	10.0028	10.0617	10.0347	9.94289	9.91412	9.96276	10.1795	10.0579	10.0095	9.95381	10.1207	10.141	10.0131	9.68477	9.9599	9.94211	9.94357
ENSMUSG00000003360	Ddx23	13.1861	13.1181	12.9671	13.1138	13.0496	12.9222	12.7664	13.0479	12.9591	13.2081	12.9992	13.0133	13.1692	13.166	13.067	12.8224	13.0633	13.0878	12.9683
ENSMUSG00000003363	Pld3	11.2788	10.9931	11.1843	11.1201	11.1842	11.4247	11.1947	11.2746	11.1491	11.1767	11.3825	11.4212	11.3238	11.2674	11.2314	10.9801	10.9311	10.8599	11.0601
ENSMUSG00000003378	Grik5	7.43989	7.43859	7.68596	7.49399	7.47927	7.50203	7.5563	7.37386	7.54366	7.72459	7.37394	7.428	7.39672	7.7282	7.59035	7.48412	7.57672	7.58234	7.45104
ENSMUSG00000003379	Cd79a	6.0184	6.03851	6.00967	6.02626	6.03959	6.01573	6.04031	6.30289	6.43151	6.39465	6.50795	6.4714	6.45984	6.41213	6.34797	6.05375	6.29052	6.01219	6.00226
ENSMUSG00000003380	Rabac1	12.7362	12.5847	12.605	12.7323	12.5749	12.8229	12.4226	12.4743	12.8628	12.5486	12.5628	12.5895	12.5591	12.6683	12.8192	12.2932	12.5256	12.561	12.4537
ENSMUSG00000003382	Etv3	11.0596	11.1051	11.0401	11.0342	11.1156	11.1627	11.2915	11.2504	11.0429	11.1799	11.2082	11.2929	11.0142	11.0493	11.106	11.1946	11.1359	11.0452	11.2071
ENSMUSG00000003402	Prkcsh	13.6515	13.4771	13.5895	13.5725	13.5741	13.5878	13.1486	13.4343	13.646	13.5493	13.4619	13.4849	13.4954	13.6635	13.5869	13.3291	13.4417	13.5167	13.4491
ENSMUSG00000003418	St8sia6	4.68787	4.60304	4.584	4.59809	4.6771	4.60255	4.67787	4.61586	4.68344	4.61096	4.71484	4.76242	4.62925	4.59952	4.60795	4.65653	4.62297	4.5925	4.58306
ENSMUSG00000003420	Fcgrt	10.6306	10.6487	10.7018	10.7622	10.4252	10.6875	10.7114	10.6372	10.5759	10.5157	10.5561	10.7216	10.7045	10.5825	10.6717	10.3928	10.5475	10.5963	10.7762
ENSMUSG00000003421	Nosip	11.4927	11.3122	11.4251	11.3853	11.4975	11.4353	11.2486	11.2494	11.4786	11.3625	11.4019	11.3441	11.3643	11.3584	11.4079	11.1303	11.3499	11.459	11.3413
ENSMUSG00000003423	Pih1d1	9.91294	10.1893	9.87918	10.0801	10.1155	10.3201	9.87182	9.86655	10.1282	9.93197	9.92331	10.0501	9.92833	10.1549	10.2132	9.76555	10.1159	10.1074	9.87753
ENSMUSG00000003429	Rps11	15.507	15.4069	15.4362	15.4961	15.3344	15.5465	15.2459	15.255	15.5491	15.4804	15.3634	15.4001	15.2926	15.5384	15.5136	15.2027	15.2661	15.3998	15.3664
ENSMUSG00000003435	Supt5	13.5304	13.4331	13.4816	13.373	13.4343	13.4209	13.2392	13.4558	13.4097	13.4834	13.3828	13.4194	13.361	13.4512	13.5163	13.3709	13.4813	13.3922	13.4573
ENSMUSG00000003437	Paf1	11.5207	11.552	11.5716	11.5525	11.6456	11.6354	11.4495	11.534	11.6465	11.5522	11.4472	11.5341	11.416	11.5661	11.6909	11.3683	11.4847	11.5702	11.5739
ENSMUSG00000003438	Timm50	11.5943	11.6115	11.6027	11.6482	11.5577	11.5565	11.4991	11.547	11.6502	11.7446	11.4217	11.5249	11.6409	11.6601	11.5409	11.3892	11.5401	11.6787	11.5494
ENSMUSG00000003444	Med29	9.47381	9.46736	9.46858	9.61798	9.52407	9.46251	9.39197	9.45013	9.71292	9.65587	9.40746	9.48848	9.48759	9.62967	9.4765	9.27794	9.42018	9.51153	9.4902
ENSMUSG00000003452	Bicd1	8.83303	8.80715	9.04822	9.05816	8.89468	8.84451	8.96498	8.93684	9.01274	8.78744	8.97232	8.62881	8.93864	8.91279	8.94088	9.01994	8.79075	9.20964	9.10697
ENSMUSG00000003458	Ncstn	12.5468	12.3885	12.509	12.4112	12.5256	12.5456	12.285	12.407	12.3692	12.4658	12.4927	12.4807	12.3591	12.4648	12.5317	12.4442	12.4176	12.4527	12.5158
ENSMUSG00000003464	Pex19	11.2189	11.2087	11.3127	11.4421	11.3081	11.4323	11.332	11.3031	11.2777	11.3704	11.2881	11.3207	11.3578	11.2525	11.4288	11.1691	11.2391	11.3517	11.4055
ENSMUSG00000003477	Inmt	6.01798	6.04815	6.04678	6.45985	6.02823	6.52615	6.04504	6.02661	6.4134	6.02113	6.31379	6.01918	6.03848	6.02334	6.02881	6.81239	6.87425	6.77328	6.68599
ENSMUSG00000003484	Cyp4f18	8.91334	8.98158	8.66437	9.04578	8.68492	9.06994	8.99652	9.26382	8.95074	8.94019	9.15511	9.22695	8.93188	8.85343	8.77055	8.99005	9.05112	8.47496	8.81327
ENSMUSG00000003500	Impdh1	12.0549	12.0124	11.9013	11.9796	12.1229	12.1796	11.6879	12.0315	12.0793	11.7841	12.2347	11.8572	11.962	11.9295	12.0873	11.7217	12.0157	12.0052	11.8751
ENSMUSG00000003518	Dusp3	11.2917	11.0716	11.2736	10.8795	11.1078	10.9762	11.3438	11.3477	11.0772	11.305	11.1209	11.2906	11.0248	11.2562	11.0002	11.0239	11.0744	10.912	10.9009
ENSMUSG00000003526	Prodh	9.35975	9.4836	9.25001	9.41304	9.32952	9.2601	9.26682	9.2038	9.34439	9.25294	9.24212	9.2813	9.23037	9.3753	9.34472	9.15027	9.44912	9.39918	9.32185
ENSMUSG00000003527	Ess2	9.39649	9.50173	9.53509	9.53996	9.45156	9.55307	9.42262	9.53985	9.5311	9.49287	9.49197	9.49883	9.50026	9.49117	9.52397	9.38744	9.53735	9.48922	9.52636
ENSMUSG00000003528	Slc25a1	9.88088	9.85012	9.86611	10.1942	9.92897	9.77073	9.93855	9.7096	9.81749	9.75494	9.60805	9.67701	9.77617	9.67261	9.57609	9.65115	9.60113	9.71089	9.94388
ENSMUSG00000003531	Dgcr6	8.777	8.81529	8.73501	8.91562	8.86064	8.88787	8.65652	8.70097	8.93139	8.74686	8.69746	8.76843	8.7978	8.7704	8.73112	8.64166	8.7671	8.7873	8.79056
ENSMUSG00000003534	Ddr1	9.39084	10.1614	9.13053	9.47107	9.46035	9.55398	9.08793	9.27775	9.41026	9.47227	9.29102	9.28194	9.73593	9.55538	9.54606	9.41874	9.56235	9.58026	9.47761
ENSMUSG00000003541	Ier3	14.199	13.4541	13.8314	13.5679	14.2849	14.038	13.8739	13.7478	14.1627	14.1504	14.351	13.8981	13.3024	14.0482	13.9451	13.925	13.4861	13.7146	13.4481
ENSMUSG00000003545	Fosb	7.34415	7.40165	7.34288	7.50653	7.42161	7.61512	7.57017	7.62028	7.57023	7.52423	7.54075	7.5592	7.3857	7.39307	7.35598	7.77653	7.61209	7.26552	7.31487
ENSMUSG00000003546	Klc4	9.00709	8.92932	8.92682	8.95489	8.83164	8.94655	8.97571	8.91851	8.96505	8.83979	8.89642	8.95488	8.96354	8.91566	8.98709	8.8033	8.8874	8.86099	8.84633
ENSMUSG00000003549	Ercc1	9.65109	9.56374	9.59112	9.63514	9.43196	9.76288	9.63759	9.5122	9.82604	9.59944	9.57916	9.60887	9.6477	9.63406	9.56443	9.18088	9.40653	9.65893	9.51658
ENSMUSG00000003559	As3mt	9.76285	9.91292	9.87541	9.94928	9.84309	9.8185	9.57827	9.62165	9.76188	9.76785	9.60666	9.71087	9.83544	9.83671	9.80522	9.71115	9.78151	9.93669	9.87951
ENSMUSG00000003573	Homer3	9.30722	9.15518	9.38711	9.3059	9.35573	9.30894	9.28248	9.27663	9.30691	9.21524	9.23978	9.22915	9.30002	9.27675	9.22762	9.21841	9.28455	9.37634	9.26723
ENSMUSG00000003575	Crtc1	9.29202	9.36226	9.25742	9.40937	9.47599	9.23316	9.0289	9.24558	9.17523	9.18823	9.22302	9.27613	9.18746	9.27037	9.31021	9.17209	9.1537	9.40144	9.32941
ENSMUSG00000003581	Rnf215	9.44638	9.32549	9.45449	9.22656	9.25433	9.3608	9.40933	9.33889	9.25113	9.42337	9.25521	9.13032	9.24827	9.2694	9.25096	9.15522	9.32255	9.36579	9.28424
ENSMUSG00000003585	Sec14l2	7.48203	7.35388	7.44595	7.40606	7.4305	7.69955	7.69349	7.43017	7.40588	7.38279	7.46581	7.52948	7.4788	7.47812	7.36319	7.62036	7.74187	7.65194	7.56907
ENSMUSG00000003604	Aven	8.95779	9.09204	9.18114	9.22792	9.18948	9.04403	8.91744	8.97283	9.14447	9.09089	9.06572	9.01954	9.17071	9.19537	9.08685	9.24789	9.11458	9.11231	8.96699
ENSMUSG00000003617	Cp	7.93006	7.79557	7.95366	8.30562	8.04913	8.13965	8.26449	8.10629	7.79171	8.00428	8.32023	8.29919	8.15411	7.89635	7.60221	8.2374	8.20857	7.95632	8.38763
ENSMUSG00000003623	Crot	9.74999	9.80192	9.81437	9.99183	9.85868	9.80519	9.89423	9.77446	9.77926	9.7767	9.87551	9.84306	9.81807	9.73844	9.8061	9.95063	9.8679	9.91139	9.89603
ENSMUSG00000003644	Rps6ka1	9.94037	9.74168	9.7103	10.0314	9.79836	10.2073	9.86933	10.0284	10.0532	9.89972	10.1922	10.3605	9.93355	9.59071	9.75375	9.86343	10.2973	9.99393	9.96338
ENSMUSG00000003660	Snrnp200	12.7431	12.7226	12.6827	12.6667	12.7164	12.6295	12.4423	12.6842	12.5737	12.6944	12.6471	12.6886	12.7643	12.6263	12.6671	12.7418	12.6904	12.7375	12.6592
ENSMUSG00000003662	Ciao1	10.5475	10.5323	10.4312	10.5608	10.3946	10.3318	10.3166	10.3208	10.4904	10.4708	10.3321	10.455	10.4303	10.5081	10.4101	10.4625	10.3138	10.4031	10.5301
ENSMUSG00000003665	Has1	5.34266	5.41247	5.32929	5.30288	5.28468	5.31557	5.34656	5.35086	5.40157	5.26618	5.35185	5.36347	5.32903	5.36409	5.43163	5.36179	5.30926	5.29137	5.29106
ENSMUSG00000003680	Taf6l	8.87759	9.39884	9.05856	9.18836	8.89509	8.82069	9.00118	8.92915	9.09352	8.85191	9.06319	9.05134	8.90518	8.85576	9.0611	8.70839	8.97573	8.87663	8.9399
ENSMUSG00000003721	Insig2	11.0446	10.7551	10.9907	10.6416	10.7006	10.8608	10.9351	10.6678	10.8109	10.8071	11.0158	10.9557	10.636	10.9448	11.1472	10.922	10.7201	10.7394	10.6254
ENSMUSG00000003731	Kpna6	12.0075	11.9297	11.8867	11.806	11.9651	11.8297	12.0271	11.9754	11.7442	11.9956	11.915	11.8849	11.843	11.8736	11.8262	11.9826	12.0771	11.8948	11.9469
ENSMUSG00000003746	Man1a	11.5321	11.5281	11.5328	11.3582	11.5283	11.514	11.496	11.509	11.5256	11.5521	11.6016	11.5312	11.3664	11.6625	11.6714	11.6728	11.559	11.4747	11.67
ENSMUSG00000003752	Itpkc	10.1819	10.0098	9.97816	9.92328	10.0545	10.1342	9.92872	9.95619	10.0355	9.99664	10.1854	10.0523	9.89047	10.069	10.0936	10.0099	9.9233	9.98533	10.0858
ENSMUSG00000003762	Coq8b	9.52456	9.30259	9.34678	9.34521	9.55337	9.63366	9.36714	9.40338	9.45607	9.48005	9.49178	9.48223	9.34044	9.36154	9.39833	9.40599	9.30644	9.45207	9.30568
ENSMUSG00000003778	Brd8	11.7128	11.7653	11.5494	11.6037	11.4558	11.5881	11.55	11.6947	11.5312	11.6564	11.4682	11.6326	11.74	11.6055	11.6545	11.5491	11.7406	11.6832	11.8205
ENSMUSG00000003779	Kif20a	11.5302	11.7909	11.5625	11.7148	11.6221	11.328	11.5758	11.5039	11.7086	11.6418	11.4452	11.5744	11.7834	11.5665	11.6136	11.5973	11.6761	11.6994	11.7743
ENSMUSG00000003808	Farsa	12.0406	11.8674	11.9981	12.0592	12.0529	11.9993	11.7828	11.9613	12.1935	12.0614	11.951	11.9779	12.0132	11.9856	12.0421	11.8459	12.0213	11.9515	11.9476
ENSMUSG00000003809	Gcdh	9.93975	9.67212	9.73217	9.6749	9.64171	9.84071	9.53156	9.77954	9.76599	9.77248	9.78463	9.58605	9.738	9.79383	9.70833	9.54499	9.74635	9.94856	9.8009
ENSMUSG00000003810	Mast2	11.4252	11.5105	11.4461	11.4131	11.6077	11.4813	11.5417	11.5684	11.3554	11.363	11.3469	11.3834	11.6053	11.4045	11.5024	11.5394	11.6601	11.4983	11.5591
ENSMUSG00000003812	Dnase2a	10.9035	10.8838	10.8699	10.8265	10.668	10.8231	10.6949	10.7139	10.7318	10.8394	10.6988	10.7464	10.6475	10.7889	10.8762	10.4192	10.7061	10.684	10.7833
ENSMUSG00000003813	Rad23a	11.7811	11.8065	11.7248	11.7528	11.7834	11.6765	11.6924	11.6627	11.6442	11.7521	11.5018	11.6788	11.6466	11.8642	11.8593	11.5793	11.6841	11.8071	11.7466
ENSMUSG00000003814	Calr	15.1104	15.0428	15.0103	15.0723	15.0755	15.394	14.8166	15.2599	15.0583	15.0773	15.2252	15.1468	15.1677	15.089	15.0301	15.1303	15.1503	14.9954	14.9787
ENSMUSG00000003824	Syce2	5.65589	5.71432	5.72602	5.74138	5.73781	5.78921	5.82634	5.7601	5.83638	5.72795	5.8008	5.82304	5.77688	5.73995	5.69076	5.76074	5.76251	5.74414	5.72486
ENSMUSG00000003847	Nfat5	12.6697	12.3574	12.7094	12.0713	12.3106	12.5233	13.0239	12.8976	12.0941	12.588	12.5767	12.7459	12.5589	12.3602	12.4793	12.9819	12.6073	12.7838	12.689
ENSMUSG00000003848	Nob1	12.0178	11.9406	11.7379	11.9861	11.8232	11.9533	11.7885	11.9239	12.0471	11.9647	11.9755	11.8539	11.8315	11.886	11.8766	11.7659	11.8746	11.9456	11.9725
ENSMUSG00000003849	Nqo1	8.22924	7.98811	8.05889	8.00565	8.03487	8.56528	8.19561	8.3819	8.06447	8.17781	8.31481	8.36243	8.16791	8.06483	8.00124	8.19935	8.07619	8.03929	7.93264
ENSMUSG00000003863	Ppfia3	7.46443	7.64032	7.49208	7.51139	7.7786	7.4316	7.37412	7.35967	7.52907	7.60821	7.50188	7.36484	7.59327	7.47216	7.52705	7.55631	7.38129	7.57128	7.49231
ENSMUSG00000003865	Gys1	11.7638	11.3275	11.4374	11.4396	11.5444	11.7518	11.2173	11.4677	11.3837	11.6767	11.629	11.4798	11.0668	11.5278	11.6574	11.4416	11.3748	11.417	11.3746
ENSMUSG00000003868	Ruvbl2	12.9822	12.828	12.8886	12.9413	13.0069	12.9556	12.6198	12.8517	13.0441	12.9949	12.9	12.8063	12.8786	12.9547	12.8877	12.5962	12.8188	12.7489	12.8749
ENSMUSG00000003872	Lin7b	3.24647	3.21759	3.20606	3.19705	3.2361	3.20292	3.21957	3.24338	3.23301	3.19856	3.21083	3.19638	3.23756	3.2346	3.20319	3.21949	3.22532	3.21389	3.21313
ENSMUSG00000003873	Bax	12.1745	12.1689	12.1921	12.3417	12.252	12.3047	11.9821	12.0402	12.2903	12.1494	12.106	12.0735	12.1726	12.1495	12.2469	11.8686	12.1993	12.2247	12.1849
ENSMUSG00000003882	Il7r	9.61962	8.78962	9.12766	8.9927	9.60646	10.0478	9.37659	9.92294	9.30254	9.46756	10.0583	9.66785	9.25851	9.53145	9.12103	9.72464	9.24061	9.00971	8.89865
ENSMUSG00000003923	Tfam	10.9307	11.0247	11.0863	11.2174	10.9685	11.0067	10.9321	10.8603	11.0958	10.9263	11.0508	10.9808	10.9266	10.944	11.0542	11.1789	10.9764	11.0584	11.1079
ENSMUSG00000003929	Zfp81	8.82935	8.84132	8.8556	8.82267	8.8619	8.83818	8.9857	8.87603	8.7425	8.799	8.93368	8.83162	8.83344	8.8658	8.84798	9.04325	8.83163	8.9568	8.91571
ENSMUSG00000003934	Efnb3	4.78551	4.8175	4.83927	4.82351	4.84709	4.82447	4.83876	4.81664	4.82699	4.89798	4.85225	4.83256	4.89377	4.85498	4.81254	4.83179	4.86781	4.82959	4.82871
ENSMUSG00000003948	Mmd	11.0208	10.7028	11.1202	11.2196	10.9414	11.1375	11.2121	11.2574	11.037	11.0855	11.2138	11.2302	10.7546	10.9422	10.8643	11.1361	11.0637	10.87	10.8179
ENSMUSG00000003949	Hlf	4.47822	4.48228	4.43919	5.09923	4.4436	4.48202	4.4844	4.48555	4.48288	4.43547	4.48181	4.45832	4.43702	4.52414	4.43517	4.6228	4.52823	5.55818	4.51711
ENSMUSG00000003955	Fam162a	11.2795	11.0316	11.1119	11.2305	11.2188	11.3749	11.0769	11.0422	11.3459	11.354	11.1301	11.1567	10.9022	11.2744	11.1764	11.021	11.0161	11.1312	10.9963
ENSMUSG00000003970	Rpl8	16.1464	16.0609	16.1337	16.2058	16.0388	16.0765	15.8669	15.8391	16.3168	16.2098	15.966	16.0079	16.0948	16.2767	16.1588	15.7723	15.876	16.0974	16.0126
ENSMUSG00000003992	Ssbp2	5.12732	5.19971	5.18157	5.21763	5.15511	5.17559	5.20918	5.2114	5.1729	5.15292	5.22208	5.21687	5.21969	5.15047	5.15176	5.22045	5.20949	5.19264	5.18273
ENSMUSG00000004018	Fancl	7.74568	8.03752	7.88091	7.94516	7.80578	7.82814	7.93996	7.8845	7.96432	7.84981	7.78669	7.94214	8.20762	7.94037	7.92807	7.74848	7.82622	8.09175	8.08702
ENSMUSG00000004032	Gstm5	4.55392	4.55596	4.55594	4.60023	4.57378	4.57451	4.6056	4.61011	4.60188	4.53221	4.603	4.64459	4.57266	4.54254	4.5553	4.59678	4.62573	4.61751	4.59459
ENSMUSG00000004035	Gstm7	3.28666	3.29956	3.31186	3.32818	3.28937	3.29236	3.32477	3.38989	3.31052	3.31786	3.3077	3.3258	3.2853	3.28754	3.30356	3.33116	3.32324	3.34538	3.29592
ENSMUSG00000004040	Stat3	13.1198	12.9893	12.8239	12.8987	13.185	13.3307	13.017	13.2529	12.9142	13.2387	13.3885	13.172	12.7941	13.0838	13.0358	13.0293	13.2032	13.0747	12.9996
ENSMUSG00000004043	Stat5a	9.81695	9.88055	9.71431	9.74835	9.79452	9.80854	9.65837	9.74307	9.61724	9.83992	9.61723	9.72662	9.87721	9.72988	9.93553	9.60826	9.78809	9.87216	9.71076
ENSMUSG00000004044	Cavin1	13.6318	13.8542	13.7152	13.9129	13.7368	13.6346	13.215	13.6586	13.6112	13.5899	13.4947	13.5936	13.6172	13.445	13.8556	13.4861	13.8253	13.7642	13.7482
ENSMUSG00000004054	Map3k11	10.9617	11.0756	10.9984	11.0363	11.0296	11.0861	10.8456	11.0468	11.1121	10.9574	10.9906	11.0144	11.1429	11.0086	11.024	10.8136	11.1065	11.0026	10.9253
ENSMUSG00000004056	Akt2	12.1706	12.2554	12.0159	12.0499	12.1992	12.2395	12.1689	12.3191	12.1251	12.1468	12.2144	12.1173	12.1858	12.2224	12.2879	12.0543	12.185	12.1549	12.0354
ENSMUSG00000004069	Dnaja3	10.8912	10.8504	10.8052	10.9048	10.7864	10.9023	10.7757	10.8556	10.8321	10.8801	10.8825	10.8411	10.7666	10.8593	10.7845	10.8423	10.7343	10.8045	10.8321
ENSMUSG00000004070	Hmox2	11.046	11.1664	10.9731	11.1852	11.2498	11.0745	11.0266	10.9721	11.1314	11.1072	11.0834	11.1179	11.1377	10.9651	11.0456	11.1867	11.0819	11.1308	11.1836
ENSMUSG00000004071	Cdip1	10.0544	10.1093	10.1156	10.203	10.0208	10.0991	10.1256	10.0388	10.0969	10.0402	10.0347	10.0806	10.1123	10.0082	10.2139	10.1529	10.1619	10.2085	10.0814
ENSMUSG00000004085	Map3k20	10.9896	10.7558	10.9375	10.7481	11.1449	10.8689	10.8458	10.9019	10.7245	10.7363	11.0435	10.7924	10.917	10.8438	10.8013	10.9905	10.896	10.8168	10.7948
ENSMUSG00000004096	Cwc15	11.832	11.7463	11.8414	11.9599	11.8549	11.7951	11.9378	11.8087	11.9849	11.8484	11.8684	11.8872	11.8336	11.8695	11.8481	11.8683	11.8505	11.876	11.836
ENSMUSG00000004098	Col5a3	14.529	14.3998	14.5131	14.439	14.7784	14.4404	14.1982	14.4286	14.5457	14.5072	14.5199	14.4547	14.2359	14.6806	14.6235	14.5203	14.3622	14.5148	14.423
ENSMUSG00000004099	Dnmt1	13.2556	13.3546	13.2711	13.2671	13.2605	13.164	12.9478	13.1891	13.1426	13.2602	13.1253	13.1753	13.377	13.2394	13.3269	13.1516	13.2791	13.3209	13.29
ENSMUSG00000004100	Ppan	11.9165	11.8188	11.8392	11.9285	11.8055	11.8182	11.7073	11.8037	11.9539	11.9689	11.848	11.642	11.8348	11.9263	11.9761	11.6186	12.0066	11.8664	11.888
ENSMUSG00000004105	Angptl2	14	14.113	14.0072	13.8161	14.1338	14.0458	13.7735	13.807	13.912	13.9198	13.7178	13.8613	13.6924	14.1607	14.2022	13.9334	13.8479	13.9753	14.0317
ENSMUSG00000004110	Cacna1e	2.35	2.35379	2.34797	2.35621	2.34355	2.34339	2.35839	2.35966	2.35481	2.36558	2.36055	2.37783	2.35157	2.39337	2.35655	2.35176	2.35853	2.36951	2.34833
ENSMUSG00000004127	Trmt10a	8.7916	8.62794	8.71848	8.68711	8.91657	8.74729	8.56493	8.82352	8.77557	8.64318	8.67727	8.65287	8.77329	8.78732	8.59735	8.71721	8.73417	8.77721	8.78401
ENSMUSG00000004151	Etv1	10.7243	10.749	10.7236	10.3803	10.3022	10.8499	10.4152	10.6095	10.4099	10.5122	10.5245	10.4416	10.594	10.7157	10.8687	10.614	10.4905	10.5873	10.7006
ENSMUSG00000004187	Kifc2	4.60107	4.65043	4.65358	4.63012	4.60052	4.61725	4.6218	4.61406	4.58689	4.60783	4.64948	4.65782	4.63555	4.63714	4.68034	4.62113	4.61148	4.58836	4.61002
ENSMUSG00000004207	Psap	16.5913	16.541	16.4335	16.5907	16.3344	17.032	16.5799	17.0027	16.8169	16.641	16.9487	16.8905	16.7781	16.6202	16.5934	16.6027	16.7465	16.3672	16.4351
ENSMUSG00000004221	Ikbkg	11.7516	11.4136	11.4834	11.2706	11.3935	11.7938	11.4596	11.4845	11.5126	11.5795	11.5727	11.4156	11.5595	11.3468	11.535	11.5274	11.4156	11.6644	11.4347
ENSMUSG00000004231	Pax2	6.27394	6.13054	6.25506	6.14034	6.30492	6.3066	6.26069	6.31073	6.36114	6.25102	6.50184	6.24896	6.20843	6.20149	6.14926	6.27687	6.30275	6.19901	6.11668
ENSMUSG00000004233	Wars2	8.27217	8.30646	8.31882	8.29723	8.16456	8.13356	8.18541	8.32103	8.17728	8.31579	8.08694	8.25577	8.21123	8.37944	8.24463	8.30339	8.19708	8.29131	8.35915
ENSMUSG00000004263	Atn1	12.9157	13.0688	12.7051	12.6679	12.681	12.9202	12.3342	12.7923	12.7225	12.8275	12.7162	12.6858	12.7798	12.7993	12.9208	12.68	13.0009	12.7107	12.7719
ENSMUSG00000004264	Phb2	14.0675	14.0738	13.9977	14.1934	14.1137	14.2078	13.7941	13.9978	14.1231	14.0645	14.0076	14.0659	14.005	14.0199	14.0646	13.894	14.1771	14.1281	14.0952
ENSMUSG00000004266	Ptpn6	11.4627	11.7442	11.3708	11.6947	11.808	11.6487	12.0036	12.0231	11.6662	11.7759	11.747	12.1543	11.9744	11.7481	11.3119	11.4679	11.7542	11.4637	11.5769
ENSMUSG00000004267	Eno2	7.93478	7.85838	7.78233	7.84248	7.70195	7.91197	7.9659	7.78084	7.95137	7.92518	7.93768	7.71056	7.93326	7.88638	7.7752	7.72004	8.05342	7.96583	7.84124
ENSMUSG00000004268	Emg1	12.3728	12.4021	12.3014	12.571	12.4446	12.3427	12.3104	12.2916	12.6505	12.4851	12.2645	12.3306	12.5379	12.448	12.3643	12.1563	12.396	12.447	12.3212
ENSMUSG00000004270	Lpcat3	10.9608	11.1087	10.8221	10.8299	11.0764	10.9153	10.8767	10.954	11.0307	10.9224	11.0794	11.0083	11.1126	10.8432	11.0067	10.8349	10.9809	11.1121	11.0774
ENSMUSG00000004285	Atp6v1f	10.7319	10.719	10.6087	10.737	10.7267	10.7392	10.734	10.6993	10.9472	10.8031	10.7036	10.7388	10.8223	10.8466	10.6616	10.5303	10.5964	10.5779	10.61
ENSMUSG00000004296	Il12b	5.60533	5.62173	5.66031	5.67535	5.59697	5.59945	5.64116	5.55769	5.52851	5.66952	5.54085	5.6127	5.55178	5.60143	5.56461	5.59835	5.52127	5.61029	5.57024
ENSMUSG00000004317	Clcn5	10.4644	10.2253	10.4863	10.0823	10.5919	10.5386	10.3738	10.5371	10.1661	10.5389	10.6756	10.2788	10.2191	10.4557	10.3784	10.494	10.2833	10.5897	10.4892
ENSMUSG00000004319	Clcn3	11.8035	11.4487	11.7787	11.5865	11.5862	11.8027	11.8492	11.8124	11.5407	11.8432	11.9034	11.7789	11.3831	11.5871	11.807	11.9756	11.645	11.6857	11.6086
ENSMUSG00000004328	Hif3a	4.57434	4.56036	4.58796	4.5471	4.67323	4.57053	4.63341	4.5452	4.55708	4.56871	4.57635	4.5524	4.55486	4.60428	4.55295	4.57254	4.63508	4.56264	4.56984
ENSMUSG00000004356	Utp20	11.7636	11.8908	11.8918	11.8951	11.905	11.6671	11.7501	11.8559	11.6402	11.838	11.7347	11.7667	11.8146	11.7702	11.9018	11.8833	11.8043	12.0303	11.9855
ENSMUSG00000004359	Spic	8.00861	8.22588	7.81989	8.19808	8.39726	8.19828	8.16669	8.49818	8.19767	8.21052	8.24181	8.37916	8.11618	7.99007	7.86278	8.38872	8.07107	8.18407	7.93701
ENSMUSG00000004364	Cul3	12.6351	12.3399	12.5562	12.5634	12.5144	12.5739	12.4676	12.5347	12.5095	12.4289	12.5788	12.5107	12.3977	12.3596	12.552	12.7789	12.7074	12.5299	12.395
ENSMUSG00000004371	Il11	5.05995	5.01268	5.03522	5.01621	5.1357	5.10516	5.0432	5.02873	5.05219	5.05697	5.15689	5.07758	5.02483	5.05003	5.02509	5.15536	5.04835	5.01886	5.00844
ENSMUSG00000004383	Large1	10.5798	10.4463	10.6099	10.5329	10.4852	10.4365	10.3862	10.5461	10.5196	10.4748	10.489	10.5443	10.4413	10.5427	10.6855	10.6518	10.4786	10.5179	10.4824
ENSMUSG00000004393	Ddx56	11.4985	11.3883	11.4269	11.5431	11.4092	11.4194	11.4684	11.523	11.6509	11.501	11.4963	11.3764	11.4254	11.4324	11.5463	11.2967	11.5138	11.5033	11.354
ENSMUSG00000004394	Tmed4	8.07058	8.1774	8.13732	8.26871	8.26968	8.28946	8.31052	8.25756	8.36538	8.28502	8.40247	8.36948	8.31897	8.15057	8.07569	8.18468	8.19263	8.13778	8.3722
ENSMUSG00000004446	Bid	9.42532	9.47567	9.42923	9.38314	9.29666	9.42737	9.39439	9.49176	9.47228	9.41915	9.41011	9.52191	9.59854	9.40714	9.45522	9.43676	9.38973	9.43476	9.39212
ENSMUSG00000004451	Ralb	12.4978	12.3664	12.3499	12.4308	12.3244	12.2568	12.1317	12.2754	12.3368	12.3731	12.1584	12.2618	12.4253	12.3372	12.3194	12.3151	12.3809	12.3039	12.3881
ENSMUSG00000004455	Ppp1cc	12.755	12.7363	12.7522	12.8543	12.8124	12.8244	12.8432	12.7681	12.9555	12.6979	12.8662	12.8395	12.6983	12.7166	12.8958	12.8815	12.9106	12.7668	12.79
ENSMUSG00000004460	Dnajb11	11.8121	11.8207	11.8796	11.9002	12.0961	12.0343	11.814	11.888	11.8485	11.9055	11.9963	11.9469	11.9381	11.8878	11.8625	11.966	11.9132	11.8165	11.8711
ENSMUSG00000004462	Tbccd1	8.41619	8.4796	8.37122	8.44507	8.39671	8.3936	8.44326	8.44168	8.3428	8.40579	8.40969	8.4219	8.44019	8.40223	8.54831	8.43981	8.38683	8.42383	8.44682
ENSMUSG00000004473	Clec11a	3.61205	3.65565	3.61743	3.63328	3.65826	3.61657	3.68539	3.67377	3.63934	3.62805	3.66637	3.66882	3.66439	3.6073	3.62481	3.64068	3.63859	3.63174	3.62945
ENSMUSG00000004500	Zfp324	7.82128	7.78541	7.83649	7.78452	7.77391	7.80998	7.73192	7.69178	7.78932	7.72424	7.65514	7.6818	7.78604	7.8169	7.85522	7.89521	7.79202	7.78802	7.79042
ENSMUSG00000004508	Gab2	11.7238	11.3386	11.5734	11.1542	11.4976	11.7392	11.4915	11.5314	11.3635	11.4166	11.7233	11.529	11.2999	11.5137	11.507	11.5822	11.44	11.2933	11.3121
ENSMUSG00000004530	Coro1c	13.6203	13.5569	13.5261	13.4567	13.2135	13.7214	13.2832	13.6306	13.3282	13.6052	13.5349	13.6079	13.5642	13.5654	13.5059	13.366	13.4557	13.3419	13.582
ENSMUSG00000004535	Tax1bp1	13.7056	13.5343	13.5939	13.5659	13.5768	13.5656	13.7279	13.6219	13.6333	13.6234	13.6258	13.6426	13.5431	13.5469	13.5832	13.7643	13.5907	13.5449	13.6008
ENSMUSG00000004540	Psg17	3.93032	3.97534	3.92078	3.92619	3.88578	3.89832	3.90424	3.89328	3.90339	3.92144	3.92809	3.91497	3.91395	3.91323	3.91793	3.8939	3.90006	3.93738	3.9239
ENSMUSG00000004552	Ctse	4.34509	4.3052	4.34554	4.34155	4.33346	4.34696	4.3728	4.35548	4.38353	4.35778	4.35574	4.38152	4.3418	4.33497	4.34278	4.38619	4.42145	4.35362	4.34331
ENSMUSG00000004558	Ndrg2	10.894	10.6806	10.9065	10.9152	10.6329	10.9884	10.7675	10.9551	10.9028	10.7849	10.8785	10.8377	10.6004	10.8859	11.016	10.8518	11.0061	10.8441	10.8209
ENSMUSG00000004561	Mettl17	9.24331	9.00852	9.17136	9.09571	8.82499	8.91061	8.81147	8.99759	9.04386	9.05607	9.19981	8.80879	9.12035	9.35874	9.09933	8.62495	9.16493	9.00713	9.31234
ENSMUSG00000004562	Arhgef40	12.968	13.1532	13.2243	12.962	12.8486	12.8499	12.8597	12.7699	12.9191	12.992	12.5924	12.7755	12.9132	13.207	13.2529	12.8978	12.9555	13.1313	13.061
ENSMUSG00000004565	Pnpla6	9.16176	9.29441	9.21854	9.21611	9.35396	9.2318	9.04341	9.27571	9.20352	9.15782	9.35745	9.3097	9.3613	8.85476	9.68282	9.31973	9.58888	9.14504	9.03698
ENSMUSG00000004567	Mcoln1	10.6574	10.8487	10.45	10.2098	10.5156	10.7982	10.5576	10.6604	10.2971	10.7054	10.5453	10.3592	10.589	10.6812	10.4098	10.261	10.6181	10.4429	10.4352
ENSMUSG00000004568	Arhgef18	11.1806	11.1908	11.125	10.8619	11.0381	11.0919	10.9104	10.9936	10.8362	11.2389	11.097	11.0169	11.0029	11.1299	11.1811	11.0024	10.9925	11.097	11.0254
ENSMUSG00000004591	Pkn2	12.1681	12.0689	12.1133	11.9296	12.1201	12.2171	12.2328	12.2071	12.0312	12.1076	12.2445	12.1571	12.0564	12.0176	12.0958	12.3274	12.2304	12.1346	12.1652
ENSMUSG00000004609	Cd33	8.71437	8.25378	8.47912	8.33033	8.40017	8.22129	8.55492	8.3529	8.17444	8.1846	8.41289	8.45063	8.53889	8.40795	8.07858	8.42409	8.0839	8.19838	8.18159
ENSMUSG00000004610	Etfb	11.2065	11.3054	11.22	11.527	11.0158	11.2464	11.2163	11.1894	11.4115	11.2162	11.0059	11.1407	11.2049	11.1576	11.1686	10.9976	11.2907	11.242	11.2539
ENSMUSG00000004612	Nkg7	8.18133	8.0636	8.05199	8.54617	8.16884	8.72518	8.80269	8.70197	8.55332	8.43036	8.61437	8.81787	8.485	8.17242	8.18645	8.53921	8.58458	8.10588	8.21959
ENSMUSG00000004626	Stxbp2	9.12966	9.45977	9.36119	9.4657	9.67914	9.49229	9.81457	10.0056	9.566	9.62837	9.49121	9.68705	10.0624	9.43571	9.24945	9.84104	9.73698	9.3753	9.34574
ENSMUSG00000004631	Sgce	5.45904	5.54136	5.47914	5.52022	5.55091	5.51616	5.52366	5.53814	5.45146	5.48969	5.57627	5.54824	5.45042	5.43176	5.40542	5.47043	5.4402	5.47206	5.52637
ENSMUSG00000004633	Chn2	4.73506	4.70257	4.70832	4.73171	4.72297	4.74382	4.75528	4.72594	4.77298	4.73301	4.70372	4.81116	4.80028	4.69642	4.70979	4.78243	4.84694	4.73562	4.76332
ENSMUSG00000004637	Wwox	9.26423	9.07807	9.24295	9.19329	9.28922	9.27441	9.14154	9.07281	9.22864	9.20056	9.19948	9.15457	9.08483	9.05737	9.31195	9.07253	9.13914	9.19039	9.22546
ENSMUSG00000004642	Slbp	10.9085	11.0012	11.021	11.0643	11.0018	10.9111	10.9866	10.9066	11.0634	11.0012	10.9077	10.978	11.0961	11.0654	10.9643	10.9	11.0009	10.9508	10.8345
ENSMUSG00000004655	Aqp1	12.3715	12.6518	12.1499	12.3117	12.616	11.7654	12.2214	11.9227	12.2067	12.214	11.9905	12.1755	12.2574	12.279	12.5674	12.3837	12.2124	12.1589	12.4238
ENSMUSG00000004661	Arid3b	7.03132	7.10344	7.0071	7.01377	7.05822	7.05894	7.1382	7.20393	7.14009	7.08636	7.12282	7.07372	7.09826	7.028	6.97848	7.063	7.14098	7.03471	6.97871
ENSMUSG00000004665	Cnn2	13.3749	13.348	13.3341	13.3024	13.3958	13.2319	13.152	13.2426	13.3634	13.3905	13.2375	13.3248	13.1737	13.3828	13.2558	13.1014	13.2394	13.2592	13.1926
ENSMUSG00000004667	Polr2e	12.1365	12.1902	12.1358	12.2021	12.0747	12.0881	11.8997	11.9652	12.3134	12.1668	12.0166	11.9668	12.1227	12.2157	12.2244	11.8638	12.061	12.1235	12.103
ENSMUSG00000004677	Myo9b	12.4683	12.4683	12.5311	12.3387	12.4005	12.4603	12.4447	12.5443	12.3113	12.432	12.3856	12.453	12.5074	12.4001	12.4944	12.4448	12.4293	12.4252	12.4093
ENSMUSG00000004698	Hdac9	5.70882	5.64894	5.67789	5.72189	5.67932	5.72465	5.74881	5.75147	5.71331	5.67837	5.65297	5.71285	5.67385	5.68364	5.68832	5.72748	5.65877	5.69152	5.69322
ENSMUSG00000004707	Ly9	9.93058	10.3286	9.80414	9.98539	10.0795	10.0899	10.1237	10.1268	10.0597	10.0266	10.09	10.0819	10.3212	10.0608	9.87062	10.0254	10.0122	9.92884	10.0631
ENSMUSG00000004709	Cd244a	9.4835	9.41921	9.11702	9.29645	9.49108	9.5252	9.70118	9.68014	9.54305	9.57564	9.71347	9.80261	9.40882	9.38264	9.19377	9.6512	9.50909	9.25528	9.1565
ENSMUSG00000004730	Adgre1	11.4935	11.7532	11.572	11.6812	12.1721	11.8406	12.1973	12.1552	11.6848	11.9041	11.9677	12.1057	12.2426	11.5472	11.4537	12.0834	11.8436	11.5824	11.87
ENSMUSG00000004748	Mtfp1	7.03057	7.1096	6.94443	7.2212	7.16637	7.01172	6.96761	6.98087	7.03461	7.02927	7.02618	6.94397	7.10729	7.04338	7.01701	7.01038	7.07194	7.1281	7.01412
ENSMUSG00000004768	Rab23	8.86322	8.91456	8.84501	8.63232	8.96327	8.94685	9.00357	9.02462	8.8717	8.81046	9.03075	8.87396	8.9234	8.79121	8.78431	8.91851	8.90927	8.96837	9.01978
ENSMUSG00000004771	Rab11a	11.8303	11.5852	11.9116	11.8594	11.935	11.9404	11.972	11.7566	11.9067	11.8664	11.8824	11.9413	11.8159	11.8148	11.7413	11.9551	11.7333	11.7094	11.7559
ENSMUSG00000004788	Eif2b2	10.9519	10.8081	10.7186	10.8697	10.7503	10.8708	10.7738	10.8788	11.1836	10.9441	10.8089	10.819	10.8492	10.976	10.8616	10.6069	10.8296	10.8369	10.6898
ENSMUSG00000004789	Dlst	12.7745	12.7208	12.6675	12.8156	12.8006	12.7287	12.6199	12.7093	12.8784	12.7282	12.7968	12.7613	12.7386	12.6843	12.7563	12.6479	12.7352	12.7189	12.6648
ENSMUSG00000004791	Pgf	7.7691	7.692	7.67271	7.72942	8.3335	7.99856	7.72841	7.7977	7.73891	7.83411	8.04026	7.6276	7.41794	7.90434	7.63581	7.76293	7.48787	7.71318	7.71849
ENSMUSG00000004798	Ulk2	10.1721	10.1558	10.206	10.0733	9.9914	10.0407	10.1865	10.1347	10.0134	10.0173	10.0748	10.211	10.1442	10.0669	10.1257	10.1996	10.002	10.0753	10.112
ENSMUSG00000004815	Dgkq	8.93527	8.89068	9.00369	8.77944	8.93121	9.01776	9.0862	9.02943	8.93781	8.83688	9.15908	8.9063	9.01352	8.93359	9.16574	8.99784	9.14443	9.06267	9.1192
ENSMUSG00000004837	Grap	10.0756	9.95595	10.2401	10.1649	10.0342	9.9911	10.1191	9.99762	10.218	10.1562	9.89781	10.1018	10.2193	10.274	10.1638	10.1086	9.9638	10.1585	10.0627
ENSMUSG00000004843	Chmp2b	10.1904	10.1597	10.1758	10.1827	10.2297	10.2148	10.1807	10.1687	10.2156	10.1792	10.2246	10.3033	10.1592	10.1395	10.1253	10.2995	10.1442	10.0458	10.2142
ENSMUSG00000004846	Plod3	12.6049	12.6284	12.5111	12.5758	12.7369	12.7274	12.1425	12.3781	12.5121	12.4938	12.7121	12.4921	12.4905	12.5953	12.6198	12.3328	12.4212	12.4796	12.511
ENSMUSG00000004849	Ap1s1	12.6213	12.573	12.6169	12.6824	12.6204	12.6116	12.4915	12.4868	12.7403	12.5163	12.5305	12.5988	12.584	12.5934	12.7001	12.5395	12.5434	12.575	12.5718
ENSMUSG00000004864	Mapk13	4.74128	4.75436	4.74928	4.81974	4.80187	4.83461	4.7625	4.82784	4.83458	4.80045	4.78849	4.80511	4.75887	4.81918	4.75599	4.77229	4.82315	4.79337	4.7519
ENSMUSG00000004865	Srpk1	12.513	12.5168	12.3938	12.3595	12.4811	12.4526	12.5875	12.6447	12.4109	12.4707	12.5473	12.4574	12.4339	12.5611	12.5957	12.5603	12.4994	12.4693	12.5319
ENSMUSG00000004880	Lbr	12.23	12.2215	12.0883	12.0119	12.2066	12.0038	12.0901	12.0794	11.9743	11.9293	12.0225	12.0188	12.0978	11.9415	12.2582	12.1826	12.3071	12.3427	12.0792
ENSMUSG00000004885	Crabp2	3.13705	3.15534	3.13213	3.12337	3.13685	3.13321	3.16319	3.13024	3.14581	3.13181	3.16938	3.16728	3.14431	3.12068	3.13396	3.12239	3.13676	3.12933	3.11954
ENSMUSG00000004891	Nes	13.1827	13.178	13.2942	13.2124	13.3665	12.9999	13.0504	13.2165	13.2062	13.1982	13.0938	13.16	13.0973	13.1791	13.2473	13.2864	13.0677	13.2527	13.1517
ENSMUSG00000004895	Prcc	12.0545	12.038	12.0689	12.1129	12.0123	12.105	11.7144	11.9939	12.1766	12.0107	11.9953	12.0533	11.931	12.0643	12.1348	11.9001	12.1171	12.007	12.079
ENSMUSG00000004896	Mettl25b	9.07638	9.25475	9.18712	9.13673	9.18606	9.19233	9.37194	9.30013	9.3907	9.40371	9.26152	9.28822	9.09241	9.23812	9.32077	9.19951	9.1125	9.23295	9.23793
ENSMUSG00000004897	Hdgf	14.5293	14.4474	14.4772	14.4617	14.4753	14.3616	14.352	14.3477	14.4775	14.5346	14.2861	14.3036	14.4678	14.5026	14.4329	14.3369	14.3702	14.4836	14.46
ENSMUSG00000004929	Thop1	11.9481	11.7872	11.8349	11.9647	11.9027	11.819	11.5874	11.8298	11.9299	11.8634	11.8417	11.6924	11.7729	11.8979	11.8629	11.7357	11.8201	11.9227	11.8424
ENSMUSG00000004931	Apba3	10.9334	10.8863	10.8715	10.8936	10.9291	10.9453	10.6568	10.7409	10.9778	10.8571	10.8962	10.8206	10.8512	10.9526	10.8968	10.6406	10.7494	10.7953	10.8083
ENSMUSG00000004933	Matk	6.30851	6.27674	6.26271	6.21624	6.2492	6.27362	6.30212	6.27348	6.39832	6.33795	6.2734	6.28539	6.36057	6.30712	6.26163	6.32009	6.41223	6.27583	6.28363
ENSMUSG00000004934	Pias4	10.9558	10.878	10.9225	11.0227	10.8962	10.9534	10.5834	10.7699	11.0279	10.85	10.9713	10.8843	10.8741	10.826	10.9567	10.8177	10.912	10.8394	10.8787
ENSMUSG00000004936	Map2k1	12.2048	12.1532	12.151	12.0368	12.3066	12.2643	12.0773	12.0623	12.2057	12.2537	12.2239	12.1702	11.9716	12.3143	12.092	12.1546	12.1007	11.9964	12.1424
ENSMUSG00000004937	Sgta	11.8795	11.8845	11.8724	11.932	11.8891	11.866	11.6057	11.7283	12.0117	11.8976	11.8324	11.8144	11.8672	11.9011	11.8897	11.7261	11.816	11.7947	11.8178
ENSMUSG00000004945	Tmem242	10.6786	10.6898	10.6941	10.8159	10.6376	10.7202	10.7571	10.6658	10.812	10.6994	10.5981	10.7104	10.7435	10.7395	10.6881	10.6453	10.6239	10.8243	10.7641
ENSMUSG00000004947	Dtx2	10.5124	10.2796	10.4502	10.4156	10.5822	10.5067	10.223	10.472	10.5496	10.5727	10.5384	10.4871	10.2581	10.4587	10.3081	10.3759	10.3545	10.3394	10.3039
ENSMUSG00000004951	Hspb1	6.32933	6.33581	6.32993	6.29565	6.31854	6.29096	6.15672	6.24836	6.25605	6.1716	6.27424	6.23491	6.37826	6.30314	6.16452	6.17806	6.2773	6.16673	6.19011
ENSMUSG00000004952	Rasa4	10.8718	11.0271	10.9198	10.812	11.1242	11.1729	10.9744	11.072	10.948	10.9598	11.0586	11.0126	10.978	10.8629	10.833	10.88	10.8097	10.854	10.7979
ENSMUSG00000004980	Hnrnpa2b1	15.5734	15.7649	15.6334	15.812	15.6655	15.4239	15.7138	15.582	15.7248	15.6333	15.5154	15.5977	15.7042	15.6564	15.6494	15.7116	15.647	15.7693	15.6716
ENSMUSG00000004994	Yju2b	8.90212	8.7683	8.83501	8.58996	8.95754	8.95034	8.70877	8.82545	8.83199	8.8608	9.02947	8.95343	8.77249	9.02039	8.90878	8.86419	8.78279	8.64306	8.87205
ENSMUSG00000004996	Mri1	11.1146	10.9597	10.8261	10.8548	10.839	11.169	10.5833	10.9199	10.7214	10.9804	10.6542	10.7724	10.8632	10.9206	10.8215	10.6146	10.9726	10.9544	10.8219
ENSMUSG00000005034	Prkacb	13.6217	13.3121	13.5826	13.1523	13.3066	13.3587	13.1539	13.3432	12.9341	13.1359	13.3839	13.1727	13.0789	13.2169	13.4978	13.6006	13.3474	13.3192	13.5868
ENSMUSG00000005043	Sgsh	10.2818	10.3103	10.3104	10.1584	10.15	10.4207	10.0383	10.3042	10.2538	10.1776	10.1349	10.1358	10.1753	10.3043	10.3446	10.2339	10.2668	10.2842	10.2707
ENSMUSG00000005045	Chd5	7.8721	8.47429	7.82059	7.85594	7.7768	7.92962	7.91569	8.3364	7.86218	7.89722	7.80493	7.86362	7.84317	7.93929	7.96939	7.86996	7.91537	7.9914	8.80644
ENSMUSG00000005054	Cstb	12.6647	12.4928	12.5947	12.7166	12.7086	12.6158	12.6368	12.4439	12.729	12.6383	12.6493	12.6185	12.6405	12.6399	12.5595	12.5642	12.373	12.5369	12.5229
ENSMUSG00000005057	Sh2b2	9.20397	8.93203	8.89694	8.88765	9.2217	9.46237	8.79206	9.2161	9.10726	8.9588	9.33745	9.07361	8.97251	9.24353	8.81237	8.75626	8.84869	8.84749	9.01684
ENSMUSG00000005069	Pex5	12.2534	12.2396	12.1886	12.1884	12.1504	12.2859	12.1071	12.1568	12.3369	12.29	12.2474	12.0905	12.0837	12.1575	12.3282	12.1383	12.1698	12.2057	12.1549
ENSMUSG00000005078	Jkamp	9.7955	9.96587	10.0999	9.86197	10.107	10.1101	9.94797	10.1155	9.90404	9.77878	10.1879	10.0695	9.94284	10.0815	10.1113	9.77835	9.86429	10.0092	9.80339
ENSMUSG00000005087	Cd44	13.8761	13.7313	13.8067	13.6468	13.8544	13.9409	13.8075	14.1015	13.8496	13.8369	13.989	13.9522	13.6187	13.8015	13.8921	14.1928	13.9905	13.6497	13.7784
ENSMUSG00000005089	Slc1a2	3.39825	3.39839	3.39827	3.39809	3.40835	3.51646	3.41115	3.41121	3.39929	3.39857	3.45965	3.40588	3.43743	3.39932	3.39792	3.45377	3.4617	3.54077	3.48974
ENSMUSG00000005102	Eif2ak4	10.5988	10.6843	10.6362	10.4605	10.5892	10.5332	10.5378	10.5682	10.5148	10.6753	10.5803	10.573	10.6262	10.619	10.679	10.5721	10.5569	10.6897	10.643
ENSMUSG00000005103	Wdr1	13.4217	13.3378	13.3966	13.295	13.5382	13.3614	13.4229	13.4366	13.4248	13.5433	13.401	13.4257	13.344	13.3681	13.3451	13.4688	13.4132	13.3075	13.3271
ENSMUSG00000005107	Slc2a9	8.67567	8.57435	8.60385	8.4634	8.59051	8.78194	8.64077	8.64025	8.49971	8.59955	8.69516	8.60864	8.59715	8.54938	8.53739	8.62024	8.64322	8.52431	8.55238
ENSMUSG00000005124	Ccn4	8.03838	8.25113	7.7703	7.88624	8.57751	8.00634	8.1282	7.95879	7.84392	7.86143	8.44501	8.25696	8.25808	7.90979	7.92885	8.16695	7.98777	8.11674	8.31019
ENSMUSG00000005125	Ndrg1	15.0406	13.9744	14.4522	13.8937	14.2149	14.2853	14.3883	14.2947	14.5115	14.7307	14.4038	14.3363	13.9909	14.6958	14.2972	14.4266	14.0532	14.007	13.7622
ENSMUSG00000005131	4930550C14Rik	3.82265	3.83345	3.83323	3.80825	3.80329	3.82552	3.83905	3.81352	3.81453	3.81566	3.84561	3.8325	3.84913	3.84014	3.86061	3.84172	3.85641	3.82245	3.83332
ENSMUSG00000005142	Man2b1	12.2916	12.4203	12.3094	12.2202	12.3625	12.2243	12.2282	12.3566	12.1813	12.2555	12.2078	12.3255	12.4854	12.2272	12.2793	12.1462	12.3332	12.1731	12.3282
ENSMUSG00000005148	Klf5	7.70854	7.66427	7.62343	7.5507	7.58846	7.566	7.42616	7.6104	7.44788	7.61655	7.51985	7.46667	7.55471	7.55822	7.67179	7.61085	7.68994	7.55662	7.59572
ENSMUSG00000005150	Wdr83	9.01573	9.09141	9.05857	9.08903	8.99044	9.04914	9.04711	9.06389	9.08241	9.03404	8.98066	8.97557	9.16082	9.07846	8.95888	8.94725	9.09102	9.08382	8.9966
ENSMUSG00000005161	Prdx2	13.2792	13.2177	13.2764	13.5435	13.3344	13.2619	13.1306	13.1316	13.5711	13.3474	13.2462	13.2968	13.2763	13.3788	13.3585	13.2261	13.1161	13.3586	13.3537
ENSMUSG00000005198	Polr2a	13.9391	13.8067	13.8338	13.8119	13.7361	13.9689	13.5367	14.0353	13.8298	13.9169	13.903	14.039	13.7015	13.6948	13.9416	13.8405	14.1316	13.9768	13.7531
ENSMUSG00000005204	Senp3	12.0689	12.071	12.0899	12.2922	12.1538	12.2767	12.1502	12.1314	12.2639	12.0805	12.2008	12.2429	12.034	12.0585	12.1173	12.2569	12.3138	12.13	12.1034
ENSMUSG00000005225	Plekha8	5.25956	5.31159	5.28561	5.39812	5.36711	5.33133	5.39076	5.30635	5.25622	5.30461	5.41698	5.3164	5.35809	5.27929	5.3198	5.41329	5.30237	5.32657	5.34824
ENSMUSG00000005233	Spc25	9.81436	9.87708	9.88275	9.99668	9.90517	9.87078	9.93294	9.83132	10.0001	9.8594	10.0412	9.89032	9.90139	9.79042	9.83568	9.99577	9.81098	9.86111	9.99567
ENSMUSG00000005237	Dnah2	5.53458	5.48477	5.49784	5.66011	5.49676	5.52948	5.9125	5.76926	5.56519	5.87962	5.74913	5.82698	5.56895	5.51239	5.55872	5.49021	5.52525	5.54718	5.48671
ENSMUSG00000005262	Ufd1	10.9596	10.8081	10.9759	11.0288	10.9623	10.8193	11.114	10.9026	10.9867	11.0093	10.8859	11.0269	10.767	10.9757	10.9917	11.0905	10.9284	10.935	10.8516
ENSMUSG00000005267	Zfp287	5.60089	5.59596	5.64129	5.5813	5.6562	5.60522	5.70638	5.77338	5.59785	5.59938	5.63772	5.65707	5.63635	5.56771	5.60931	5.61478	5.59959	5.58816	5.63563
ENSMUSG00000005268	Prlr	5.852	5.72432	5.79547	5.89591	5.71874	5.93868	6.13272	6.13177	5.80324	5.79471	5.82194	5.83918	5.99254	5.78458	5.71697	5.8365	5.93555	5.87302	6.07118
ENSMUSG00000005299	Letm1	11.539	11.4917	11.4008	11.4154	11.3511	11.5759	11.2931	11.419	11.3717	11.397	11.1989	11.2994	11.505	11.4183	11.3977	11.3219	11.5318	11.4774	11.4961
ENSMUSG00000005312	Ubqln1	12.5279	12.4551	12.4256	12.5045	12.5123	12.5351	12.3619	12.5048	12.5516	12.5096	12.5821	12.5208	12.4444	12.4751	12.4547	12.6062	12.5059	12.4208	12.4292
ENSMUSG00000005320	Fgfr4	2.88614	2.89009	2.89304	2.9031	2.89127	2.94745	2.8861	2.88621	2.9597	2.88881	2.90405	2.88621	2.88638	2.89208	2.88632	2.92566	2.93138	2.95486	2.94673
ENSMUSG00000005338	Cadm3	5.14027	5.21549	5.15308	5.11436	5.22702	5.10057	5.16602	5.18259	5.08744	5.06601	5.18585	5.24451	5.13078	5.17038	5.25134	5.07529	5.20432	5.08953	5.08705
ENSMUSG00000005339	Fcer1a	5.09762	5.10397	5.10332	5.11467	5.08659	5.12519	5.19445	5.19432	5.26216	5.13832	5.23611	5.26386	5.32324	5.12581	5.16268	5.22286	5.26976	5.12234	5.07769
ENSMUSG00000005354	Txn2	12.4636	12.4072	12.4135	12.5574	12.4951	12.4208	12.3409	12.3471	12.9161	12.5166	12.4565	12.4176	12.5231	12.7673	12.4691	12.3447	12.3654	12.3978	12.3006
ENSMUSG00000005360	Slc1a3	4.9192	4.88979	4.96819	5.15342	4.84919	4.87039	5.12635	4.93835	4.86719	4.83024	4.91883	4.99356	4.88985	4.85796	4.8497	4.85382	4.91637	4.85375	4.84309
ENSMUSG00000005362	Crbn	11.0621	10.8722	10.8605	10.7468	10.6423	10.6859	10.7812	10.8143	10.7149	10.8098	10.7292	10.7665	10.8893	10.7747	10.8313	10.7972	10.8367	10.8677	10.8487
ENSMUSG00000005370	Msh6	11.7045	11.7307	11.7953	11.7474	11.6685	11.6096	11.5253	11.6166	11.628	11.631	11.569	11.6191	11.6543	11.7541	11.7421	11.7655	11.6594	11.7572	11.8254
ENSMUSG00000005371	Fbxo11	10.8929	10.8767	11.0103	10.869	10.9989	10.9538	10.8747	10.8864	10.7193	10.9417	11.0746	11.0589	10.8132	10.7778	10.9966	11.0681	10.9835	10.9722	11.0784
ENSMUSG00000005373	Mlxipl	5.38323	5.35566	5.53601	5.61582	5.37295	5.51172	5.58753	5.44604	5.4506	5.44269	5.46119	5.38078	5.39439	5.35955	5.37694	5.64861	5.68371	5.75341	5.49998
ENSMUSG00000005374	Tbl2	10.8262	10.7102	10.8166	10.5715	10.6338	10.6394	10.6824	10.7026	10.5334	10.8964	10.5602	10.4914	10.6008	10.7487	10.5966	10.4763	10.5986	10.818	10.7628
ENSMUSG00000005378	Bud23	10.2542	10.2094	10.4414	10.4318	10.2347	10.4551	10.3507	10.3262	10.4589	10.4243	10.2845	10.2328	10.4577	10.3359	10.3289	10.2064	10.4852	10.3535	10.2957
ENSMUSG00000005397	Nid1	13.6574	13.55	13.722	13.3649	13.6789	13.7904	13.4345	13.7619	13.3415	13.5178	13.8271	13.6495	13.569	13.5412	13.6773	13.7183	13.4483	13.6513	13.6553
ENSMUSG00000005410	Mcm5	12.2863	12.4449	12.2953	12.4849	12.2886	12.3072	12.1371	12.2945	12.374	12.4245	12.1139	12.3119	12.4813	12.4502	12.3587	12.2269	12.4103	12.3976	12.3842
ENSMUSG00000005413	Hmox1	13.7331	12.7177	12.7262	12.8913	13.6477	13.8754	13.069	13.3423	13.151	13.4167	13.4861	13.4155	13.1132	13.0432	12.8397	12.8978	12.6706	13.4403	12.9883
ENSMUSG00000005417	Mprip	13.0786	13.2217	13.1556	13.1235	13.0899	13.1233	13.1395	13.0836	13.0192	13.0971	13.0193	13.0208	13.0606	13.1535	13.1535	13.0812	13.2094	13.1244	13.1197
ENSMUSG00000005442	Cic	12.3906	12.2193	12.2629	12.3164	12.147	12.2313	12.2244	12.47	12.2836	12.3363	12.1297	12.0665	12.2083	12.319	12.3846	12.0629	12.1336	12.367	12.2008
ENSMUSG00000005447	Pafah1b3	10.8776	10.8009	10.8748	10.8803	10.719	10.798	10.5997	10.5931	10.8872	10.9099	10.6235	10.6765	10.6302	10.8575	10.8824	10.5979	10.6591	10.8259	10.7185
ENSMUSG00000005465	Il27ra	6.61387	6.79252	6.61646	6.76526	6.64582	6.75602	6.77704	6.70865	6.75438	6.73264	6.68107	6.80339	6.78428	6.75877	6.70539	6.74445	6.77209	6.70989	6.67288
ENSMUSG00000005469	Prkaca	11.2723	11.285	11.3215	11.3627	11.2222	11.2416	10.9857	11.2168	11.224	11.205	11.1695	11.2061	11.2288	11.2511	11.3168	11.1969	11.1792	11.2659	11.2788
ENSMUSG00000005470	Asf1b	10.9194	10.7985	11.0287	10.938	10.9966	10.7211	10.9374	10.8374	10.9982	11.0194	10.599	10.8141	10.9704	11.0998	10.9009	10.7795	10.9769	10.9448	10.9107
ENSMUSG00000005481	Ddx39a	12.7383	12.7844	12.7828	12.9753	12.9353	12.685	12.681	12.6917	12.9094	12.832	12.7175	12.7637	12.8399	12.7402	12.7996	12.6529	12.8469	12.8781	12.824
ENSMUSG00000005483	Dnajb1	11.9533	11.8741	11.792	11.902	11.9409	11.9877	11.6742	11.7192	11.8793	12.0449	11.8261	11.8239	11.7062	12.0255	11.8477	11.7059	11.7042	11.825	11.8081
ENSMUSG00000005501	Usp40	10.6205	10.7133	10.674	10.5977	10.5517	10.5306	10.7345	10.7211	10.5461	10.5661	10.6729	10.6246	10.7465	10.623	10.6706	10.8015	10.7771	10.7207	10.7174
ENSMUSG00000005505	Kbtbd4	9.6004	9.63974	9.57773	9.59088	9.57434	9.43054	9.40767	9.53328	9.43317	9.46485	9.53072	9.46572	9.46157	9.63913	9.44687	9.52984	9.55081	9.4729	9.46687
ENSMUSG00000005506	Celf1	12.9509	12.8734	12.9218	12.7996	12.9126	12.7111	12.6325	12.8362	12.6605	12.8839	12.7578	12.7819	12.9607	12.6788	12.8643	12.7067	12.9799	12.9392	12.9259
ENSMUSG00000005510	Ndufs3	10.6701	10.6403	10.6875	10.8705	10.693	10.7263	10.6192	10.6936	10.7579	10.7255	10.7523	10.6761	10.7514	10.704	10.6577	10.5815	10.5948	10.6806	10.6414
ENSMUSG00000005514	Por	13.0496	12.645	12.6579	12.799	13.0499	13.0971	12.5134	13.0202	12.8765	12.8054	13.1103	12.9804	12.6599	12.858	12.9126	12.7153	12.8508	12.8307	12.7596
ENSMUSG00000005533	Igf1r	11.7344	11.7543	11.6405	11.726	11.6398	11.7451	11.4371	11.7741	11.5058	11.5268	11.697	11.6578	11.5477	11.7027	11.7651	11.6581	11.6924	11.741	11.9765
ENSMUSG00000005534	Insr	11.4644	11.3155	11.3209	11.123	11.2385	11.3519	11.2723	11.3605	10.9863	11.2469	11.3711	11.3966	11.2422	11.1773	11.3636	11.5768	11.2738	11.497	11.3566
ENSMUSG00000005540	Fcer2a	4.52517	4.51926	4.50944	4.51168	4.52105	4.50915	4.5158	4.58348	4.66246	4.61541	4.6618	4.64672	4.72327	4.6498	4.61758	4.51277	4.62453	4.51344	4.50972
ENSMUSG00000005547	Cyp2a5	4.4025	4.41345	4.40254	4.41889	4.403	4.67455	4.41453	4.40274	4.40358	4.40316	4.47685	4.40275	4.40332	4.40363	4.40309	4.61262	4.66055	4.65678	4.55415
ENSMUSG00000005566	Trim28	13.0039	13.0369	12.9741	13.262	12.9326	13.1407	12.7514	12.991	13.2645	13.0989	13.0601	13.0821	12.9453	13.1041	13.2158	12.9312	13.0258	13.0393	12.9578
ENSMUSG00000005575	Ube2m	12.0018	11.9877	12.0942	12.1929	12.1029	12.1045	11.9066	11.9752	12.1876	11.9827	11.9441	12.0995	12.0432	12.0296	12.1008	11.8426	12.0369	12.1231	11.9759
ENSMUSG00000005580	Adcy9	7.24181	7.29005	7.2075	7.11183	7.17151	7.3441	7.19885	7.35437	7.11527	7.15849	7.18971	7.21822	7.15935	7.19168	7.25067	7.20114	7.18388	7.20123	7.2552
ENSMUSG00000005583	Mef2c	7.10754	7.33403	7.13601	7.38438	7.27455	7.33403	7.36752	7.37408	7.26426	7.30916	7.35075	7.40763	7.42167	7.25248	7.51842	7.33611	7.4426	7.40205	7.44675
ENSMUSG00000005609	Ctr9	11.0265	10.8725	10.8521	10.8437	10.863	10.9836	11.0193	11.2173	11.1543	11.0539	11.097	10.8922	10.8712	10.833	10.8502	10.9214	11.2028	11.342	11.189
ENSMUSG00000005610	Eif4g2	14.8811	14.8563	14.8475	14.9194	14.9247	14.9295	14.9834	14.9979	14.7795	14.8982	14.9874	15.0577	14.9197	14.8155	14.9518	15.1284	15.0681	14.9172	14.9249
ENSMUSG00000005611	Irag1	4.33798	4.29231	4.3072	4.27088	4.27308	4.31353	4.27071	4.31526	4.26516	4.32433	4.27077	4.28479	4.2732	4.32326	4.25378	4.28293	4.29482	4.25467	4.30918
ENSMUSG00000005615	Pcyt1a	11.3584	11.2712	11.285	11.1221	11.2897	11.0814	11.2145	11.3519	10.8344	11.2939	11.3596	11.2964	11.0865	11.0712	11.2458	11.2796	11.261	11.3231	11.2018
ENSMUSG00000005621	Zfp592	10.9076	11.0339	10.9324	11.0659	10.9905	11.1068	10.8425	11.0086	10.7785	11.0718	11.0828	10.9421	11.2173	10.783	11.0323	10.9736	10.6193	10.8379	11.0373
ENSMUSG00000005625	Psmd4	13.2086	13.1184	13.0441	13.1411	13.2483	13.1992	13.086	13.0531	13.2784	13.2466	13.0099	13.0289	13.1089	13.1718	13.204	13.0583	13.092	13.1842	13.1253
ENSMUSG00000005640	Insrr	7.24854	7.35958	7.17874	7.25853	7.27398	7.44502	7.52598	7.42274	7.32113	7.45212	7.36783	7.32451	7.24729	7.37982	7.27822	7.30401	7.40305	7.35627	7.27527
ENSMUSG00000005656	Snx6	12.0752	12.0308	12.1146	12.1193	12.1599	12.0571	12.1852	12.0757	12.1681	12.1619	12.143	12.1725	12.0787	12.1115	12.0324	12.2701	12.0657	12.0713	12.0519
ENSMUSG00000005667	Mthfd2	11.8616	11.7018	11.6713	11.6947	11.9276	12.1098	11.7656	11.8674	11.8921	11.9336	12.0861	11.757	11.966	11.9138	11.6978	11.8305	11.6795	11.8036	11.8562
ENSMUSG00000005672	Kit	7.65082	7.51271	7.95385	8.02074	7.84539	8.20621	7.95867	8.06731	7.84833	7.64856	7.96221	8.04296	8.0918	7.92001	7.97607	7.79653	7.92572	7.78412	7.80412
ENSMUSG00000005674	Tomm40l	10.012	10.0487	10.0226	10.0623	9.98241	10.0413	9.94232	9.91191	10.1213	10.0846	9.94512	9.9666	10.1445	10.098	10.0704	9.97937	10.0161	10.096	9.9526
ENSMUSG00000005677	Nr1i3	4.9276	4.91171	4.90436	4.91236	4.90939	5.11978	4.92643	4.938	4.91241	4.92512	5.1021	4.91124	4.92329	4.95718	4.93034	5.16128	5.11344	5.0789	5.06578
ENSMUSG00000005681	Apoa2	6.80199	6.87341	6.8508	6.79637	6.94855	9.17482	6.77111	6.78923	6.87295	6.79942	8.8562	6.79767	6.89621	6.80964	6.89185	9.30558	9.32845	9.29739	9.09414
ENSMUSG00000005682	Pan2	9.89031	9.91017	9.87572	9.83305	9.97791	9.91194	9.92946	9.94562	9.91232	9.91611	9.98844	9.8208	9.90029	9.99203	9.95795	9.82415	9.94451	9.91555	9.87198
ENSMUSG00000005683	Cs	13.7273	13.6317	13.7827	13.7398	13.7026	13.6148	13.5037	13.5531	13.7311	13.7297	13.6152	13.6687	13.7065	13.7475	13.6972	13.6735	13.5655	13.6979	13.6479
ENSMUSG00000005686	Ampd3	10.1473	9.29274	9.51105	9.09686	9.6937	10.2419	9.81545	10.0206	9.41423	9.85831	10.097	9.78831	9.57946	9.65432	9.69773	9.75543	9.42437	9.65268	9.28766
ENSMUSG00000005687	Bcas2	11.6224	11.6832	11.6093	11.7093	11.7115	11.5687	11.4177	11.473	11.6863	11.4804	11.6339	11.5384	11.6115	11.5552	11.6442	11.5599	11.5537	11.6266	11.6172
ENSMUSG00000005696	Sh2d1a	4.46537	4.48124	4.50438	4.54663	4.49098	4.51225	4.54171	4.5251	4.46836	4.48698	4.50702	4.55807	4.58967	4.50803	4.50973	4.48957	4.54174	4.45772	4.47604
ENSMUSG00000005698	Ctcf	11.9988	12.0257	11.985	11.9511	11.9077	11.9192	11.9063	11.9806	11.713	11.878	11.6873	11.9089	11.9638	12.0028	11.9493	11.9133	11.8832	11.9763	11.8973
ENSMUSG00000005699	Pard6a	7.57918	7.53037	7.57421	7.54635	7.50391	7.55001	7.50325	7.43189	7.6016	7.56206	7.49492	7.53455	7.53198	7.52957	7.61571	7.42008	7.50426	7.57313	7.54904
ENSMUSG00000005718	Tfap4	11.1304	11.161	11.0842	11.1502	10.9127	11.0727	10.7205	10.9773	10.9076	11.0834	10.8935	10.893	10.9467	11.0242	11.094	10.8679	11.0864	11.1449	11.0502
ENSMUSG00000005732	Ranbp1	12.5363	12.6298	12.5276	12.7836	12.684	12.6264	12.4944	12.5628	12.7303	12.5805	12.5483	12.5878	12.6572	12.5938	12.5865	12.4484	12.6745	12.6558	12.5581
ENSMUSG00000005763	Cd247	7.80748	7.77799	7.85334	7.99716	7.79294	7.96191	8.0559	7.98467	7.82655	7.96413	7.91793	8.0212	7.93259	7.78009	7.79108	8.00058	7.90423	7.9533	7.80723
ENSMUSG00000005774	Rfx5	9.57843	9.60514	9.70227	9.31084	9.45102	9.41527	9.70197	9.64137	9.51831	9.57568	9.61517	9.55059	9.62215	9.7777	9.68108	9.71295	9.7477	9.56297	9.70158
ENSMUSG00000005779	Psmb4	13.0641	12.926	13.2163	13.3073	13.1226	13.0589	13.1974	12.8758	13.5986	13.2753	12.9809	13.1809	13.2177	13.3315	13.0845	13.0344	12.9623	13.2635	13.0652
ENSMUSG00000005800	Mmp8	8.58022	7.95083	7.83249	7.93746	8.09868	8.07394	7.83935	8.04988	8.09064	8.00956	8.33702	8.06461	7.9273	8.18506	7.93684	8.28629	8.01346	7.99895	7.75926
ENSMUSG00000005802	Slc30a4	12.9284	12.7217	13.2379	12.7983	12.5769	12.8378	13.0494	12.9709	12.8085	12.9886	12.803	12.9727	12.8079	12.8926	13.0839	13.2186	13.0261	12.7904	13.1336
ENSMUSG00000005803	Sqor	7.82706	7.7374	7.90879	7.97654	7.79668	7.81525	8.08413	8.15097	7.80985	7.88639	7.92436	8.0945	8.07779	7.98599	7.71201	8.17964	7.83422	7.88229	7.90841
ENSMUSG00000005804	Bloc1s6	10.3957	10.2831	10.3201	10.2043	10.2237	10.031	10.3068	10.1872	10.2309	10.2286	10.1278	10.1784	10.2429	10.3444	10.1562	10.2021	10.132	10.1707	10.0582
ENSMUSG00000005813	Metap1	10.8214	10.7277	10.7556	10.8017	10.7856	10.8446	10.8163	10.906	10.8301	10.8251	10.7736	10.8141	10.6967	10.7862	10.8108	10.9534	10.8825	10.8664	10.8036
ENSMUSG00000005823	Gpr108	10.7841	10.7862	10.6487	10.7128	10.7341	10.7911	10.654	10.5911	10.8504	10.7697	10.7944	10.6639	10.7189	10.812	10.7138	10.6021	10.5887	10.6394	10.637
ENSMUSG00000005824	Tnfsf14	6.82562	6.67169	6.6873	6.72867	6.80213	6.76903	6.78161	6.88215	6.81656	6.78646	6.87568	6.82755	6.77764	6.74455	6.66696	6.78695	6.73362	6.71861	6.69264
ENSMUSG00000005836	Gata6	2.18223	2.1893	2.19018	2.21101	2.21099	2.19205	2.21243	2.20952	2.18889	2.18234	2.19389	2.19057	2.21279	2.18242	2.18233	2.18229	2.20807	2.20378	2.18229
ENSMUSG00000005846	Rsl1d1	12.7515	12.5927	12.7533	12.7864	12.71	12.6042	12.9052	12.6966	12.8008	12.8007	12.695	12.8497	12.6242	12.7711	12.6271	12.9594	12.7649	12.7439	12.7356
ENSMUSG00000005871	Apc	11.5237	11.0896	11.1687	10.638	10.9989	11.0542	11.5221	11.3024	10.5826	10.9128	11.1984	11.1791	10.9597	10.9335	11.1145	11.3626	11.1149	11.5256	11.0828
ENSMUSG00000005873	Reep5	12.4066	12.4614	12.5256	12.5095	12.4509	12.3294	12.4246	12.3178	12.5688	12.4462	12.2969	12.472	12.5502	12.5796	12.467	12.5116	12.3173	12.4586	12.5522
ENSMUSG00000005881	Ergic3	12.0312	12.064	11.9222	12.1786	11.9664	12.4303	11.761	11.9026	12.1064	11.9518	11.9247	12.0385	11.874	12.0361	12.1638	11.8259	11.9851	12.001	12.0218
ENSMUSG00000005882	Uqcc1	10.5215	10.4295	10.489	10.4492	10.4681	10.4543	10.5362	10.4094	10.3357	10.4503	10.4707	10.4847	10.4214	10.5757	10.4405	10.4777	10.4453	10.5681	10.5074
ENSMUSG00000005883	Spo11	3.45404	3.47131	3.45197	3.45912	3.44819	3.45937	3.49483	3.47039	3.50686	3.4705	3.45297	3.51622	3.51643	3.50086	3.47486	3.49978	3.47414	3.46381	3.44799
ENSMUSG00000005886	Ncoa2	10.8541	11.1012	10.7613	10.7856	10.826	10.8716	10.6401	10.8045	10.9773	10.6851	11.1742	10.9499	10.8143	10.6851	10.8168	10.8057	11.2283	11.364	10.9413
ENSMUSG00000005893	Nr2c2	10.1323	10.1479	10.2375	9.91869	10.0547	10.0142	10.1491	10.2205	9.81687	9.96891	10.0366	10.1234	10.1327	10.0114	10.1246	10.2666	10.0551	10.1074	10.1976
ENSMUSG00000005897	Nr2c1	9.3641	9.27286	9.24553	9.33431	9.27977	9.35773	9.32299	9.36358	9.31485	9.35332	9.36232	9.27692	9.31758	9.33169	9.30854	9.38986	9.28715	9.25565	9.35593
ENSMUSG00000005899	Smpd4	10.3508	10.3583	10.4195	10.425	10.3943	10.3214	10.1492	10.2163	10.4852	10.4344	10.3535	10.3765	10.4373	10.279	10.3665	10.3013	10.4695	10.467	10.4319
ENSMUSG00000005907	Pex1	8.5072	8.66292	8.52375	8.69856	8.61898	8.80005	8.88871	8.77369	8.8241	8.78408	8.59293	8.59287	8.80427	8.66583	8.86216	8.84938	8.68847	8.76151	8.68557
ENSMUSG00000005917	Otx1	7.36431	7.28317	7.22097	7.32347	7.20427	7.20614	7.12661	7.21326	7.25203	7.1637	7.29057	7.21881	7.24507	7.23461	7.24793	7.20131	7.27833	7.45725	7.16717
ENSMUSG00000005936	Kctd20	12.5912	12.4536	12.6172	12.5067	12.5027	12.4893	12.4828	12.445	12.5046	12.554	12.4327	12.4617	12.5115	12.524	12.6354	12.5818	12.506	12.5385	12.6249
ENSMUSG00000005947	Itgae	5.2208	5.20581	5.28756	5.24358	5.25097	5.21321	5.25571	5.20706	5.21063	5.27353	5.2404	5.27273	5.28248	5.22058	5.24252	5.23813	5.22691	5.23009	5.22189
ENSMUSG00000005949	Ctns	9.51593	9.56876	9.47869	9.41142	9.28627	9.42452	9.49038	9.49148	9.41822	9.48246	9.41638	9.47958	9.32792	9.40469	9.49829	9.51349	9.51906	9.55769	9.4089
ENSMUSG00000005950	P2rx5	3.13054	3.1385	3.15153	3.1745	3.16772	3.10906	3.14766	3.11224	3.12249	3.12379	3.11792	3.10489	3.12162	3.1143	3.11289	3.14189	3.12307	3.1133	3.13007
ENSMUSG00000005951	Shpk	5.70601	5.74082	5.73289	5.76685	5.68238	5.71422	5.74534	5.80056	5.69396	5.71763	5.69019	5.73938	5.7042	5.6951	5.66496	5.72598	5.72884	5.78972	5.7227
ENSMUSG00000005958	Ephb3	5.17094	5.25881	5.132	5.15972	5.21739	5.21984	5.20878	5.20142	5.10135	5.10482	5.32098	5.32534	5.14843	5.12046	5.17187	5.10674	5.15665	5.21066	5.21447
ENSMUSG00000005968	Tuft1	8.42311	8.60225	8.34204	8.33385	8.32535	8.54193	8.35484	8.37185	8.38252	8.2612	8.40337	8.46919	8.37407	8.39384	8.33444	8.25544	8.42839	8.51957	8.3718
ENSMUSG00000005973	Rcn1	11.5708	11.8224	11.7064	11.8653	11.7831	11.8138	11.8138	11.7342	11.7161	11.7434	11.7867	11.8536	11.7363	11.7457	11.7421	11.83	11.7712	11.7935	11.8702
ENSMUSG00000005980	Dnase1	6.20965	6.23889	6.25056	6.61996	6.2369	6.20227	6.30968	6.39244	6.52812	6.28027	6.21406	6.20386	6.27088	6.32986	6.24942	6.77066	6.72729	6.81629	6.60653
ENSMUSG00000005981	Trap1	12.2621	12.2606	12.1055	12.108	12.1594	11.9763	12.1234	12.0736	12.1492	12.331	11.9842	12.0676	12.3548	12.2804	12.1167	11.9011	12.1455	12.1965	12.2578
ENSMUSG00000005982	Naa60	9.09674	8.73632	9.04352	8.937	9.15981	9.24287	9.08036	9.025	9.00524	8.92601	9.02271	8.95814	9.05022	9.20915	9.02536	8.68222	8.90727	9.03299	8.95019
ENSMUSG00000005983	1700037C18Rik	6.50482	6.58487	6.56873	6.54109	6.63602	6.49606	6.62536	6.7238	6.53184	6.69069	6.61962	6.72042	6.46918	6.58883	6.56978	6.47104	6.62715	6.58627	6.52987
ENSMUSG00000005986	Ankrd13d	6.69175	6.67857	6.70958	6.66755	6.76815	6.72752	6.6439	6.65414	6.77082	6.71919	6.70593	6.66662	6.66505	6.67923	6.75578	6.68494	6.65514	6.65866	6.6675
ENSMUSG00000006005	Tpr	13.5422	13.6149	13.6328	13.9088	13.7603	13.7776	13.535	13.6821	13.8174	13.6508	13.7934	13.7723	13.5645	13.5405	13.7827	13.6287	13.6709	13.7723	13.6471
ENSMUSG00000006010	Odr4	10.4303	10.3172	10.3852	10.3547	10.4067	10.3333	10.4893	10.4048	10.2657	10.2717	10.321	10.4268	10.1714	10.1206	10.3582	10.5775	10.3869	10.2223	10.2555
ENSMUSG00000006014	Prg4	5.14621	5.20276	5.27774	5.16875	5.17665	5.24474	5.25478	5.24515	5.14615	5.20002	5.31871	5.21819	5.16702	5.40774	5.17091	5.1906	5.22711	5.21849	5.32932
ENSMUSG00000006019	Dhx34	9.9965	10.1556	9.75629	9.8739	9.91737	9.97597	9.78777	9.92705	10.0545	10.0607	9.85857	9.83771	10.0721	9.88359	9.99964	9.59092	9.95159	9.97862	9.94016
ENSMUSG00000006021	Kptn	8.39158	8.36039	8.36161	8.30571	8.49217	8.29006	8.37929	8.34684	8.39079	8.40072	8.37674	8.36632	8.29496	8.31792	8.36866	8.25332	8.30174	8.42736	8.3511
ENSMUSG00000006024	Napa	12.257	12.1899	12.209	12.1726	12.2159	12.2369	12.0909	12.1566	12.2617	12.2226	12.1483	12.1465	12.1633	12.2288	12.246	11.9924	12.1983	12.1172	12.1389
ENSMUSG00000006050	Sra1	10.6704	10.5615	10.6702	10.7805	10.7814	10.7286	10.6722	10.6483	10.785	10.6694	10.6406	10.7282	10.604	10.7416	10.6552	10.6189	10.6456	10.6201	10.5176
ENSMUSG00000006057	Atp5mc1	11.6055	11.5482	11.6222	11.8938	11.6735	11.6212	11.5349	11.5971	11.9295	11.73	11.5705	11.6309	11.7091	11.7334	11.6178	11.4308	11.6472	11.7497	11.6931
ENSMUSG00000006058	Snf8	10.6728	10.7676	10.7741	10.9074	10.8318	10.7205	10.7989	10.737	10.9788	10.8324	10.6952	10.7121	10.7817	10.8291	10.7063	10.6146	10.785	10.8128	10.7714
ENSMUSG00000006095	Tbcb	11.5789	11.6315	11.7054	11.8964	11.625	11.7463	11.5	11.515	11.8737	11.7339	11.5863	11.6316	11.7796	11.6922	11.6615	11.5046	11.4842	11.6432	11.5875
ENSMUSG00000006127	Inpp5k	9.87419	9.92753	9.86903	9.90321	9.85672	9.7533	9.78362	9.79385	9.83412	9.67386	9.83319	9.99915	9.61479	10.0608	9.99456	9.9104	9.62618	9.86153	9.78123
ENSMUSG00000006134	Crkl	10.9257	10.9292	10.971	10.8178	10.9443	10.9079	10.9162	10.9732	10.744	10.9674	10.9996	10.853	10.8073	10.8801	10.9383	11.0308	10.9187	10.9154	11.0128
ENSMUSG00000006154	Eps8l1	6.77698	6.85765	6.68859	6.64376	6.53557	6.82821	7.0105	6.79797	6.53322	6.75109	6.92627	6.62389	6.61526	6.79643	6.74813	6.6221	6.5897	6.65685	6.85862
ENSMUSG00000006169	Clint1	12.8396	12.6753	12.7804	12.7117	12.7615	12.8255	12.6866	12.8227	12.72	12.7505	12.8167	12.7931	12.6273	12.7416	12.7704	12.9216	12.8331	12.7354	12.7615
ENSMUSG00000006179	Prss16	2.33344	2.3223	2.33338	2.33127	2.31538	2.31474	2.32885	2.33331	2.31587	2.33644	2.32886	2.31517	2.31875	2.33675	2.3122	2.33045	2.34692	2.32132	2.3243
ENSMUSG00000006191	Cdkal1	9.07226	8.89293	8.91852	8.96703	8.95399	9.00215	9.19886	9.17422	8.91572	9.06532	8.95078	9.09904	9.1115	8.98458	8.97397	8.9075	9.0668	8.9521	8.94602
ENSMUSG00000006204	Cdcp3	2.95021	2.87454	2.93981	2.87499	2.86873	2.86851	2.89334	2.88896	2.8689	2.87287	2.87268	2.86866	2.97449	2.86891	2.86876	2.87591	2.86872	2.93304	2.86869
ENSMUSG00000006205	Htra1	11.4214	11.4243	11.5588	11.493	11.5743	11.0419	11.1171	11.0567	11.2519	11.1763	11.1486	11.5123	11.3167	11.4341	11.4677	11.2324	11.3184	11.3111	11.4691
ENSMUSG00000006215	Zbtb17	10.337	10.2895	10.1315	10.1521	10.2014	10.3875	10.1242	10.1944	10.2991	10.1761	10.3656	10.1833	10.1869	10.2502	10.3005	10.165	10.1463	10.1429	10.2121
ENSMUSG00000006216	Clcnkb	2.72366	2.72354	2.7525	2.75873	2.72379	2.72358	2.72362	2.72372	2.75205	2.72384	2.72379	2.72372	2.72388	2.72698	2.72382	2.80482	2.74383	2.75246	2.86817
ENSMUSG00000006218	Fam131c	4.40094	4.41353	4.3628	4.41511	4.35624	4.4092	4.38712	4.39867	4.42937	4.39214	4.40978	4.36654	4.40534	4.4028	4.41944	4.411	4.44685	4.41401	4.41326
ENSMUSG00000006219	Fblim1	10.34	10.4868	10.012	10.1774	10.6056	10.5842	10.3512	10.4327	10.0256	10.1488	10.2932	10.1647	10.2957	10.511	10.2261	10.0009	10.5059	10.1684	10.3536
ENSMUSG00000006221	Hspb7	2.60758	2.59957	2.6103	2.60693	2.64255	2.60952	2.6225	2.62975	2.61925	2.61184	2.61715	2.6163	2.60297	2.60323	2.65175	2.60547	2.64515	2.61221	2.60825
ENSMUSG00000006235	Epor	5.63793	5.74905	5.65775	5.67143	5.61497	5.62598	5.62997	5.5863	5.63573	5.63474	5.6121	5.57069	5.67853	5.62818	5.65141	5.56691	5.69534	5.69907	5.70022
ENSMUSG00000006241	Ccdc159	5.53623	5.51408	5.57789	5.48889	5.51419	5.48582	5.48237	5.49785	5.4819	5.48588	5.46881	5.52271	5.51046	5.5795	5.45953	5.52604	5.45228	5.54273	5.53959
ENSMUSG00000006262	Mob1b	10.3108	10.1686	10.2136	10.1265	10.5647	10.428	10.59	10.5032	10.1556	10.3367	10.5215	10.2891	10.1524	10.2622	10.2913	10.5382	10.4841	10.2318	10.1498
ENSMUSG00000006269	Atp6v1b1	3.05841	3.01196	3.03441	3.08192	3.01225	3.01605	3.04487	3.04911	3.04766	3.01722	3.01451	3.01217	3.05613	3.01245	3.02219	3.05945	3.05572	3.02792	3.03349
ENSMUSG00000006273	Atp6v1b2	12.5558	12.5439	12.2705	12.3132	12.4184	12.689	12.4387	12.6294	12.4184	12.5029	12.6224	12.4851	12.4131	12.4611	12.4893	12.3696	12.4162	12.4543	12.3782
ENSMUSG00000006276	Eps15l1	11.0599	11.0919	11.0109	10.9613	10.9243	11.0466	10.9	11.047	11.0476	11.1683	10.9874	11.0291	11.0047	11.0867	11.0132	11.0199	11.0762	11.0328	11.1324
ENSMUSG00000006281	Tep1	10.9937	11.0774	11.0292	10.9699	11.0522	11.0506	11.0501	11.1354	10.846	11.0358	10.9955	11.0506	11.1193	10.8641	10.949	10.9974	10.9358	11.0263	11.0181
ENSMUSG00000006288	Ttc5	9.57026	9.80132	9.7482	9.73616	9.60876	9.79724	9.77825	9.69434	9.81929	9.71333	9.72084	9.74233	9.74765	9.77461	9.78447	9.72497	9.7021	9.74439	9.71347
ENSMUSG00000006289	Osgep	9.86104	9.8752	9.92425	10.0899	9.73542	9.82112	9.82335	9.76968	9.8804	9.88575	9.73115	9.97648	10.0097	9.87973	9.84744	9.81468	9.78493	9.92125	9.84033
ENSMUSG00000006299	Aamp	13.1702	13.1561	13.1857	13.2893	13.1403	13.1484	13.0363	13.0489	13.3211	13.2002	13.0097	13.1004	13.183	13.2061	13.2474	13.0299	13.1216	13.2196	13.1977
ENSMUSG00000006301	Tmbim1	12.6568	12.35	12.4806	12.2798	12.2625	12.3412	12.3295	12.2615	12.4596	12.5115	12.2924	12.374	12.452	12.6838	12.3983	12.367	12.2099	12.3714	12.2621
ENSMUSG00000006304	Arpc2	14.133	14.0101	14.0466	14.0999	14.1908	14.2438	14.063	14.1459	14.1782	14.1181	14.1503	14.24	14.0906	14.0837	14.1159	14.1107	14.1478	14.0437	14.0534
ENSMUSG00000006307	Kmt2b	12.0137	12.0043	11.9934	12.0683	11.9202	11.9927	11.8962	12.1018	11.8329	11.9571	12.0864	11.7788	12.0073	11.9587	12.1685	12.0283	12.0557	12.0014	11.9115
ENSMUSG00000006310	Zbtb32	5.54719	5.54586	5.50639	5.54384	5.55956	5.56307	5.66208	5.65174	5.55161	5.57304	5.57885	5.62472	5.58478	5.57305	5.54749	5.56844	5.59606	5.54084	5.52948
ENSMUSG00000006311	Etv2	3.26122	3.28186	3.29518	3.27288	3.28499	3.26576	3.27882	3.27259	3.31008	3.2801	3.29338	3.28894	3.27475	3.29505	3.29701	3.26179	3.27349	3.31051	3.28411
ENSMUSG00000006313	Upk1a	3.84646	3.83655	3.86469	3.87472	3.83256	3.86144	3.85806	3.84261	3.86602	3.85668	3.84968	3.84542	3.87259	3.83144	3.85612	3.84894	3.89884	3.89274	3.87049
ENSMUSG00000006315	Tmem147	10.8615	10.8852	10.9535	11.0251	10.8604	10.8532	10.7895	10.7037	11.0574	10.9121	10.6802	10.8383	10.9602	10.9565	10.9306	10.6529	10.8143	10.9197	10.8666
ENSMUSG00000006333	Rps9	15.4607	15.3482	15.3735	15.4371	15.2031	15.3496	15.2083	15.1361	15.5383	15.5002	15.1659	15.2363	15.3946	15.5485	15.3862	15.0062	15.048	15.3012	15.3078
ENSMUSG00000006335	Tfpt	9.54704	9.48558	9.42684	9.66329	9.45328	9.56893	9.47131	9.50957	9.59332	9.39041	9.60366	9.63324	9.42822	9.52706	9.5776	9.15084	9.52123	9.5782	9.31915
ENSMUSG00000006342	Susd2	6.28849	6.18254	6.13934	6.3207	6.31285	6.21579	6.15564	6.26792	6.2989	6.20039	6.4498	6.31931	6.25167	6.22108	6.23587	6.2849	6.37132	6.29237	6.3939
ENSMUSG00000006344	Ggt5	6.02609	6.04791	6.10069	6.09232	6.23394	6.15564	6.02148	6.06323	5.99258	6.27991	6.18606	6.03721	6.15312	5.97744	6.20335	6.05134	6.10784	6.18636	6.09553
ENSMUSG00000006345	Ggt1	5.70289	5.7851	5.69559	6.23688	5.69729	5.72492	5.73851	5.74031	6.14737	5.69999	5.73923	5.73632	5.72121	5.72122	5.69744	6.3702	6.384	6.17619	6.14411
ENSMUSG00000006356	Crip2	10.0164	9.71465	10.0736	9.7189	10.0902	9.80147	9.80193	9.88019	9.97106	9.75417	9.94164	9.7445	9.84131	9.82643	9.9808	9.70485	9.8637	9.55986	9.46066
ENSMUSG00000006360	Crip1	11.1432	10.9485	11.1656	11.1367	11.1698	10.8955	11.3378	10.9167	11.4243	11.2429	11.0529	11.2075	11.1968	11.2091	11.1309	11.0255	10.905	10.9439	10.8806
ENSMUSG00000006362	Cbfa2t3	6.72055	6.84725	6.83046	6.88576	6.85573	6.77339	6.77193	6.82151	6.89663	6.76091	6.75311	6.84842	6.89188	6.90335	6.74497	6.7737	6.76605	6.8191	6.73608
ENSMUSG00000006369	Fbln1	7.16591	7.76756	7.14516	7.36712	8.02353	7.24565	7.33941	7.26693	7.12104	7.06726	7.70473	7.66098	7.57397	7.08422	7.15384	7.45388	7.16149	7.56634	7.75139
ENSMUSG00000006373	Pgrmc1	10.8766	10.7825	10.7879	10.93	10.8095	11.0417	10.7368	10.7709	10.8721	10.7795	10.9296	10.9096	10.8029	10.7813	10.9113	11.0111	11.0868	10.9139	10.9318
ENSMUSG00000006378	Gcat	10.3901	10.3557	10.4363	10.6327	10.6234	10.1733	10.149	10.1148	10.625	10.4115	10.218	10.2093	10.6245	10.419	10.4603	10.3159	10.2999	10.6359	10.4554
ENSMUSG00000006386	Tek	6.14782	6.22307	6.26646	6.2615	6.13407	6.13519	6.26492	6.23747	6.12288	6.11026	6.17239	6.18684	6.22455	6.0775	6.16868	6.14974	6.1791	6.22622	6.26798
ENSMUSG00000006390	Elovl1	11.4929	11.4653	11.5793	11.5523	11.634	11.4026	11.3291	11.4475	11.6284	11.4941	11.4196	11.4468	11.5289	11.4517	11.5867	11.4909	11.4462	11.5122	11.4583
ENSMUSG00000006392	Med8	10.7477	10.8464	10.7719	10.9271	10.909	10.7825	10.7757	10.7742	10.9043	10.658	10.5933	10.6327	10.6779	10.8655	10.7567	10.7108	10.8567	10.7517	10.8314
ENSMUSG00000006395	Hyi	8.18159	8.2222	8.26628	8.2153	8.15901	8.31459	8.30614	8.21354	8.19672	8.23934	8.09486	8.13252	8.26873	8.1678	8.16741	8.10302	8.2851	8.31906	8.23126
ENSMUSG00000006398	Cdc20	11.9789	12.1599	12.0637	12.1914	12.1585	11.794	11.7223	11.8916	12.1791	11.996	11.8002	11.9021	12.3174	11.9539	12.0672	11.7741	12.1553	12.1709	12.1941
ENSMUSG00000006403	Adamts4	10.4035	10.4134	10.2576	10.1151	11.1457	10.4296	10.09	10.2686	10.3238	10.2261	10.9561	10.2179	10.1792	10.7558	10.2508	10.5682	10.0846	10.3073	10.2364
ENSMUSG00000006411	Nectin4	8.07493	8.16478	8.14279	8.11533	8.21156	7.95799	8.09609	8.13185	8.01038	8.12551	8.00877	8.16639	8.27278	8.07309	7.97422	7.97314	8.05059	7.99796	8.19295
ENSMUSG00000006412	Pfdn2	11.8815	11.8578	11.8763	12.0087	11.9208	11.8213	11.5443	11.7382	12.064	11.8953	11.8702	11.8529	11.8291	11.9602	11.8617	11.6602	11.8299	11.9024	11.8424
ENSMUSG00000006418	Rnf114	12.2518	12.3504	12.2713	12.1191	12.2508	12.3777	12.268	12.1963	12.2712	12.3559	12.3046	12.3733	12.2081	12.321	12.0745	12.2136	12.0915	12.1293	12.2453
ENSMUSG00000006423	Steep1	9.83045	9.90115	9.84032	9.82966	9.71513	9.71018	10.0182	9.91083	9.68945	9.95569	9.90031	9.86017	9.73288	9.73214	9.7026	9.96967	9.95746	9.95555	9.87547
ENSMUSG00000006435	Neurl1a	6.39695	6.30538	6.38103	6.31141	6.35665	6.43843	6.38443	6.31537	6.36255	6.26824	6.33759	6.28378	6.3673	6.39177	6.41347	6.34298	6.37592	6.38102	6.28666
ENSMUSG00000006442	Srm	12.3605	12.3542	12.2702	12.3673	12.4137	12.3196	11.9545	12.2603	12.3326	12.3641	12.1377	12.228	12.4113	12.388	12.2862	12.0827	12.3873	12.3016	12.2457
ENSMUSG00000006445	Epha2	12.1839	12.0587	12.1931	11.7902	11.9718	12.039	11.9126	12.1786	11.9912	12.0862	12.0631	12.0571	12.0448	12.1828	12.2414	11.9109	12.0941	11.8798	11.9026
ENSMUSG00000006456	Rbm14	11.0811	11.2368	11.1143	10.9653	11.2347	11.033	10.7026	11.0501	11.1675	11.0331	10.8612	10.7772	11.248	11.032	11.2582	10.7994	11.0748	11.1043	11.1529
ENSMUSG00000006457	Actn3	3.86974	3.87101	3.91119	3.87237	3.92465	3.86404	3.87486	3.8553	3.86572	3.87621	3.86082	3.88467	3.86967	3.87144	4.0865	3.8674	3.86317	3.89567	3.88098
ENSMUSG00000006463	Zdhhc24	8.23839	8.21851	8.21711	8.18865	8.19749	8.21353	8.25281	8.22202	8.13183	8.16591	8.21751	8.17668	8.13178	8.23143	8.17852	8.19406	8.12394	8.18277	8.22957
ENSMUSG00000006464	Bbs1	3.71423	3.73532	3.7092	3.72214	3.73924	3.73455	3.73601	3.75773	3.70998	3.70563	3.75562	3.76564	3.73328	3.71341	3.73728	3.72719	3.73351	3.73623	3.71037
ENSMUSG00000006471	Ndor1	11.1357	11.2205	11.2478	11.0555	11.1722	11.0498	11.2534	11.1889	11.1178	11.1562	11.128	10.9764	11.2248	11.2633	11.3966	11.2014	11.2857	11.2661	11.4007
ENSMUSG00000006476	Nsmf	10.6935	10.8218	10.8016	10.4771	10.8447	10.6938	10.911	10.4154	10.5108	10.7539	10.507	10.4741	10.9227	10.8339	10.7527	10.4012	10.8533	10.6807	10.7377
ENSMUSG00000006490	Prl8a9	2.75106	2.70446	2.6974	2.70707	2.7149	2.72185	2.7076	2.7085	2.70415	2.7388	2.7457	2.73822	2.70994	2.72993	2.70349	2.71726	2.70333	2.7007	2.69748
ENSMUSG00000006494	Pdk1	12.1193	11.8901	11.8397	11.8142	11.8318	12.1995	11.8851	11.931	11.5728	12.1566	11.7852	11.8827	11.5146	11.8204	11.8755	11.8648	11.9005	11.7182	11.7994
ENSMUSG00000006498	Ptbp1	14.3039	14.2164	14.1674	14.1225	14.2246	13.9821	14.112	14.1127	14.0978	14.3581	13.9992	14.1739	14.2607	14.2823	14.188	14.1985	14.2053	14.3333	14.1789
ENSMUSG00000006517	Mvd	10.7491	10.8418	10.7859	10.7639	10.9639	10.5387	10.3071	10.1543	10.619	10.9787	10.4692	10.4064	11.0487	10.5437	11.1195	10.4642	10.1765	10.9906	10.9565
ENSMUSG00000006519	Cyba	12.6398	12.601	12.5488	12.73	12.6358	12.8489	12.6261	12.762	12.9182	12.7245	12.7388	12.8296	12.7537	12.715	12.6549	12.4815	12.6711	12.549	12.5989
ENSMUSG00000006522	Itih3	4.03739	4.03704	4.03742	4.03712	4.03778	4.09361	4.05439	4.03758	4.03825	4.03792	4.12429	4.0438	4.03804	4.03829	4.0445	4.27364	4.34948	4.24738	4.09878
ENSMUSG00000006526	Stimate	8.46498	8.46178	8.54377	8.44582	8.41122	8.41374	8.34368	8.39301	8.44963	8.36803	8.39134	8.44881	8.49798	8.42273	8.48172	8.49079	8.39982	8.44973	8.41834
ENSMUSG00000006527	Sfmbt1	8.47273	8.38302	8.59566	8.57793	8.52483	8.59089	8.69793	8.70342	8.54002	8.52255	8.57662	8.61604	8.46558	8.48171	8.5546	8.6426	8.6228	8.55673	8.50252
ENSMUSG00000006529	Itih1	5.00685	5.00131	5.00117	4.988	4.99373	5.31442	4.99446	4.9833	4.99208	4.99089	5.17875	4.99602	4.99836	5.00335	5.01075	5.33804	5.27938	5.3127	5.266
ENSMUSG00000006567	Atp7b	3.15733	3.1604	3.17645	3.16952	3.18975	3.18733	3.16099	3.17018	3.15161	3.19827	3.16243	3.16555	3.15689	3.15765	3.16705	3.18372	3.17958	3.179	3.17102
ENSMUSG00000006574	Slc4a1	3.30958	3.3372	3.42347	3.32728	3.30691	3.31481	3.31327	3.33037	3.3254	3.3104	3.32318	3.32024	3.36859	3.31343	3.32358	3.33528	3.3443	3.44022	3.4082
ENSMUSG00000006575	Rundc3a	12.1047	12.0731	12.1754	12.0963	11.96	12.2473	11.8741	11.8981	12.2545	11.9407	11.8865	11.8416	11.7151	12.0825	12.3771	11.7204	12.1177	11.9608	11.9078
ENSMUSG00000006576	Slc4a3	3.70189	3.73845	3.72156	3.78031	3.73741	3.73137	3.73106	3.72188	3.83054	3.73013	3.76064	3.75524	3.70515	3.70815	3.70589	3.71261	3.73509	3.73334	3.78655
ENSMUSG00000006585	Cdt1	12.2231	12.2766	12.1062	12.1867	12.0698	12.311	11.7545	12.0909	12.2364	12.1666	12.044	12.0664	12.1656	12.2002	12.1737	11.9057	12.1315	12.0828	12.1399
ENSMUSG00000006586	Runx1t1	4.84003	4.90399	4.85932	4.82887	4.8723	4.86859	4.97491	4.85747	4.85416	4.84452	4.88023	5.03819	4.84999	4.94956	4.86307	4.86085	4.86715	5.05422	5.14114
ENSMUSG00000006589	Aprt	13.6258	13.4573	13.6093	13.6713	13.5156	13.5484	13.3525	13.3704	13.8331	13.6226	13.3427	13.4431	13.4963	13.688	13.6228	13.3339	13.3921	13.5686	13.4021
ENSMUSG00000006599	Gtf2h1	12.2538	12.1858	12.216	12.2772	12.2828	12.1983	12.2953	12.2679	12.1923	12.2797	12.3522	12.1924	12.1962	12.209	12.1215	12.3138	12.2603	12.1856	12.2288
ENSMUSG00000006611	Hfe	9.05394	9.10677	9.14082	9.28028	9.11409	9.07139	9.29963	9.25923	9.10872	9.22203	9.0763	9.35769	9.3138	9.04051	9.00738	9.24092	9.19494	9.02312	9.10361
ENSMUSG00000006638	Abhd1	5.27545	5.17895	5.20043	5.22385	5.22397	5.25631	5.22861	5.19836	5.3049	5.2105	5.12795	5.23449	5.22151	5.20277	5.19255	5.22427	5.25233	5.3421	5.26902
ENSMUSG00000006641	Slc5a6	7.86131	7.81872	7.77705	7.95239	7.68108	7.81276	7.78287	7.76957	7.70301	7.71052	7.8443	7.65642	7.87953	7.77263	7.79997	7.89677	7.82485	7.71376	7.71827
ENSMUSG00000006651	Aplp1	4.77933	4.85508	4.76363	4.78682	4.8685	4.87928	4.78263	4.82065	4.88091	4.81533	4.87491	4.85838	4.82777	4.77803	4.7845	4.79706	4.84827	4.81994	4.78718
ENSMUSG00000006673	Qrich1	11.8711	11.883	11.7265	11.6611	11.7488	11.6627	11.7248	11.8489	11.6785	11.7321	11.7494	11.6503	11.8241	11.768	11.8215	11.6688	11.9217	11.8246	11.807
ENSMUSG00000006675	P4htm	2.4797	2.49034	2.5047	2.49661	2.47868	2.47915	2.49939	2.48976	2.47398	2.48591	2.48539	2.49136	2.47152	2.47669	2.4785	2.49189	2.50803	2.5061	2.47141
ENSMUSG00000006676	Usp19	12.554	12.5358	12.5129	12.4849	12.4766	12.6216	12.3456	12.5577	12.4929	12.4745	12.6251	12.5491	12.5162	12.4373	12.5862	12.5042	12.5417	12.4877	12.5942
ENSMUSG00000006678	Pola1	10.6251	10.8296	10.6844	10.7072	10.6237	10.5131	10.6829	10.7146	10.4951	10.7407	10.6445	10.7091	10.7706	10.675	10.6468	10.815	10.7578	10.823	10.8119
ENSMUSG00000006699	Cdc42	13.9925	14.0121	14.0326	14.1427	14.1282	14.1527	14.1993	14.1642	14.1597	14.0667	14.197	14.288	14.0819	14.0139	14.0852	14.3461	14.1913	14.0601	14.1058
ENSMUSG00000006705	Pknox1	10.2085	10.1385	10.1468	10.0659	9.99872	10.1068	10.1912	10.1262	10.0559	10.1729	10.1092	10.0416	10.2202	10.1333	10.2102	10.0793	10.0841	10.1885	10.2172
ENSMUSG00000006715	Gmnn	10.4373	10.5281	10.4199	10.6397	10.5307	10.3791	10.3265	10.3125	10.5586	10.398	10.3862	10.4086	10.4678	10.427	10.4817	10.4322	10.4774	10.4976	10.4912
ENSMUSG00000006717	Acot13	9.11091	9.15635	9.13184	9.22603	9.09171	9.10507	9.12674	9.02617	9.17087	9.14774	9.0439	9.0973	9.13977	9.22371	9.04571	9.0444	8.90391	9.08458	9.01965
ENSMUSG00000006724	Cyp27b1	5.25491	5.19408	5.19977	5.17055	5.29012	5.19214	5.2247	5.24113	5.30756	5.2237	5.26327	5.20329	5.19866	5.25732	5.23498	5.25205	5.18302	5.221	5.18404
ENSMUSG00000006728	Cdk4	13.3858	13.4492	13.4405	13.5743	13.347	13.2778	13.1629	13.2013	13.4637	13.3956	13.1658	13.2624	13.4027	13.426	13.4559	13.1848	13.3467	13.4628	13.4205
ENSMUSG00000006731	B4galnt1	8.96682	9.00789	8.95542	9.34397	9.18002	9.33641	9.31763	9.37332	9.2469	9.17991	9.3406	9.43642	9.27021	9.05511	9.01199	9.06987	9.2882	8.9583	9.08484
ENSMUSG00000006732	Mettl1	10.1022	10.1299	10.1147	10.2572	10.1008	10.0526	9.95981	10.0171	10.2053	10.0789	9.94001	9.95521	10.0694	10.0454	10.0905	9.99618	10.1029	10.1854	10.0939
ENSMUSG00000006736	Tspan31	11.6905	11.7506	11.709	11.749	11.7889	11.8417	11.5993	11.684	11.8418	11.7245	11.7995	11.7971	11.6548	11.7437	11.7423	11.8258	11.7047	11.6895	11.7155
ENSMUSG00000006740	Kif5b	13.0028	12.9739	13.039	13.0336	13.0986	13.0612	13.0527	13.1754	12.9166	13.0033	13.2235	13.0776	12.9059	12.931	13.071	13.2329	13.1126	13.0098	13.0459
ENSMUSG00000006763	Saal1	10.0863	10.0434	10.0611	10.193	10.1223	10.253	10.1321	10.1371	10.3197	10.2566	10.0752	10.1638	10.2043	10.2086	10.2239	10.1201	10.0764	10.2086	10.13
ENSMUSG00000006782	Cnp	10.4174	10.5749	10.4417	10.5257	10.5555	10.3087	10.4052	10.4827	10.5199	10.4368	10.3476	10.5977	10.4386	10.3873	10.4051	10.3599	10.5227	10.4464	10.4948
ENSMUSG00000006784	Odad4	3.3944	3.40886	3.45537	3.44344	3.41457	3.4068	3.4196	3.41576	3.40836	3.42261	3.41013	3.41169	3.41383	3.39394	3.40483	3.4206	3.45828	3.41769	3.40945
ENSMUSG00000006800	Sulf2	9.37704	9.54747	9.40383	9.23385	8.74825	9.2938	9.08541	9.07251	9.07944	8.94298	9.10591	9.45461	9.57992	9.39661	9.31242	8.95636	9.0436	9.06602	9.20299
ENSMUSG00000006818	Sod2	12.3008	11.9325	11.9758	12.1876	12.3957	12.3423	12.1398	12.1386	12.2183	12.1646	12.4769	12.2326	12.0603	12.3135	11.9508	12.3	12.002	12.1746	12.0297
ENSMUSG00000006850	Tmco6	8.0973	8.17335	8.17669	8.11608	8.01805	8.07653	8.02125	8.02711	7.97075	8.06639	7.96788	8.00484	8.0439	8.16747	8.02994	7.98235	7.91891	8.01754	8.10246
ENSMUSG00000006906	Stambp	9.11905	9.05044	9.11474	9.14274	8.97048	9.27034	9.01011	9.15961	9.02968	9.05548	9.09151	9.13819	9.07816	9.10734	9.09043	9.28511	9.20506	9.03007	9.10547
ENSMUSG00000006920	Ezh1	11.0676	11.0356	10.9837	10.9138	10.747	11.041	10.9564	10.9435	10.8611	10.9186	10.95	10.8909	10.9014	10.9733	11.028	11.0178	10.8551	10.8728	10.9028
ENSMUSG00000006930	Hap1	8.7127	9.04345	8.87312	8.76057	8.96997	8.50838	8.75628	8.5013	8.72748	8.7909	8.52673	8.91779	8.56981	8.86913	8.68826	8.58991	8.59888	8.95628	9.01585
ENSMUSG00000006931	P3h4	10.3434	10.2562	10.0869	10.374	10.2131	10.305	10.2048	10.4362	10.4553	10.4654	10.3974	10.48	10.0793	10.6364	10.4228	10.3811	10.1014	10.3761	10.3115
ENSMUSG00000006932	Ctnnb1	13.9329	13.9384	13.9141	13.8286	13.8276	14.0474	13.7987	13.9375	13.8476	13.8251	13.9614	13.8188	13.9174	14.0285	13.951	13.9448	13.9104	13.9183	13.9157
ENSMUSG00000006941	Eif1b	9.87514	9.82492	9.85157	10.0162	9.8334	9.9727	9.80736	9.83338	10.0357	9.96289	9.99963	10.0181	9.82161	10.0155	9.93049	9.85315	9.87602	9.93948	9.8486
ENSMUSG00000006958	Chrd	7.15915	6.87603	7.05091	6.86648	6.78489	6.88568	6.91298	6.89273	6.878	6.89878	6.8278	6.98229	6.90038	6.93077	7.02224	6.86914	6.88494	6.86043	6.85905
ENSMUSG00000006998	Psmd2	13.8165	13.6749	13.8725	13.8496	13.8879	13.7919	13.7249	13.7758	13.8192	13.8251	13.7697	13.8354	13.758	13.7425	13.7898	13.8011	13.8057	13.8028	13.7805
ENSMUSG00000007021	Syngr3	5.09067	5.04199	5.06752	5.01579	5.0583	5.01669	5.12825	5.00906	5.09126	5.00301	5.04555	5.16053	5.05128	5.01639	5.0627	5.05101	5.00122	5.02402	5.0129
ENSMUSG00000007029	Vars1	13.902	13.9251	13.9388	13.8858	13.8766	13.7626	13.3728	13.7742	13.793	13.7981	13.6013	13.629	13.8716	13.8218	13.9249	13.7259	13.8333	13.8954	13.8895
ENSMUSG00000007033	Hspa1l	6.68145	6.67627	6.7266	6.71378	6.68633	6.61583	6.72656	6.66501	6.67275	6.67281	6.59377	6.59072	6.70371	6.721	6.7115	6.68505	6.73	6.75458	6.73568
ENSMUSG00000007034	Slc44a4	2.77143	2.76338	2.77945	2.8178	2.76362	2.76342	2.76862	2.76355	2.78956	2.77274	2.76362	2.77186	2.79415	2.76379	2.76365	2.82921	2.80887	2.8234	2.80233
ENSMUSG00000007035	Msh5	5.14662	5.16562	5.18001	5.14009	5.24051	5.21094	5.13539	5.18642	5.38272	5.24559	5.17591	5.2172	5.16387	5.18668	5.14029	5.23576	5.17327	5.19384	5.18397
ENSMUSG00000007036	Abhd16a	10.6151	10.5747	10.5377	10.552	10.6465	10.5409	10.5867	10.5824	10.7896	10.6859	10.4446	10.4333	10.4551	10.7275	10.7836	10.3425	10.6442	10.7038	10.718
ENSMUSG00000007038	Neu1	10.3625	10.2075	10.3383	10.4196	10.2928	10.3475	10.3412	10.4416	10.3666	10.181	10.439	10.343	10.2193	10.285	10.1431	10.3103	10.2238	10.3652	10.1875
ENSMUSG00000007039	Ddah2	6.3402	6.54388	6.43511	6.42836	6.45873	6.58358	6.53091	6.70379	6.42025	6.36502	6.54506	6.5779	6.51015	6.3979	6.42968	6.43037	6.44251	6.64386	6.37003
ENSMUSG00000007041	Clic1	14.0988	13.9919	14.178	14.1695	14.2314	14.133	14.1	14.0547	14.3383	14.1828	14.031	14.1622	14.1131	14.2059	14.1554	14.0252	14.0017	14.0886	14.047
ENSMUSG00000007050	Lsm2	10.6394	10.8087	10.6337	10.7421	10.6556	10.4335	10.443	10.4368	10.6105	10.7397	10.6023	10.5734	10.7588	10.7139	10.5547	10.5478	10.539	10.6616	10.6219
ENSMUSG00000007080	Pole	10.7281	10.7523	10.8032	10.755	10.6443	10.5289	10.5243	10.7892	10.618	10.6823	10.5249	10.7478	10.7382	10.7012	10.7388	10.7332	10.8026	10.9855	10.6459
ENSMUSG00000007097	Atp1a2	7.02141	6.67077	7.47943	8.17389	6.67513	6.80216	7.53273	7.4816	7.10734	6.81505	6.79689	7.048	7.1625	6.69893	6.83337	6.64061	6.92372	6.79727	6.60495
ENSMUSG00000007122	Casq1	2.92047	2.92813	2.92729	2.91319	2.92775	2.92633	2.93002	2.92154	2.93264	2.92635	2.90681	2.92499	2.92667	2.9158	2.96503	2.91679	2.91464	2.95803	2.94949
ENSMUSG00000007207	Stx1a	7.1697	7.27056	7.08927	7.18693	7.43169	7.1655	7.34782	7.2371	7.31573	7.34042	7.30074	7.16456	7.17936	7.2994	7.20837	7.30057	7.25646	7.17591	7.2058
ENSMUSG00000007216	Zfp775	9.61202	9.3623	9.41639	9.23027	9.29459	9.48892	9.14266	9.1697	9.26611	9.40819	9.25164	9.11288	9.34071	9.36812	9.2694	9.41377	9.1253	9.31773	9.27216
ENSMUSG00000007338	Mrpl49	10.8732	10.8693	10.8673	10.9682	10.8582	10.8294	10.8107	10.8106	11.0492	10.8855	10.8103	10.7987	10.9394	11.0235	10.9484	10.8264	10.8723	10.9081	10.8729
ENSMUSG00000007379	Dennd2c	7.36691	7.40179	7.41965	7.40453	7.35882	7.3391	7.40358	7.36956	7.40829	7.38344	7.3933	7.43513	7.45114	7.31767	7.37496	7.43295	7.4274	7.38065	7.3614
ENSMUSG00000007411	Mark3	11.3501	11.3802	11.2387	11.2968	11.3391	11.3795	11.345	11.4193	11.4582	11.322	11.4524	11.4149	11.3318	11.2432	11.3601	11.3484	11.4626	11.2322	11.2568
ENSMUSG00000007415	Gatad1	11.3953	11.3792	11.3752	11.5497	11.5055	11.5508	11.553	11.4833	11.4168	11.334	11.4864	11.5195	11.2566	11.3321	11.4156	11.5375	11.5205	11.4098	11.4102
ENSMUSG00000007458	M6pr	13.4879	13.4163	13.3695	13.5135	13.5587	13.6127	13.6669	13.6291	13.6217	13.5227	13.6669	13.6753	13.5652	13.4923	13.4102	13.6226	13.5782	13.4374	13.405
ENSMUSG00000007476	Lrrc8a	10.1296	10.1056	10.0875	10.2407	10.2162	10.0039	9.81415	10.1384	10.0647	10.0344	10.1453	10.0421	10.0908	9.99885	10.1243	10.0017	10.1142	9.99096	10.0706
ENSMUSG00000007564	Ppp2r1a	13.6068	13.502	13.572	13.6167	13.5083	13.6244	13.3602	13.5306	13.6663	13.57	13.5288	13.5509	13.4732	13.5626	13.6271	13.4894	13.545	13.5406	13.4632
ENSMUSG00000007570	Fance	9.9449	9.98193	9.99237	10.0705	9.99151	9.94987	9.94157	9.91957	10.065	10.0968	9.89512	9.89716	9.79529	10.0185	10.006	9.82521	9.80595	10.0517	9.97394
ENSMUSG00000007589	Tinf2	9.9973	9.97033	9.97286	10.0585	10.1219	10.1109	9.95483	9.99362	10.0124	10.0128	10.0292	9.95156	9.93123	9.92237	9.91472	9.94992	10.0048	9.99592	9.84371
ENSMUSG00000007594	Hapln4	2.86178	2.86118	2.87238	2.8686	2.92392	2.88816	2.88431	2.87851	2.85681	2.86272	2.89931	2.90784	2.86294	2.86338	2.86262	2.87917	2.86246	2.86908	2.90082
ENSMUSG00000007603	Dus3l	10.5554	10.5284	10.4157	10.4707	10.615	10.382	10.2538	10.3564	10.59	10.4299	10.3389	10.3202	10.4413	10.5412	10.5786	10.2178	10.376	10.4141	10.4018
ENSMUSG00000007610	Gtpbp3	10.6577	10.5476	10.5616	10.6191	10.529	10.4342	10.3723	10.3234	10.3967	10.5724	10.4555	10.3006	10.5946	10.6677	10.514	10.3695	10.4842	10.5461	10.5265
ENSMUSG00000007613	Tgfbr1	9.67393	9.71031	9.67329	9.60714	9.70473	9.70947	10.0026	9.88662	9.55534	9.75062	9.80893	9.9035	9.83466	9.55465	9.68115	9.96125	9.71278	9.65843	9.85239
ENSMUSG00000007617	Homer1	7.92787	8.10546	8.03496	7.9896	8.13567	7.97473	8.10967	8.09971	7.9393	8.22191	8.14349	8.05519	8.07953	8.00549	8.10188	8.103	8.05185	8.1067	8.03967
ENSMUSG00000007646	Rad51c	6.60471	6.71231	6.60526	6.75284	6.62536	6.73674	6.63704	6.64734	6.64259	6.59636	6.60608	6.60011	6.59807	6.70276	6.59439	6.60087	6.54817	6.66082	6.56987
ENSMUSG00000007655	Cav1	14.499	14.4053	14.5093	14.0962	14.136	14.2175	14.2468	14.0031	14.1159	14.3603	14.0113	14.2267	14.1376	14.4899	14.5947	14.2766	14.1339	14.3189	14.4599
ENSMUSG00000007656	Arpp19	12.5054	12.3747	12.5679	12.6324	12.5325	12.4624	12.4064	12.369	12.8281	12.4775	12.3868	12.5343	12.4936	12.5721	12.5817	12.3014	12.4071	12.558	12.4531
ENSMUSG00000007659	Bcl2l1	13.7087	13.7314	13.5228	13.692	13.614	13.8031	13.6807	13.653	13.666	13.7746	13.8155	13.5813	13.586	13.6245	13.9072	13.6893	13.6106	13.7363	13.7959
ENSMUSG00000007670	Khsrp	12.9012	13.0474	12.8656	12.9488	12.9514	12.945	12.4006	12.958	12.8666	12.8689	12.8838	12.8246	12.8472	12.8007	13.0065	12.7419	13.0181	12.9404	12.9006
ENSMUSG00000007682	Dio2	5.03643	5.04649	5.06793	5.09319	5.03929	4.99591	5.06785	5.00854	4.94638	4.9982	5.03383	5.03184	5.03731	4.97577	5.01679	4.96422	4.99032	5.03445	5.08099
ENSMUSG00000007721	Ccdc124	11.9126	11.8353	11.9715	12.0466	11.968	11.9233	11.7214	11.7778	12.1798	11.9494	11.7916	11.8304	12.0273	12.0318	11.9887	11.638	11.8512	11.9242	11.7744
ENSMUSG00000007739	Cct4	14.3131	14.1441	14.1722	14.0688	14.071	14.0133	14.144	14.0495	14.1834	14.3562	14.0538	14.0113	14.1125	14.4118	14.1194	14.0938	13.9909	14.1043	14.1431
ENSMUSG00000007777	Trappc2b	8.64267	8.59393	8.6352	8.67137	8.58956	8.62699	8.63154	8.57651	8.59577	8.5041	8.55954	8.59914	8.48444	8.5247	8.63939	8.49341	8.51343	8.56202	8.48577
ENSMUSG00000007783	Cpt1c	7.00261	7.07719	6.87005	6.98991	6.92496	6.96253	6.97946	7.01173	6.93949	6.93051	7.09034	6.95696	6.97339	6.99196	7.06624	6.95056	6.94691	6.96619	7.01251
ENSMUSG00000007805	Twist2	11.3993	11.2362	11.4163	11.2672	11.3136	11.2422	11.0002	11.1583	11.3478	11.386	11.1099	11.2781	11.1518	11.4171	11.3367	11.153	11.2326	11.1394	11.238
ENSMUSG00000007812	Zfp655	10.6342	10.6612	10.7226	10.4921	10.5195	10.6317	10.8299	10.6313	10.652	10.7256	10.771	10.592	10.5986	10.7485	10.699	10.707	10.628	10.6027	10.5523
ENSMUSG00000007815	Rhoa	14.3303	14.0691	14.2605	14.0957	14.0882	14.0939	14.1491	14.1118	14.208	14.292	14.0566	14.1729	14.23	14.2149	14.1704	14.194	14.0908	14.0374	14.0256
ENSMUSG00000007817	Zmiz1	13.4308	13.363	13.3797	13.0727	13.1541	13.3151	12.9121	13.262	12.8902	13.238	13.0606	13.113	13.3387	13.1858	13.4253	13.0538	13.2455	13.2728	13.2994
ENSMUSG00000007827	Ankrd26	10.3741	10.3616	10.1598	10.2125	10.4877	10.4171	10.3715	10.4321	9.99911	10.3256	10.6874	10.2182	10.1057	10.2546	10.4199	10.3023	10.2489	10.4647	10.4459
ENSMUSG00000007833	Aldh16a1	11.1264	11.3424	11.4128	11.4561	11.3698	11.2231	11.1455	11.0826	11.2697	11.1853	11.1512	11.1435	11.3429	11.386	11.3483	11.0725	11.2535	11.3868	11.1345
ENSMUSG00000007836	Hnrnpa0	13.1801	13.3059	13.089	13.0605	13.1152	13.0858	12.6668	12.9949	12.8891	13.1017	12.8191	12.9221	13.1479	13.0112	12.9892	12.8296	13.2274	13.1372	13.0985
ENSMUSG00000007837	Prrg2	8.26336	8.26775	8.19758	8.22881	8.47166	8.06759	8.17165	8.16962	8.21756	8.15849	8.19263	8.13542	8.18846	8.14624	7.93191	8.14202	8.14139	8.0021	8.1214
ENSMUSG00000007850	Hnrnph1	12.882	13.0702	13.0139	13.2324	13.1973	12.9597	13.3812	13.1052	12.9977	13.0905	13.1843	13.0098	13.0821	12.9382	13.1714	13.2295	13.3801	13.1996	13.1331
ENSMUSG00000007867	Ift43	9.23212	9.26939	9.24746	9.25368	9.14085	9.13234	9.12639	9.06748	9.36755	9.19845	9.04591	9.16019	9.24721	9.34017	9.30964	9.1496	9.10395	9.19	9.1126
ENSMUSG00000007872	Id3	7.70769	7.83041	7.67575	7.89079	8.1658	7.76527	7.85107	7.77666	7.92935	7.82521	8.00528	7.90564	7.81177	7.85605	7.69846	7.73156	7.80663	7.73246	7.8027
ENSMUSG00000007880	Arid1a	12.0169	12.2316	12.0392	11.9794	12.096	12.1947	11.8943	12.222	11.8524	12.0259	12.0746	12.1199	12.1135	12.033	12.146	11.9748	12.0984	12.1732	12.0793
ENSMUSG00000007888	Crlf1	7.07862	7.09862	7.0547	7.0568	7.16406	7.17144	6.85071	7.07673	7.14974	7.00723	6.9873	6.99408	7.02343	7.00654	7.13813	6.95774	7.21937	7.08002	6.88341
ENSMUSG00000007891	Ctsd	14.5091	14.5335	14.4434	14.5315	14.496	14.6531	14.6188	14.7381	14.5855	14.4925	14.5793	14.6956	14.5729	14.5767	14.4798	14.3895	14.4281	14.4571	14.5062
ENSMUSG00000007892	Rplp1	15.8869	15.6907	15.8801	15.8672	15.6417	15.7606	15.7259	15.4827	16.0889	15.9841	15.6313	15.7153	15.8906	16.1147	15.7886	15.5754	15.4858	15.757	15.6969
ENSMUSG00000007946	Phox2a	9.28218	9.24977	9.14808	9.15471	9.27493	9.29005	9.1213	9.1705	9.35363	9.33838	9.29832	9.18862	8.9917	9.47635	9.17213	9.05592	9.13608	9.10037	9.17641
ENSMUSG00000007950	Abhd8	10.0847	10.0935	10.1109	10.0543	10.0936	9.96448	9.87257	9.76559	10.0524	9.95093	9.82867	9.90327	10.1287	10.0066	10.0326	9.70656	9.88509	10.0281	10.0305
ENSMUSG00000007987	Ift22	9.42517	9.5546	9.41577	9.49198	9.57626	9.63914	9.47993	9.42796	9.67768	9.56534	9.44464	9.64473	9.316	9.50395	9.51147	9.43282	9.4618	9.45177	9.57541
ENSMUSG00000008035	Mid1ip1	8.13513	8.0969	8.11068	7.99858	8.2226	8.37084	8.15356	8.34734	8.04217	8.3234	8.2181	8.12215	8.1484	8.12668	8.13176	8.0251	7.93022	8.26224	8.33668
ENSMUSG00000008036	Ap2s1	11.9062	11.8246	11.8601	12.0546	11.9983	11.9903	11.6166	11.7967	12.1389	11.8432	12.0244	11.9611	11.9233	11.8762	11.9543	11.7962	11.8996	11.8961	11.8897
ENSMUSG00000008090	Fgfrl1	8.51925	8.2665	8.40019	8.31407	8.36553	8.5549	8.27496	8.48702	8.34318	8.34966	8.3441	8.30653	8.24221	8.34708	8.36356	8.29733	8.27089	8.27981	8.19648
ENSMUSG00000008129	Brme1	4.15719	4.15712	4.15732	4.15461	4.13911	4.27896	4.16867	4.1679	4.16067	4.32767	4.15319	4.14117	4.17193	4.14919	4.18783	4.21429	4.15623	4.13594	4.15653
ENSMUSG00000008136	Fhl2	10.7032	10.5636	10.5997	10.6967	10.8199	10.6388	10.6656	10.6905	10.8076	10.8223	10.6852	10.7685	10.5482	10.7194	10.781	10.6261	10.7101	10.644	10.6646
ENSMUSG00000008140	Emc10	12.155	12.1452	11.796	11.9937	12.0295	12.2347	11.7788	11.9633	11.9861	12.0833	12.0493	11.9883	12.1106	12.0541	11.9765	11.7243	11.9421	11.9403	12.058
ENSMUSG00000008153	Clstn3	12.769	12.6583	12.6734	12.6165	12.4589	12.6474	12.501	12.5799	12.7509	12.6367	12.5056	12.5701	12.6286	12.6716	12.7862	12.5983	12.5662	12.6831	12.5752
ENSMUSG00000008167	Fbxw9	8.07095	8.13706	8.06264	8.09782	8.18527	8.18562	8.18865	8.22583	8.17261	8.16701	8.22328	8.20949	8.01588	8.03381	8.24368	8.09119	8.19982	8.18596	8.11992
ENSMUSG00000008193	Spib	5.75423	5.77287	5.82133	5.79808	5.68721	5.69622	5.68371	5.79936	5.82709	5.89613	5.89032	5.90288	5.88985	6.00752	5.81249	5.70732	5.79234	5.75997	5.76237
ENSMUSG00000008200	Fnbp4	11.7668	11.6472	11.7367	11.6197	11.691	11.6833	12.077	11.9896	11.5967	11.8133	11.8056	11.6469	11.6345	11.6458	11.7292	11.8301	11.8383	11.712	11.8533
ENSMUSG00000008206	Cers4	5.89872	5.7575	5.73098	5.97925	5.73801	5.82582	5.78166	5.90372	5.94629	5.72307	5.8121	5.93153	5.93933	5.87361	5.77417	5.75329	6.07988	5.95298	5.80094
ENSMUSG00000008226	Scrn3	8.49569	8.47557	8.57682	8.69612	8.58549	8.49782	8.43553	8.47442	8.46348	8.54363	8.43587	8.34491	8.58555	8.70112	8.45211	8.5667	8.51305	8.49263	8.56177
ENSMUSG00000008301	Phax	11.2402	11.2334	11.1864	11.315	11.2417	11.1776	11.2667	11.2617	11.2161	11.251	11.2819	11.3071	11.1757	11.225	11.2054	11.3286	11.1327	11.1839	11.2631
ENSMUSG00000008305	Tle1	9.94655	9.76786	9.82847	9.81948	9.959	9.72605	9.62869	9.62153	9.53812	9.76468	9.74571	9.66317	9.72013	9.82004	9.82324	9.72027	9.77616	9.63644	9.84215
ENSMUSG00000008307	1700109H08Rik	5.2038	5.19646	5.29954	5.12067	5.17711	5.1447	5.30308	5.31337	5.12099	5.15439	5.17346	5.15538	5.1963	5.23886	5.14381	5.18788	5.16682	5.33981	5.23384
ENSMUSG00000008318	Relt	8.53084	8.61127	8.3262	8.32686	8.59596	8.26652	8.29957	8.49556	8.31181	8.52755	8.24803	8.41175	8.63893	8.2142	8.33398	8.31937	8.61666	8.22816	8.61135
ENSMUSG00000008333	Snrpb2	11.7985	11.6619	11.7989	11.9002	11.8396	11.7254	11.9116	11.6526	11.8993	11.7603	11.7433	11.8309	11.7543	11.7586	11.7656	11.9861	11.8153	11.8102	11.6983
ENSMUSG00000008348	Ubc	15.409	15.1557	15.3467	15.0208	15.3243	15.1283	15.0382	15.1723	15.2002	15.3222	15.0863	15.1593	15.4482	15.3271	15.2006	15.2339	15.0934	15.2207	15.3587
ENSMUSG00000008373	Prpf31	11.7171	11.6902	11.7693	11.7479	11.7564	11.5995	11.6799	11.7077	11.7908	11.7864	11.6282	11.7137	11.7676	11.746	11.6647	11.6793	11.7536	11.7678	11.7163
ENSMUSG00000008384	Sertad1	10.2992	10.2347	10.24	10.3217	10.3539	10.3422	10.1297	10.2196	10.4204	10.3544	10.1959	10.2337	10.0051	10.2419	10.3566	10.1689	10.1152	10.1764	10.1372
ENSMUSG00000008393	Carhsp1	12.6525	12.3583	12.6915	12.4741	12.6646	12.4641	12.6947	12.5254	12.7963	12.6037	12.6055	12.6654	12.5007	12.7184	12.5448	12.6883	12.3949	12.4951	12.5126
ENSMUSG00000008398	Elk3	12.5309	12.416	12.6002	12.4955	12.6048	12.5835	12.2683	12.451	12.5491	12.4368	12.5082	12.4753	12.4508	12.5258	12.5777	12.533	12.3625	12.4455	12.4802
ENSMUSG00000008429	Herpud2	10.91	10.7546	10.7854	10.7845	10.7611	10.888	10.6343	10.7012	10.6299	10.7663	10.7363	10.7061	10.7162	10.7655	10.8118	10.7708	10.7886	10.6298	10.7418
ENSMUSG00000008435	Rdh13	10.0914	9.96298	10.3342	9.99563	10.2226	10.1105	10.1665	10.3548	10.094	10.1939	10.0682	10.1527	9.89862	10.1721	10.1834	10.1921	10.1292	10.3098	10.2797
ENSMUSG00000008450	Nutf2	11.3825	11.501	11.3822	11.4976	11.3553	11.3494	11.2414	11.269	11.5942	11.4036	11.2144	11.3514	11.4935	11.4408	11.3866	11.2324	11.3838	11.4289	11.4005
ENSMUSG00000008475	Arpc5	13.3194	13.3054	13.3269	13.4108	13.4082	13.359	13.4755	13.424	13.5412	13.327	13.4164	13.4964	13.3618	13.3842	13.3668	13.3952	13.4294	13.2786	13.3323
ENSMUSG00000008496	Pou2f2	9.83746	10.1356	9.96521	10.1812	10.2017	10.3662	10.4334	10.6108	10.2243	10.3918	10.406	10.7316	10.2724	9.94635	9.6468	10.0958	10.4517	9.90752	10.2926
ENSMUSG00000008540	Mgst1	8.8306	8.85548	8.97669	9.47611	8.78717	9.49268	9.67596	9.26284	8.85335	8.86135	9.37998	9.11748	9.03092	8.80979	8.5549	9.33536	9.35713	9.22607	9.14331
ENSMUSG00000008575	Nfib	9.58872	9.81052	9.76229	9.9198	9.60974	9.66778	9.63216	9.85563	9.55064	9.64001	9.74361	9.75253	9.71862	9.5062	9.85931	9.79778	9.87399	9.81383	9.79696
ENSMUSG00000008604	Ubqln4	12.4632	12.5724	12.4957	12.4249	12.4594	12.4946	12.151	12.4951	12.4116	12.4131	12.4168	12.3542	12.4324	12.5078	12.5023	12.3027	12.5021	12.4496	12.5412
ENSMUSG00000008668	Rps18	15.9438	15.78	15.9264	15.9046	15.7069	15.7468	15.7451	15.5197	16.0949	15.9585	15.5649	15.6877	15.8163	16.1139	15.8613	15.5498	15.477	15.8521	15.7604
ENSMUSG00000008682	Rpl10	16.4043	16.2585	16.3601	16.3598	16.1483	16.3635	16.2318	16.1333	16.4103	16.4251	16.188	16.249	16.268	16.5284	16.3849	16.2564	16.1431	16.2947	16.2447
ENSMUSG00000008683	Rps15a	15.2113	15.0594	15.1703	15.1843	14.9505	15.1065	15.1293	14.874	15.3588	15.2957	14.9764	15.0819	15.1233	15.389	15.1416	14.9417	14.88	15.0946	15.0632
ENSMUSG00000008690	Ncaph2	12.8317	12.8818	12.8531	12.955	12.8892	13.0235	12.8446	12.8093	12.9634	12.889	12.8295	12.8659	12.895	12.8232	12.9692	12.8347	12.9533	12.9633	12.8161
ENSMUSG00000008730	Hipk1	12.588	12.5699	12.4275	12.358	12.4796	12.6864	12.6259	12.694	12.3264	12.6259	12.6817	12.5348	12.5154	12.4254	12.6757	12.6762	12.7126	12.428	12.5215
ENSMUSG00000008734	Gprc5b	7.05264	7.11911	7.20362	7.15079	7.09249	7.11443	7.12409	7.15229	6.92141	7.06144	7.16065	7.21873	7.01642	7.00588	6.87477	6.97747	7.09307	6.95152	7.00737
ENSMUSG00000008763	Man1a2	12.1734	12.2021	12	11.6953	12.1247	11.7518	12.0097	12.1682	11.2144	11.9447	11.725	11.66	12.2045	12.1167	12.0101	11.9743	12.0935	12.0738	12.1513
ENSMUSG00000008822	Acyp1	7.22544	7.25138	7.17011	7.27041	7.08802	7.24757	7.20349	7.19225	7.31717	7.23649	7.16447	7.16135	7.19297	7.29375	7.09791	7.12307	7.12902	7.1301	7.20744
ENSMUSG00000008845	Cd163	6.17304	6.33956	6.3364	6.32924	6.2061	6.13935	6.57658	6.24858	6.04948	6.08115	6.19101	6.12801	6.07746	6.04681	6.07645	6.0446	6.11203	6.24508	6.82782
ENSMUSG00000008855	Hdac5	11.4988	11.158	11.1405	10.8822	11.0163	11.4874	11.1804	11.3475	11.2379	11.2673	11.0376	11.1403	11.2572	11.3975	11.298	10.9308	11.2205	11.0924	11.0004
ENSMUSG00000008859	Rala	11.7289	11.6301	11.7989	11.7016	11.6606	11.7433	11.765	11.67	11.7626	11.7353	11.644	11.7915	11.6368	11.8025	11.7189	11.9416	11.7261	11.686	11.6944
ENSMUSG00000008892	Vdac3	12.1315	12.1554	12.0579	12.2784	12.3111	12.2462	12.2499	12.183	12.2284	12.1826	12.2858	12.2952	12.1495	12.0886	12.1359	12.2557	12.2229	12.1908	12.2888
ENSMUSG00000008932	Slc1a7	8.13928	7.92354	7.93282	7.87482	7.94251	8.18395	7.96931	8.10014	8.17663	8.01573	8.17674	8.05416	7.89831	8.23543	8.12456	8.12042	7.99397	7.8629	7.7732
ENSMUSG00000008958	Vps72	10.9654	11.064	11.0221	11.1051	10.9002	11.0673	10.7642	10.925	11.1057	10.9683	11.0084	10.9617	10.9723	11.1094	11.0323	10.843	11.1218	11.0305	11.0157
ENSMUSG00000008976	Gabpa	11.5935	11.6629	11.5429	11.6571	11.8185	11.6876	11.8875	11.6078	11.6114	11.6334	11.7025	11.7428	11.6272	11.8128	11.5432	11.8637	11.9165	11.7312	11.5479
ENSMUSG00000008999	Bmp7	3.87523	3.8701	3.87349	3.86127	3.89705	3.85042	3.83952	3.84134	3.84343	3.92384	3.82873	3.87045	3.869	3.85834	3.85459	3.83626	3.85378	3.84845	3.85142
ENSMUSG00000009013	Dynll1	12.5818	12.4915	12.58	12.5906	12.5436	12.5581	12.5109	12.4053	12.8638	12.7038	12.5272	12.5794	12.7334	12.7346	12.4973	12.4282	12.4333	12.4818	12.5092
ENSMUSG00000009030	Pdcl	10.4666	10.6441	10.5876	10.5517	10.4943	10.3822	10.495	10.3493	10.335	10.3611	10.3662	10.5256	10.6077	10.4383	10.4035	10.4775	10.4084	10.4515	10.4324
ENSMUSG00000009035	Tmem184b	12.8902	12.9115	12.9009	12.7889	12.8848	12.8634	12.5157	12.7435	12.8589	12.8263	12.8119	12.7437	12.7962	12.9395	12.9753	12.7342	12.7295	12.8136	12.8097
ENSMUSG00000009073	Nf2	11.6929	11.7886	11.8449	11.6748	11.7593	11.7463	11.7037	11.7688	11.6671	11.6256	11.6694	11.7263	11.6955	11.7626	11.8384	11.7948	11.8675	11.8571	11.8434
ENSMUSG00000009076	Zmat5	9.26275	9.33099	9.23226	9.30573	9.23274	9.29323	9.20144	9.1765	9.41333	9.34823	9.14365	9.24146	9.23261	9.38147	9.31361	9.19896	9.3313	9.32261	9.29047
ENSMUSG00000009079	Ewsr1	13.8651	13.8741	13.9364	13.9709	13.8585	13.8295	13.8994	13.8473	13.9338	13.8792	13.7981	13.7351	13.7314	13.9254	14.0377	13.7706	13.8534	13.9936	13.8832
ENSMUSG00000009090	Ap1b1	12.1871	11.9341	12.0892	12.0537	12.0165	12.0406	11.9892	12.2227	11.7708	12.0057	11.9607	11.9931	11.9435	12.1179	12.0087	12.1416	12.0692	12.0651	12.0776
ENSMUSG00000009092	Derl3	2.67495	2.67172	2.66705	2.6743	2.68456	2.67442	2.6798	2.69446	2.67703	2.69983	2.7071	2.70259	2.68571	2.69644	2.69362	2.68971	2.69584	2.67344	2.67562
ENSMUSG00000009097	Tbx1	9.33051	9.44147	9.29609	9.17508	9.26276	9.37712	8.89954	9.03501	9.0722	9.21551	9.08664	8.96372	9.16635	9.23702	9.41171	9.00933	9.20977	9.22199	9.26668
ENSMUSG00000009108	Gnat2	5.01675	4.994	4.97739	4.98465	4.98691	4.99796	5.00876	5.01495	4.99286	5.02956	4.99164	4.99719	5.01036	4.96339	4.98996	4.98042	4.998	4.98988	5.02269
ENSMUSG00000009112	Bcl2l13	11.4638	11.4074	11.1967	11.1255	11.3725	11.3459	11.1952	11.437	11.1702	11.4046	11.2314	11.3712	11.5547	11.4341	11.3801	11.1698	11.4479	11.2786	11.3015
ENSMUSG00000009145	Dqx1	4.28521	4.26352	4.27318	4.28276	4.33133	4.27542	4.28357	4.29061	4.2695	4.29646	4.27489	4.27017	4.32029	4.25387	4.27595	4.27612	4.27479	4.26001	4.25193
ENSMUSG00000009185	Ccl8	10.2776	10.6646	10.6801	10.9503	11.5083	10.6579	11.5507	11.0677	11.0374	10.8522	11.2611	11.0581	11.373	10.4945	10.567	11.0674	10.6544	10.9861	11.1821
ENSMUSG00000009207	Lnpk	10.0905	10.1354	10.1314	10.0961	10.1042	10.15	10.3816	10.2299	10.1429	10.1531	10.1728	10.2301	10.1566	10.0427	10.0894	10.4653	10.2168	10.0893	10.1642
ENSMUSG00000009281	Rarres2	8.5984	8.9749	8.79476	8.97509	9.82054	9.2446	9.44913	8.84955	8.51657	8.64663	9.16815	9.16896	8.66043	8.50261	8.49568	8.86557	8.90624	9.04518	9.61976
ENSMUSG00000009291	Pttg1ip	12.2445	11.9391	12.2021	11.8248	11.7707	12.0002	12.0191	11.8884	12.0265	12.1392	11.9048	11.9094	12.0543	12.2208	12.0251	12.0188	11.9796	11.8901	12.0807
ENSMUSG00000009292	Trpm2	8.47034	8.10327	8.13824	8.50048	8.38826	8.54477	8.88007	8.91997	8.40793	8.37528	8.59478	8.86381	8.60773	8.24542	8.19083	8.5569	8.68799	8.03193	8.13529
ENSMUSG00000009293	Ube2g2	11.9099	11.995	12.033	11.9563	12.1104	12.0117	11.8371	11.9678	12.1309	11.7329	11.9837	11.839	12.0621	12.0635	11.9545	11.9121	11.9954	11.9628	12.0528
ENSMUSG00000009376	Met	13.6442	13.5209	13.6144	13.1263	13.4402	13.3329	13.3541	13.3797	13.0567	13.3366	13.44	13.3777	13.1774	13.2706	13.5542	13.6198	13.3971	13.3734	13.6294
ENSMUSG00000009378	Slc16a12	3.5934	3.62789	3.61451	3.62175	3.58834	3.61503	3.61351	3.62639	3.61437	3.59447	3.61717	3.62384	3.60088	3.59522	3.58838	3.67774	3.6769	3.65436	3.68483
ENSMUSG00000009394	Syn2	3.17865	3.18807	3.18839	3.21939	3.16429	3.15655	3.22462	3.19807	3.17381	3.1738	3.1712	3.18019	3.20528	3.16542	3.1819	3.16408	3.18867	3.17013	3.16649
ENSMUSG00000009406	Elk1	9.40468	9.42623	9.42282	9.35034	9.47075	9.50564	9.3993	9.44228	9.43991	9.34337	9.45235	9.44633	9.39227	9.36627	9.41809	9.3931	9.36636	9.40575	9.46278
ENSMUSG00000009418	Nav1	13.2099	13.0628	12.98	12.5196	12.9919	13.1468	13.0659	13.2812	12.626	13.0283	13.2532	13.0886	12.9793	12.9148	13.1131	12.9712	13.0379	13.0512	12.8087
ENSMUSG00000009470	Tnpo1	13.2032	13.1775	13.0568	12.9981	13.0533	13.0214	13.1792	13.2401	12.7829	13.1883	13.1242	13.0291	13.0755	12.9625	13.0752	13.2274	13.1249	13.1705	13.2103
ENSMUSG00000009535	Rnmt	11.848	11.4812	11.6076	11.6087	11.6434	11.6423	11.8874	11.6078	11.8439	11.7047	11.673	11.6707	11.6007	11.7405	11.749	11.7466	11.7389	11.6425	11.7372
ENSMUSG00000009545	Kcnq1	5.66829	5.52726	5.6076	5.42725	5.44826	5.51029	5.61801	5.65855	5.42681	5.42996	5.44273	5.51114	5.45709	5.62717	5.51788	5.52511	5.44397	5.44081	5.67832
ENSMUSG00000009549	Srp14	10.8611	10.8813	10.8778	11.0155	10.9178	10.955	10.9506	10.7999	11.0836	10.9998	10.9589	10.9658	10.9859	11.0021	10.839	10.8255	10.8328	10.9222	10.8689
ENSMUSG00000009555	Cdk9	12.6658	12.4647	12.6302	12.5894	12.5943	12.5235	12.4748	12.5744	12.7466	12.6038	12.5043	12.5248	12.5923	12.5635	12.6789	12.3646	12.5812	12.5535	12.517
ENSMUSG00000009563	Tor2a	11.3686	11.3896	11.367	11.2473	11.3275	11.3801	11.1856	11.039	11.3395	11.2604	11.2201	11.1908	11.2587	11.4237	11.305	11.0319	11.3132	11.424	11.1955
ENSMUSG00000009566	Fpgs	11.0117	11.0581	10.9585	11.1739	11.0452	10.9624	10.8168	10.961	11.1692	11.0229	10.9133	10.9071	11.0221	11.0252	11.1447	10.897	11.1471	11.1149	11.0858
ENSMUSG00000009569	Mrtfb	10.3796	10.5114	10.4617	10.2223	10.6178	10.3775	10.3677	10.586	10.2689	10.2633	10.4669	10.4357	10.3434	10.2918	10.5384	10.5332	10.3867	10.6425	10.5262
ENSMUSG00000009575	Cbx5	12.4141	12.6818	12.2637	12.3004	12.4145	12.4821	12.5872	12.609	12.1933	12.3652	12.6273	12.4365	12.5548	12.3801	12.4978	12.702	12.659	12.5134	12.5856
ENSMUSG00000009585	Apobec3	10.9173	11.2625	11.0785	10.9808	10.9722	10.8808	11.0132	11.032	10.8742	10.9078	10.8527	11.1909	11.2147	11.1225	10.6839	11.1062	11.1198	10.827	10.778
ENSMUSG00000009614	Sardh	6.4604	6.60379	6.53128	6.6109	6.50816	6.92206	6.62471	6.54667	6.69641	6.51575	6.73787	6.50663	6.69172	6.60551	6.709	6.99721	6.91387	6.97816	7.02745
ENSMUSG00000009621	Vav2	9.82928	10.1099	9.53287	9.82812	9.50578	9.87509	10.575	10.1826	9.48344	9.9687	9.50409	9.60423	9.93402	9.54472	9.54554	10.6705	9.54561	9.56432	10.0031
ENSMUSG00000009630	Ppp2cb	11.2151	11.1193	11.2202	11.2881	11.2717	11.2581	11.0853	11.1819	11.3036	11.1724	11.2847	11.2642	11.1461	11.1642	11.2251	11.2601	11.2119	11.1958	11.176
ENSMUSG00000009633	G0s2	7.26911	7.19118	7.12492	7.24776	7.45241	7.3107	7.30853	7.22944	7.13889	7.12154	7.39042	7.05749	6.93627	7.09817	6.93286	7.24541	6.97949	7.16491	6.98777
ENSMUSG00000009640	Dmap1	9.74427	9.68976	9.7466	9.87281	9.59942	9.66309	9.69159	9.64563	9.88275	9.92166	9.6368	9.72293	9.73766	9.8883	9.77741	9.78212	9.70708	9.72788	9.67758
ENSMUSG00000009647	Mcu	10.345	10.2611	10.4739	10.3289	10.3103	10.308	10.2538	10.31	10.3836	10.4407	10.22	10.2836	10.2151	10.2852	10.43	10.2881	10.2511	10.361	10.4318
ENSMUSG00000009654	Oit3	4.54549	4.45923	4.47788	4.44915	4.4575	4.47816	4.55789	4.51701	4.48805	4.46183	4.52064	4.4982	4.56406	4.42961	4.44435	4.44777	4.54002	4.45186	4.49909
ENSMUSG00000009670	Tex11	10.2452	10.2532	10.3568	10.3348	10.2352	10.1506	10.407	10.2763	10.2364	10.3124	10.1868	10.2615	10.2114	10.3055	10.3086	10.5611	10.3067	10.3515	10.3877
ENSMUSG00000009681	Bcr	11.2527	11.3372	11.3056	11.3099	11.3141	11.398	10.9664	11.298	11.1905	11.2893	11.3062	11.2429	11.1007	11.3772	11.4503	11.3431	11.2138	11.333	11.3233
ENSMUSG00000009687	Fxyd5	13.2638	13.1342	13.232	13.2192	13.2587	13.3796	13.2238	13.2445	13.397	13.2517	13.2841	13.3942	13.2732	13.2977	13.1774	13.2422	13.2227	13.1303	13.1083
ENSMUSG00000009731	Kcnd1	6.18136	6.20343	6.27022	6.20774	6.22365	6.15388	6.16793	6.21309	6.1749	6.23993	6.20905	6.18374	6.10624	6.15101	6.21546	6.23246	6.1671	6.24361	6.14558
ENSMUSG00000009733	Tfcp2	8.78192	8.93188	8.62647	8.76556	8.77165	8.77984	8.71434	8.73099	8.71244	8.72204	8.882	8.73153	8.82656	8.8117	8.76366	8.74639	8.71962	8.85154	8.74967
ENSMUSG00000009739	Pou6f1	7.8547	7.84858	7.96546	7.81035	8.11781	7.97737	7.84883	7.8963	7.94152	7.8298	8.05024	7.97298	7.94181	7.94108	7.92116	7.89356	7.93779	7.71586	7.65808
ENSMUSG00000009741	Ubp1	11.6789	11.7236	11.6509	11.6221	11.6511	11.726	11.8025	11.7628	11.5899	11.7119	11.7644	11.6652	11.6514	11.6691	11.8219	11.7291	11.7835	11.7349	11.7776
ENSMUSG00000009772	Nuak2	8.09887	8.40467	8.17345	8.26692	8.1883	8.33043	8.38199	8.43336	8.28366	8.23111	8.38471	8.45743	8.47821	8.19021	8.26031	8.35516	8.4643	8.25534	8.22557
ENSMUSG00000009828	Cilk1	10.1013	10.2016	10.1584	9.98525	9.98753	10.0251	10.0904	9.96773	9.95376	10.0525	9.95425	10.0168	10.1963	9.96765	10.157	10.0779	10.1643	10.2152	10.1719
ENSMUSG00000009863	Sdhb	11.6398	11.6337	11.7755	11.8694	11.69	11.6049	11.7539	11.598	11.8592	11.7119	11.5532	11.6961	11.7246	11.8053	11.6462	11.6312	11.6668	11.6419	11.7196
ENSMUSG00000009876	Cox4i2	4.18673	4.21601	4.19221	4.19399	4.21529	4.23436	4.2463	4.22274	4.25167	4.20576	4.24196	4.17476	4.19826	4.18159	4.21637	4.2085	4.20401	4.20122	4.18632
ENSMUSG00000009894	Snap47	9.44295	9.57008	9.36194	9.37002	9.20431	9.47978	9.24504	9.60216	9.50171	9.48479	9.38488	9.37221	9.33896	9.57888	9.38226	9.42724	9.34312	9.51917	9.474
ENSMUSG00000009905	Kdsr	11.221	10.959	11.03	10.9036	10.8505	10.7784	10.9712	10.9858	11.0307	11.1278	10.9001	11.0233	10.934	11.1627	11.1487	11.0899	10.9747	11.0384	11.0226
ENSMUSG00000009907	Vps4b	12.258	12.1223	12.2189	12.1838	12.2938	12.2724	12.3119	12.2821	12.1482	12.1945	12.3128	12.2953	12.1171	12.1691	12.2763	12.4409	12.2185	12.177	12.3061
ENSMUSG00000009927	Rps25	14.9588	14.6965	14.8977	14.8866	14.6837	14.8586	14.9374	14.6682	15.062	14.9892	14.7523	14.8344	14.8301	15.0512	14.8671	14.7393	14.6368	14.8684	14.7653
ENSMUSG00000009995	Tafazzin	10.8526	10.9592	11.0286	10.8529	10.6061	10.9658	11.0374	10.8436	10.8955	11.0413	10.9184	10.9482	10.8374	11.1287	11.158	10.7789	10.7228	10.8509	10.8682
ENSMUSG00000010021	Kif19a	4.71135	4.73139	4.6957	4.77122	4.88378	4.70068	4.76012	4.80738	4.72267	4.73762	4.71425	4.78009	4.74948	4.67976	4.7254	4.73571	4.74783	4.74128	4.7197
ENSMUSG00000010025	Aldh3a2	10.8627	10.8276	10.8031	10.7175	10.8565	10.8433	11.0468	10.7949	10.8303	10.865	10.9686	10.6973	10.711	10.8679	10.8536	10.8253	10.86	10.7102	10.7541
ENSMUSG00000010044	Zmynd10	3.19735	3.2145	3.20807	3.1905	3.1941	3.18583	3.18539	3.21326	3.19784	3.20331	3.18482	3.17441	3.17547	3.16916	3.20859	3.18307	3.17895	3.19617	3.16613
ENSMUSG00000010045	Tmem115	10.718	10.674	10.7504	10.8005	10.7009	10.6475	10.4614	10.5981	10.833	10.7769	10.6758	10.6759	10.7267	10.7854	10.7599	10.5098	10.7053	10.6737	10.6719
ENSMUSG00000010047	Hyal2	10.5867	10.4728	10.5505	10.5284	10.4588	10.2942	10.1481	10.2496	10.4591	10.4005	10.5073	10.2799	10.5194	10.4212	10.4245	10.206	10.4046	10.4337	10.4022
ENSMUSG00000010048	Ifrd2	11.0185	11.2159	10.9615	11.1735	11.1003	11.1749	10.9541	11.0226	11.1636	10.9674	11.2022	11.0338	11.2046	11.0434	11.1116	11.0033	11.1104	11.1385	11.1238
ENSMUSG00000010051	Hyal1	8.17927	8.1374	8.04222	7.90383	8.30611	8.37778	8.14055	8.07768	8.0562	8.17864	8.23847	7.91884	7.90602	7.98804	8.17172	7.98709	8.10578	8.25036	8.00237
ENSMUSG00000010054	Tusc2	8.92161	8.97205	8.91353	8.95949	8.87564	8.91838	8.89526	8.89967	9.00215	8.93412	9.01817	8.88241	8.98221	8.98859	8.902	8.82841	8.9057	8.8736	8.92856
ENSMUSG00000010057	Nprl2	8.6944	8.81341	8.79852	8.72013	8.77519	8.75929	8.70933	8.68796	8.83479	8.72895	8.67482	8.67254	8.71832	8.78137	8.71175	8.65865	8.68452	8.71367	8.56173
ENSMUSG00000010064	Slc38a3	6.59374	6.76651	6.6241	6.66125	6.70473	7.48405	6.68366	6.80248	6.6853	6.69153	7.20897	6.75504	6.72266	6.65884	6.6548	7.49918	7.56419	7.35055	7.43241
ENSMUSG00000010067	Rassf1	11.3747	11.243	11.3508	11.3616	11.485	11.284	11.3517	11.2029	11.5083	11.4538	11.3557	11.3867	11.4391	11.4224	11.4524	11.244	11.3166	11.3237	11.3952
ENSMUSG00000010095	Slc3a2	13.4136	13.283	13.1578	13.2705	13.4263	13.6431	13.2024	13.3674	13.288	13.3849	13.6851	13.2488	13.4279	13.3105	13.276	13.1979	13.252	13.292	13.2271
ENSMUSG00000010097	Nxf1	12.0174	12.0813	12.0937	12.3882	12.2572	12.1558	12.055	12.1095	12.3518	12.2475	12.3625	12.1184	11.975	12.2492	12.2325	12.2854	12.1401	12.1835	12.0388
ENSMUSG00000010110	Stx5a	10.7827	10.6651	10.9171	10.8117	10.8461	10.7732	10.9392	10.6776	10.8374	10.8519	10.7474	10.8136	10.6444	10.8302	10.9145	10.7467	10.8706	10.8869	10.8602
ENSMUSG00000010122	Slc47a1	5.09521	5.12584	5.10101	5.27731	5.11201	5.15092	5.11186	5.09849	5.32161	5.1483	5.18176	5.12295	5.12363	5.1257	5.10592	5.51817	5.49275	5.4151	5.31378
ENSMUSG00000010142	Tnfrsf13b	7.5138	7.60615	7.67232	7.56262	7.58447	7.5909	7.78775	7.69729	7.64897	7.71654	7.53322	7.80421	7.75023	7.64728	7.65366	7.54837	7.67309	7.59422	7.65982
ENSMUSG00000010154	Spire2	10.0647	10.0286	10.1483	9.93797	10.1055	9.93703	9.80548	9.79161	10.1215	9.87614	9.84631	10.0027	10.0482	10.0987	10.03	9.89997	9.98132	9.95609	9.99923
ENSMUSG00000010175	Prox1	3.72993	3.73463	3.72996	3.72974	3.73923	3.83346	3.7509	3.74431	3.73722	3.7427	3.82149	3.7358	3.75258	3.73732	3.73027	3.83397	3.89079	3.84679	3.80044
ENSMUSG00000010205	Raver1	12.1947	12.3103	12.1713	12.2274	12.1467	12.1375	11.7694	12.1098	12.1814	12.2291	11.9855	12.0787	12.1292	12.2006	12.26	12.0159	12.2911	12.1936	12.1502
ENSMUSG00000010277	Bltp2	12.9093	13.0234	12.9748	13.107	12.9571	12.9932	13.0111	13.1406	12.9103	12.9484	13.0077	13.0453	12.8309	12.9376	12.9991	13.0099	13.1891	12.904	13.0165
ENSMUSG00000010290	AI597479	10.3129	10.1944	10.1964	10.164	10.0616	10.2285	10.3476	10.2133	10.2057	10.1873	10.2498	10.144	10.1595	10.312	10.1711	10.3086	10.1435	10.1336	10.2292
ENSMUSG00000010307	Tmem86a	9.36663	9.53608	9.44769	9.69781	9.55394	9.73934	9.91444	9.98384	9.60123	9.56394	9.90459	10.0118	9.90565	9.22565	9.18364	9.50414	9.69497	9.31892	9.45963
ENSMUSG00000010311	Optc	3.56747	3.56394	3.54965	3.56707	3.56624	3.55708	3.55345	3.56669	3.58789	3.5548	3.57643	3.57179	3.55656	3.60066	3.56398	3.54826	3.56353	3.54331	3.55101
ENSMUSG00000010342	Tex14	5.51752	5.68002	5.5052	5.59731	5.69017	5.55843	5.60157	5.57676	5.5101	5.52409	5.80247	5.76239	5.56593	5.49448	5.48727	5.7938	5.54888	5.51563	5.49729
ENSMUSG00000010358	Ifi35	11.9918	12.234	12.1467	12.1209	12.1481	11.9203	11.9786	11.7594	12.1684	12.1497	11.8105	12.0633	12.0187	12.1361	11.9713	11.8124	11.9508	12.1441	12.0967
ENSMUSG00000010362	Rdm1	6.91622	6.9016	6.90382	6.76977	6.87989	6.921	6.99476	7.03889	6.91047	6.75467	6.92307	6.91658	7.06334	6.90617	6.79575	6.87099	6.89618	6.83113	6.71661
ENSMUSG00000010376	Nedd8	12.149	12.0584	12.1626	12.3263	12.2196	12.2063	12.1307	12.0662	12.452	12.2156	12.1541	12.1916	12.2079	12.2971	12.2133	12.047	12.1216	12.1756	12.1503
ENSMUSG00000010392	Gosr1	11.1853	11.1608	11.2754	11.0856	11.1256	11.2114	11.3308	11.4353	11.3094	11.2351	11.3279	11.3411	11.1503	11.1804	11.1857	11.3571	11.3384	11.2735	11.2419
ENSMUSG00000010406	Mrpl52	11.2542	11.1804	11.2996	11.3156	11.2554	11.1322	11.1366	11.0261	11.5723	11.3324	11.1552	11.1441	11.344	11.5044	11.2439	11.0331	11.0187	11.3607	11.1836
ENSMUSG00000010453	Kansl3	11.8844	11.71	11.6693	11.5329	11.6821	11.7626	11.7607	11.814	11.5634	11.8042	11.7369	11.6311	11.5103	11.653	11.9877	11.8252	11.802	11.8734	11.811
ENSMUSG00000010461	Eya4	4.04559	4.07281	4.064	4.05387	4.09238	4.0544	4.1091	4.0619	4.0783	4.08385	4.07641	4.06837	4.06913	4.0481	4.047	4.14265	4.041	4.06237	4.082
ENSMUSG00000010476	Ebf3	4.76001	4.72886	4.81051	4.76968	4.8736	4.76635	4.79322	4.76084	4.73159	4.76782	4.78303	4.77138	4.78539	4.70883	4.73537	4.7813	4.7154	4.76676	4.74972
ENSMUSG00000010517	Faf1	11.5806	11.3916	11.5886	11.4281	11.525	11.5661	11.5723	11.5729	11.4955	11.5652	11.5418	11.5589	11.3961	11.5455	11.5128	11.7232	11.4058	11.3964	11.4425
ENSMUSG00000010538	Tsacc	4.18162	4.17701	4.19504	4.16607	4.15665	4.22004	4.20188	4.14677	4.19426	4.18346	4.18201	4.1525	4.16454	4.21002	4.15087	4.15003	4.18455	4.21119	4.20121
ENSMUSG00000010554	Mettl16	11.374	11.3566	11.2343	11.4255	11.4776	11.2177	11.1997	11.1701	11.3872	11.3992	11.3171	11.1789	11.226	11.3917	11.2997	11.2834	11.2568	11.3316	11.3385
ENSMUSG00000010601	Apol7a	7.75355	7.86992	7.79508	7.5709	7.7977	7.74122	7.80375	7.7454	7.72354	7.77487	7.7948	7.79028	7.68469	7.69974	7.68214	7.84471	7.6106	7.84294	7.75582
ENSMUSG00000010607	Pigyl	8.80743	8.85152	8.90306	8.89654	8.76133	8.71173	8.84423	8.77803	9.07196	8.82671	8.6201	8.75708	8.92357	8.95089	8.7948	8.70263	8.84806	8.77689	8.77954
ENSMUSG00000010608	Rbm25	12.6109	12.679	12.492	12.718	12.5238	12.6519	13.0388	12.918	12.6249	12.6746	12.7949	12.7002	12.7812	12.533	12.81	12.7136	12.8443	12.8278	12.6983
ENSMUSG00000010609	Psen2	9.78034	9.65277	9.44712	9.88897	9.54219	10.1823	9.78961	10.146	9.7613	9.63908	9.89961	9.91444	9.78509	9.67614	9.73257	9.51861	10.1462	9.62536	9.71468
ENSMUSG00000010651	Acaa1b	5.99736	5.99215	6.06827	6.20771	6.01738	6.71465	6.06507	6.01188	6.12542	6.00811	6.51908	6.01529	6.04512	6.06443	6.01468	6.68031	6.69445	6.59072	6.61321
ENSMUSG00000010660	Plcd1	9.55032	9.59202	9.47778	9.37238	9.42862	9.34096	9.21558	9.23456	9.45602	9.26222	9.27823	9.32319	9.32773	9.37917	9.51303	9.26994	9.42077	9.43895	9.32824
ENSMUSG00000010663	Fads1	11.3206	11.5611	11.3623	11.4731	11.5533	11.298	11.1343	11.1643	11.2926	11.4855	11.3806	11.3125	11.5326	11.3622	11.4784	11.4257	11.2562	11.6154	11.6638
ENSMUSG00000010721	Lmbr1	4.51738	4.45906	4.5115	4.47417	4.47665	4.44877	4.52795	4.47232	4.45345	4.44832	4.46783	4.48039	4.45916	4.45395	4.44725	4.52152	4.45754	4.45698	4.46704
ENSMUSG00000010751	Tnfrsf22	9.66851	9.711	9.63697	9.62684	9.82831	9.55757	9.47908	9.49348	9.90937	9.87986	9.51764	9.71035	9.63651	9.79956	9.72886	9.66404	9.48267	9.74822	9.82843
ENSMUSG00000010755	Cars1	11.9328	11.8366	12.0372	12.046	12.0452	12.0572	11.8409	11.7883	12.2649	12.0296	12.1631	12.0132	11.9889	11.9923	12.0602	11.966	11.9494	12.0364	12.016
ENSMUSG00000010760	Phlda2	8.1077	8.15953	7.89903	7.99097	7.87047	7.95991	7.93896	7.93818	8.20222	8.00505	7.9696	7.90391	8.16896	8.16905	8.0973	7.70033	8.02573	7.93533	7.8628
ENSMUSG00000010797	Wnt2	2.23314	2.28304	2.23845	2.2495	2.22799	2.23278	2.28221	2.24974	2.22809	2.23401	2.23377	2.2444	2.23726	2.2281	2.228	2.22796	2.25646	2.22804	2.23918
ENSMUSG00000010830	Kdelr3	10.6635	10.5892	10.7098	10.7247	10.7784	10.4602	10.6216	10.4318	10.8175	10.7527	10.6134	10.696	10.7237	10.7684	10.7897	10.5773	10.6434	10.6843	10.6692
ENSMUSG00000010911	Apip	8.77038	8.87779	8.99629	9.2074	8.67666	8.76537	9.04092	8.92871	9.16731	9.01153	8.79373	8.91353	8.92626	9.19391	8.8409	8.73549	8.70291	9.01299	8.80512
ENSMUSG00000010914	Pdhx	9.79432	9.71989	9.71873	10.0528	9.8388	9.57847	9.66487	9.79205	9.59078	9.73692	9.69393	9.5896	9.75769	9.82862	9.75575	9.88698	10.0009	9.76938	9.87528
ENSMUSG00000010936	Vac14	10.8778	10.8366	10.8963	10.8189	10.8726	10.9022	10.5929	10.8898	10.745	10.9102	10.7505	10.851	10.8985	10.7609	10.8129	10.7684	10.8399	10.8361	10.8157
ENSMUSG00000011008	Mcoln2	6.20814	6.31385	6.23542	6.28032	6.46407	6.40879	6.48558	6.35465	6.26615	6.2508	6.33283	6.53959	6.5351	6.29782	6.31777	6.41118	6.30856	6.43511	6.57051
ENSMUSG00000011034	Slc5a1	3.40777	3.42079	3.4184	3.45183	3.40909	3.42414	3.41759	3.4084	3.42972	3.4389	3.40907	3.40844	3.42215	3.44264	3.42974	3.46867	3.44295	3.43116	3.43906
ENSMUSG00000011096	Akt1s1	11.1854	11.2276	11.1123	10.8899	11.2516	11.0739	10.9188	11.0546	10.7497	11.087	10.7662	10.7872	11.2269	11.0644	11.0886	10.8463	10.7923	11.1421	11.0159
ENSMUSG00000011114	Tbrg1	13.141	12.9352	13.1974	13.1126	13.1354	12.9759	12.9426	12.8974	13.1649	13.1684	12.9064	13.0796	13.0344	13.1764	13.0406	13.0181	12.9516	13.0239	13.0189
ENSMUSG00000011148	Adss1	9.70936	9.69276	9.34631	9.41133	9.62746	9.8754	9.46601	9.72643	9.51539	9.48333	9.70582	9.61813	9.6452	9.485	9.48414	9.46476	9.5131	9.45	9.37331
ENSMUSG00000011158	Brf1	9.87905	10.0247	9.74356	9.88289	9.79482	9.9115	9.91808	9.92229	9.88754	9.96439	9.82966	9.83727	9.88923	9.88169	9.99381	9.79389	9.88579	9.91392	9.85176
ENSMUSG00000011179	Odc1	16.5053	16.1992	16.6145	16.5809	16.5033	16.577	16.4855	16.6517	16.7713	16.5054	16.6189	16.6717	16.1298	16.6011	16.5534	16.5918	16.6077	16.4659	16.3805
ENSMUSG00000011254	Thg1l	9.22913	9.17811	9.34616	9.33424	9.08534	9.22697	9.4797	9.25625	9.42859	9.6175	9.22566	9.37441	9.43769	9.35874	9.28971	9.17758	9.27874	9.38564	9.2595
ENSMUSG00000011256	Adam19	8.08233	8.21297	8.12091	8.13739	8.4981	8.21859	8.40656	8.34926	8.00505	7.96943	8.52896	8.63527	8.21458	8.01444	8.13065	8.23759	8.10682	8.24083	8.27911
ENSMUSG00000011257	Pabpc4	13.4747	13.4707	13.3714	13.5487	13.358	13.5981	13.1948	13.5081	13.5459	13.4596	13.4083	13.3866	13.4156	13.5436	13.5371	13.3868	13.5704	13.5007	13.378
ENSMUSG00000011263	Exoc3l2	6.18719	6.32287	6.3243	6.28127	6.33755	6.24712	6.22424	6.25175	6.27918	6.15835	6.30874	6.31537	6.26693	6.17983	6.22344	6.19106	6.32952	6.33074	6.21165
ENSMUSG00000011267	Zfp296	8.57694	8.49936	8.49078	8.51546	8.5308	8.36079	8.38862	8.4507	8.53836	8.49314	8.39681	8.39181	8.48013	8.56017	8.52903	8.23188	8.61476	8.51632	8.51609
ENSMUSG00000011305	Plin5	3.6813	3.69591	3.74012	3.88639	3.68157	3.69145	3.74051	3.68143	3.70193	3.70641	3.72298	3.7043	3.7009	3.68872	3.68162	3.72767	3.76216	3.7257	3.74666
ENSMUSG00000011306	Sugp1	10.8958	10.8624	10.9761	10.9416	10.8787	10.8183	10.7551	10.8261	10.9706	10.9056	10.8022	10.8894	10.8765	10.9103	10.9462	10.8063	10.859	10.9279	10.8489
ENSMUSG00000011382	Dhdh	6.85093	6.87898	7.04254	7.19015	6.8815	7.01154	7.14425	7.06745	6.94756	6.92299	6.99464	6.86838	6.94714	6.83975	6.81073	6.99214	7.06519	7.01813	6.97154
ENSMUSG00000011427	Zfp790	8.66162	8.70879	8.68893	8.72005	8.6312	8.62678	8.756	8.6498	8.52911	8.62073	8.76696	8.66982	8.87454	9.06374	8.70121	8.80124	8.73867	8.70035	8.71155
ENSMUSG00000011658	Fuz	8.89361	9.03783	8.9022	8.8226	8.68055	8.9604	8.61095	8.55743	8.76787	8.75051	8.77187	9.02802	8.8039	9.15591	8.81954	8.67759	8.95965	8.68205	8.80283
ENSMUSG00000011751	Sptbn4	5.36016	5.45397	5.46521	5.41705	5.37426	5.40553	5.40911	5.471	5.57393	5.40905	5.36789	5.47553	5.4151	5.351	5.39426	5.3829	5.39742	5.51089	5.41052
ENSMUSG00000011752	Pgam1	14.9277	14.6214	14.7727	14.7847	14.7951	14.9559	14.7511	14.8341	14.9218	15.0442	14.7917	14.8426	14.628	14.9246	14.8295	14.818	14.7504	14.6993	14.6481
ENSMUSG00000011831	Evi5	11.141	11.1866	10.9859	10.8986	11.0865	10.9737	11.0533	11.1476	10.819	10.9474	11.0305	11.0236	11.0293	10.8986	11.074	11.155	11.2244	11.0165	11.0719
ENSMUSG00000011832	Evi5l	8.31799	8.48452	8.42803	8.44693	8.4614	8.48899	8.38697	8.43811	8.41635	8.35027	8.31355	8.41866	8.51526	8.60877	8.5175	8.40535	8.45398	8.29619	8.58238
ENSMUSG00000011837	Snapc2	10.2533	10.2133	10.2029	10.2349	10.0883	10.1133	9.92629	9.95381	10.3555	10.3616	10.0491	10.1701	10.2033	10.2405	10.1516	10.1516	10.0722	10.1894	10.0416
ENSMUSG00000011877	Git1	12.3499	12.2323	12.3498	12.2232	12.2445	12.2693	12.0237	12.2352	12.3465	12.0395	12.1776	12.2086	12.1144	12.2297	12.3449	12.1541	12.2542	12.1718	12.1913
ENSMUSG00000011884	Gltp	10.9604	11.1286	10.9887	11.0227	11.0229	11.0834	10.8892	11.1742	11.047	11.0156	10.9803	11.1115	11.2121	10.9656	11.0121	10.8732	11.064	11.0018	11.0637
ENSMUSG00000011958	Bnip2	12.4207	12.2839	12.4285	12.2277	12.3734	12.2798	12.2905	12.269	12.2476	12.3796	12.3734	12.2654	12.2978	12.443	12.2899	12.3113	12.266	12.2465	12.2843
ENSMUSG00000011960	Ccnt1	11.8156	11.7647	11.7786	11.8158	11.7986	11.8382	11.7915	11.9202	11.8865	11.7733	12.0154	12.0752	11.7729	11.9219	11.8928	11.9476	11.9377	11.9273	11.9709
ENSMUSG00000012017	Scarf2	9.93853	10.1396	9.96674	9.90025	9.76895	9.90621	9.72388	9.77242	9.83701	9.8388	9.86967	9.8134	10.0939	10.0455	10.0901	9.66917	9.95385	10.0099	9.97298
ENSMUSG00000012076	Brms1l	10.5075	10.6422	10.7317	10.555	10.5612	10.5176	10.5747	10.5144	10.5611	10.6085	10.5334	10.4902	10.5763	10.6967	10.6388	10.6479	10.4585	10.5911	10.6316
ENSMUSG00000012114	Med15	11.3786	11.2313	11.2979	11.2325	11.3514	11.5387	11.0515	11.4922	11.2779	11.3566	11.4563	11.409	11.2785	11.2755	11.3496	11.2325	11.3409	11.2099	11.2583
ENSMUSG00000012117	Dhdds	10.4555	10.5698	10.5131	10.5186	10.599	10.5169	10.3533	10.5212	10.4614	10.4576	10.458	10.4458	10.5552	10.4139	10.4943	10.4407	10.4683	10.5857	10.5789
ENSMUSG00000012123	Crybg2	5.07487	5.04546	5.00381	5.10149	4.98856	5.09768	5.08664	5.00545	5.00141	5.00635	5.12032	5.13377	5.02823	5.13741	5.08072	5.1098	5.02296	5.05102	5.00808
ENSMUSG00000012126	Ubxn11	6.11494	6.15523	6.19241	6.23446	6.14226	6.16841	6.37915	6.22539	6.20737	6.20143	6.13337	6.21075	6.25507	6.25353	6.41688	6.20839	6.17591	6.4988	6.17421
ENSMUSG00000012187	Mogat1	4.26809	4.27368	4.29613	4.42293	4.27606	4.26748	4.32353	4.28186	4.30234	4.29072	4.28138	4.3181	4.37789	4.29522	4.28608	4.37768	4.44442	4.34263	4.33132
ENSMUSG00000012296	Tjap1	10.8661	10.7253	10.7009	10.7348	10.8903	10.893	10.5754	10.7399	10.821	10.796	10.8588	10.7034	10.7408	10.7358	10.8304	10.5944	10.7856	10.7247	10.8037
ENSMUSG00000012350	Ehf	2.92812	2.92589	2.9688	2.92309	2.94068	2.97208	2.94171	2.95812	2.93222	2.92497	2.98874	2.94185	2.98193	2.93748	2.93555	2.92884	2.92691	2.93421	2.92879
ENSMUSG00000012405	Rpl15	15.1409	15.0294	15.1401	15.1591	14.9877	15.0309	15.0122	14.8603	15.2299	15.2151	14.8703	15.0208	15.0046	15.255	15.0954	14.8804	14.8311	15.0483	15.0157
ENSMUSG00000012422	Tmem167	11.467	11.4511	11.4522	11.5266	11.4733	11.4991	11.5775	11.5079	11.4945	11.4427	11.5539	11.5232	11.4245	11.4536	11.4955	11.5335	11.4807	11.5658	11.4398
ENSMUSG00000012428	Steap4	7.55674	7.54105	7.6949	7.98266	7.94703	7.4827	8.02839	7.58892	7.39625	7.3636	7.94032	7.81533	7.40404	7.53207	7.32041	7.69882	7.55051	7.57814	7.69631
ENSMUSG00000012429	Mplkip	8.74519	8.79588	8.71976	8.71131	8.68663	8.79416	8.79746	8.74653	8.67855	8.7957	8.67683	8.71985	8.70279	8.89114	8.72868	8.74404	8.64627	8.71738	8.66375
ENSMUSG00000012443	Kif11	11.2744	11.5916	11.3809	11.5134	11.3155	11.1824	11.574	11.3807	11.3465	11.4189	11.3526	11.3294	11.5956	11.3791	11.3982	11.6249	11.4642	11.4924	11.6262
ENSMUSG00000012483	Rpa3	10.2293	10.3418	10.1431	10.3832	10.3359	10.2431	10.2373	10.19	10.4295	10.2213	10.2104	10.2981	10.3848	10.298	10.2606	10.2372	10.2351	10.3624	10.3512
ENSMUSG00000012519	Mlkl	13.0675	12.7823	12.9942	12.8663	12.9637	13.0906	12.9012	12.8644	12.9254	13.0214	12.9743	13.0431	12.7121	12.9338	12.87	13.0291	12.9459	12.8714	12.9163
ENSMUSG00000012535	Tnpo3	12.5942	12.6872	12.6206	12.7719	12.6325	12.6264	12.6246	12.6937	12.703	12.665	12.7542	12.626	12.6862	12.5095	12.7251	12.6752	12.7071	12.7264	12.6029
ENSMUSG00000012609	Ttll5	8.8089	8.96552	8.67636	8.68357	8.75467	8.87372	8.61774	8.74073	8.64571	8.65848	8.6656	8.62637	8.89596	8.71033	8.74841	8.5841	8.4822	8.67685	8.90282
ENSMUSG00000012640	Zfp715	9.62075	9.64141	9.64924	9.32693	9.33744	9.47835	9.60872	9.62863	9.45214	9.58681	9.48169	9.65389	9.45491	9.54719	9.68605	9.68018	9.43399	9.57159	9.47238
ENSMUSG00000012705	Retn	6.72099	6.45039	7.4095	7.64536	6.45269	6.4217	7.68903	6.79863	6.67584	6.6927	6.54102	6.89463	6.9834	6.59079	6.50635	6.43046	6.60148	6.50786	6.39662
ENSMUSG00000012819	Cdh23	6.03095	5.86132	5.97983	5.90873	5.9008	6.02777	6.05847	5.97392	5.96493	5.96616	6.05156	5.92491	5.97498	6.00219	6.08053	5.83692	5.91421	5.87074	5.90749
ENSMUSG00000012848	Rps5	15.1107	14.9566	15.0869	15.0675	14.8861	15.0666	14.8946	14.727	15.2442	15.1422	14.8253	14.9013	14.9656	15.2282	15.0534	14.7015	14.7358	14.9783	14.9362
ENSMUSG00000012889	Podnl1	8.33377	8.48182	8.43187	8.4254	8.71183	8.40851	8.44557	8.36296	8.39039	8.43196	8.49145	8.34868	8.4838	8.40486	8.51098	8.44618	8.52188	8.54971	8.47645
ENSMUSG00000013033	Adgrl1	9.91014	10.2715	10.05	10.1812	10.0169	9.90158	9.63251	9.88252	10.2141	9.9753	9.98381	9.87415	10.1144	10.068	10.0128	10.0354	9.81828	10.1895	10.1262
ENSMUSG00000013076	Amotl1	12.3917	12.4965	12.4581	12.1475	12.3285	12.244	12.3383	12.3572	12.1893	12.285	12.3095	12.1836	12.4132	12.3934	12.4232	12.4352	12.2822	12.4177	12.4475
ENSMUSG00000013089	Etv5	10.7478	11.0033	10.6471	10.7796	10.896	10.9787	10.5725	10.9585	10.9123	11.1687	10.8792	10.9006	10.9254	10.7874	10.8287	10.8237	10.9136	10.8502	10.9413
ENSMUSG00000013150	Gfod2	8.69727	8.73523	8.81293	8.82486	8.81085	8.67942	8.54281	8.65092	8.84576	8.83765	8.64398	8.49649	8.73805	8.89348	8.63892	8.5512	8.77665	8.75388	8.78588
ENSMUSG00000013155	Enkd1	10.4107	10.3801	10.4126	10.4185	10.431	10.5147	10.1101	10.2946	10.5394	10.4103	10.4749	10.3229	10.2975	10.4944	10.5359	10.2448	10.3926	10.4303	10.4101
ENSMUSG00000013160	Atp6v0d1	11.6845	11.663	11.6415	11.6988	11.6994	11.6832	11.64	11.613	11.7365	11.6851	11.638	11.7101	11.7237	11.6756	11.6412	11.5875	11.5571	11.5774	11.5434
ENSMUSG00000013236	Ptprs	13.1706	13.2529	13.2573	13.0536	13.0719	13.2058	12.959	13.2004	13.1132	13.0991	13.233	12.9757	13.0109	13.2545	13.5069	13.0863	13.1622	13.127	13.2345
ENSMUSG00000013275	Slc41a1	11.0637	11.0104	10.9437	10.8089	10.9632	10.9554	10.8316	10.9648	10.8808	10.9517	11.0546	10.9449	10.8944	11.0563	10.9988	10.9423	10.9938	11.0384	11.0285
ENSMUSG00000013367	Iglon5	2.86515	2.87772	2.87032	2.85963	2.91497	2.88093	2.88184	2.85511	2.85843	2.85523	2.88829	2.90965	2.88469	2.87725	2.85521	2.9003	2.86909	2.8612	2.87407
ENSMUSG00000013415	Igf2bp1	4.06525	4.06844	4.08186	4.19881	4.05871	4.06408	4.10524	4.05922	4.06023	4.13746	4.17325	4.05926	4.28402	4.05473	4.09525	4.0584	4.13255	4.15155	4.06315
ENSMUSG00000013419	Zbtb47	9.72876	9.59566	9.68048	9.61416	9.57775	9.6645	9.55998	9.49705	9.6206	9.58747	9.48568	9.456	9.41702	9.7743	9.74749	9.41745	9.52855	9.5617	9.60205
ENSMUSG00000013465	Nelfb	10.4573	10.6667	10.6151	10.5168	10.4151	10.3733	10.6379	10.1395	10.5254	10.515	10.8051	10.6229	10.3959	10.4948	10.3747	10.4137	10.7859	10.4931	10.4014
ENSMUSG00000013483	Card14	5.69494	5.69668	5.64847	5.6255	5.61194	5.67199	5.56543	5.61184	5.58397	5.56157	5.6655	5.56062	5.62431	5.63174	5.61127	5.65825	5.64218	5.63184	5.64093
ENSMUSG00000013495	Tmem175	9.47631	9.47947	9.52919	9.29936	9.38827	9.40017	9.31526	9.40792	9.52052	9.31998	9.27832	9.42135	9.40693	9.41404	9.44229	9.4407	9.25684	9.48828	9.44444
ENSMUSG00000013539	Tango2	8.37955	8.40532	8.40509	8.25365	8.31882	8.40831	8.37215	8.38659	8.37635	8.34702	8.45639	8.47227	8.45838	8.48704	8.48065	8.38104	8.50239	8.39728	8.49576
ENSMUSG00000013584	Aldh1a2	3.05026	3.03679	3.07109	3.03932	3.05779	3.05898	3.12433	3.07527	3.0542	3.04377	3.05775	3.0754	3.04407	3.05119	3.04362	3.05722	3.06616	3.04714	3.04594
ENSMUSG00000013593	Ndufs2	12.9476	12.9359	12.94	13.1831	12.9437	12.9913	12.8724	12.7989	13.1178	12.9581	12.8966	12.935	12.9438	12.9903	12.9428	12.9992	12.8985	12.9543	12.8871
ENSMUSG00000013611	Snx31	1.27839	1.27835	1.2784	1.29862	1.27845	1.27837	1.27838	1.27842	1.28386	1.27846	1.27844	1.27842	1.27848	1.27851	1.27845	1.30434	1.3579	1.28358	1.27843
ENSMUSG00000013622	Atraid	9.63973	9.72885	9.80867	9.94916	9.63459	9.72399	9.76933	9.59258	9.71748	9.71483	9.57543	9.60441	9.68874	9.86	9.76773	9.49724	9.68627	9.73931	9.88681
ENSMUSG00000013629	Cad	12.3947	12.4792	12.3249	12.5977	12.6378	12.6631	11.8943	12.6332	12.3154	12.3599	12.4147	12.3508	12.4438	12.2797	12.6796	12.3146	12.7081	12.4836	12.3137
ENSMUSG00000013646	Sh3bp5l	11.0302	10.7854	11.0499	10.64	10.8157	10.4129	10.6654	10.5755	11.1304	10.9445	10.5599	10.7819	10.95	10.9413	10.7398	10.6354	10.7769	10.8762	10.7885
ENSMUSG00000013662	Atad1	11.6617	11.6244	11.6253	11.6759	11.6905	11.6952	11.7972	11.7294	11.655	11.6279	11.8132	11.7855	11.5555	11.6467	11.6834	11.9478	11.7139	11.6366	11.6425
ENSMUSG00000013663	Pten	12.0444	11.9198	11.8286	11.9369	12.0881	12.0888	12.0461	12.2001	11.8562	12.0943	12.152	12.0672	11.8975	11.8485	11.9765	12.285	12.0895	11.9233	11.9313
ENSMUSG00000013698	Pea15a	12.2567	12.4137	12.3258	12.3069	12.343	12.1169	12.3824	12.1493	12.4145	12.3312	12.1662	12.2497	12.4483	12.3465	12.3732	12.3044	12.2252	12.3256	12.3777
ENSMUSG00000013701	Timm23	12.2399	12.1495	12.1853	12.3909	12.3029	12.2	12.1967	12.2389	12.41	12.3603	12.1177	12.0811	12.2965	12.3684	12.1966	12.0361	12.2216	12.1867	12.2297
ENSMUSG00000013707	Tnfaip8l2	8.86015	8.94731	8.91674	8.97108	9.04816	9.00009	9.17065	9.11476	9.08271	8.95693	9.07987	9.15811	9.15672	8.86272	8.71366	8.80719	8.99322	8.68904	8.98113
ENSMUSG00000013736	Trnt1	11.682	11.6385	11.5108	11.6701	11.7973	11.5834	11.7012	11.7533	11.7238	11.7887	11.5869	11.5596	11.6593	11.8045	11.7611	11.5815	11.8655	11.6321	11.7569
ENSMUSG00000013787	Ehmt2	13.228	13.2802	13.1801	13.2185	13.1032	13.2781	13.0477	13.1521	13.2329	13.1474	13.1604	13.1402	13.2053	13.2344	13.3098	13.0016	13.1589	13.2011	13.1722
ENSMUSG00000013822	Elof1	10.691	10.6822	10.6903	10.847	10.771	10.6738	10.7112	10.5765	10.894	10.7103	10.6859	10.6887	10.6466	10.6911	10.7049	10.5386	10.6319	10.6759	10.5909
ENSMUSG00000013833	Med16	10.0333	9.97451	10.0552	9.95881	9.79869	9.85888	9.80781	9.8219	9.83569	10.1291	9.76042	9.84056	10.1688	9.97171	10.0368	9.91951	9.99423	10.0343	10.0582
ENSMUSG00000013846	St3gal1	12.5257	12.0597	12.3217	12.1554	12.3075	12.4151	12.1296	12.3531	12.3488	12.2808	12.5214	12.3934	11.9588	12.3923	12.4143	12.4287	12.3116	12.0497	11.9773
ENSMUSG00000013858	Tmem259	12.3315	12.353	12.3266	12.3346	12.1946	12.3128	12.1827	12.2224	12.2787	12.2933	12.2008	12.1597	12.2322	12.3137	12.3952	12.1363	12.3071	12.2717	12.2443
ENSMUSG00000013878	Rnf170	9.44626	9.42723	9.44213	9.30794	9.51948	9.55603	9.58364	9.42037	9.33391	9.43732	9.51646	9.44744	9.48109	9.42956	9.42514	9.51054	9.32416	9.46823	9.38308
ENSMUSG00000013921	Clip3	7.8574	7.92165	7.91529	7.90287	8.05781	7.91204	7.74949	7.71763	7.93145	7.72817	7.89789	7.82433	7.80304	7.9578	7.79369	7.74048	7.98227	7.90035	7.86935
ENSMUSG00000013973	Dedd	10.789	10.78	10.7117	10.7427	10.7289	10.7575	10.5022	10.7369	10.7945	10.7149	10.6301	10.6358	10.6741	10.7365	10.7331	10.5395	10.6958	10.7369	10.7636
ENSMUSG00000013974	Mcemp1	7.82538	7.68443	7.62546	7.50583	7.73214	7.74572	7.73251	7.67235	7.8243	7.64287	7.8925	7.8204	7.6194	7.7745	7.53776	7.80356	7.54432	7.56742	7.46988
ENSMUSG00000013997	Nit1	10.1106	10.2437	10.2145	10.2042	10.1249	10.2276	10.0738	10.1492	10.2619	10.1909	10.151	10.1199	10.1639	10.1573	10.2598	10.2613	10.1701	10.2309	10.1238
ENSMUSG00000014030	Pax5	10.3065	10.29	10.645	10.1556	10.4176	10.005	10.1659	10.1569	10.1456	10.3291	10.0881	10.3286	10.293	10.523	10.3677	10.4127	10.2394	10.3123	10.6136
ENSMUSG00000014039	Prdm15	9.13491	9.21092	9.2705	8.88757	8.98368	8.98417	9.23943	9.01722	8.85468	8.88829	9.14924	8.76393	9.03968	9.39028	9.13031	8.98249	9.0342	8.87315	9.0797
ENSMUSG00000014074	Rnf168	10.034	10.1907	9.97563	10.0328	10.1083	9.9746	10.025	10.1024	9.94832	10.096	9.97307	10.0646	9.95434	9.98519	10.0327	10.141	10.2167	10.0116	10.058
ENSMUSG00000014075	Dynlt2b	9.1991	9.14762	9.16289	9.12778	9.11378	9.25243	9.14396	9.15921	9.18915	9.22526	9.26832	9.17866	9.13806	9.22892	9.15677	9.12026	9.05533	9.16328	9.14077
ENSMUSG00000014077	Chp1	12.1556	12.047	12.1416	12.1137	12.0266	12.2753	12.0064	12.1094	12.0015	11.9388	12.1272	12.0751	11.9555	11.922	12.0941	12.1771	12.0805	11.9314	12.0274
ENSMUSG00000014158	Trpv4	6.18116	6.17238	6.22545	6.29258	6.20647	6.23929	6.22236	6.2231	6.2182	6.21835	6.14281	6.20474	6.35877	6.16935	6.20251	6.23641	6.27952	6.2269	6.27575
ENSMUSG00000014164	Klhl3	3.84815	3.81756	3.84644	3.83491	3.81898	3.81569	3.82836	3.82954	3.80841	3.81747	3.82154	3.8147	3.81152	3.79046	3.82679	3.82068	3.83186	3.83646	3.82555
ENSMUSG00000014177	Tvp23b	10.4674	10.4472	10.3852	10.3801	10.2616	10.4096	10.3914	10.3197	10.4533	10.2994	10.3476	10.3604	10.3361	10.4148	10.4021	10.4044	10.2486	10.387	10.4485
ENSMUSG00000014195	Dnajc7	12.4148	12.5308	12.4457	12.6133	12.5119	12.4152	12.5515	12.4741	12.588	12.6174	12.5381	12.5329	12.4441	12.551	12.5261	12.4895	12.447	12.5646	12.4959
ENSMUSG00000014226	Cacybp	12.9368	12.8728	12.9039	12.9633	13.0421	12.9573	12.8439	12.8165	12.9124	12.9828	12.9355	12.843	12.97	12.9414	12.8075	12.8009	12.8465	12.8524	12.8899
ENSMUSG00000014232	Cluap1	9.0686	8.97337	8.95731	8.9995	8.86918	8.98882	9.04748	8.93728	9.02387	9.06912	8.89184	8.95488	8.97368	8.97068	8.95837	8.96981	9.03379	8.95964	8.9961
ENSMUSG00000014243	Zswim7	8.10559	8.01901	7.95385	8.05644	8.09005	8.13288	7.98657	7.92762	8.19403	8.05838	8.0406	8.13812	7.92821	8.06821	8.06216	7.91817	8.11697	8.05914	7.95169
ENSMUSG00000014245	Pigl	8.1267	8.23196	8.15293	8.11382	8.12416	8.19491	8.21063	8.21994	8.15122	8.25154	8.18402	8.24745	8.25391	8.15011	8.15103	8.11935	8.12359	8.21332	8.18604
ENSMUSG00000014294	Ndufa2	10.8378	10.8529	10.926	11.0592	10.846	10.8983	10.792	10.6459	11.2175	10.9438	10.6338	10.8217	10.9567	10.9779	10.7987	10.512	10.6776	10.8909	10.8664
ENSMUSG00000014301	Pam16	9.09804	9.00873	9.04143	9.1771	9.10542	9.08772	8.96688	8.978	9.35565	9.1722	9.0518	9.0346	9.0727	9.1274	8.98828	8.9847	9.05972	8.98943	8.94372
ENSMUSG00000014303	Glis2	10.1738	10.277	10.1539	10.1547	10.0396	9.80639	9.85972	9.98215	9.89664	9.8837	9.81593	9.88982	9.97613	10.26	10.3741	9.68147	10.2786	10.0849	9.86536
ENSMUSG00000014313	Cox6c	12.2029	12.1379	12.2732	12.48	12.1938	12.181	12.4069	12.0626	12.5557	12.3975	12.2236	12.2791	12.3219	12.3768	12.2094	12.1762	12.0585	12.3506	12.1806
ENSMUSG00000014329	Bicc1	6.80338	7.00675	6.80008	6.92986	7.12905	6.87866	7.05656	6.99008	6.80003	6.73312	7.13272	7.11903	6.86543	6.69753	6.7101	6.94177	6.87665	7.01253	7.1078
ENSMUSG00000014349	Ube2z	12.6196	12.5832	12.5854	12.6547	12.6092	12.6371	12.4854	12.5854	12.659	12.6771	12.6018	12.6056	12.4539	12.6168	12.5902	12.6441	12.6765	12.5917	12.6185
ENSMUSG00000014353	Tmem87b	10.4651	10.3151	10.3935	10.2466	10.4164	10.5085	10.7791	10.4894	10.3451	10.2492	10.623	10.4213	10.2799	10.2016	10.4556	10.5123	10.4296	10.2937	10.275
ENSMUSG00000014355	Anapc1	12.2546	12.5261	12.4163	12.341	12.4655	12.4521	12.3293	12.4193	12.3699	12.3248	12.4599	12.4112	12.4083	12.4513	12.5579	12.6168	12.3704	12.4381	12.3806
ENSMUSG00000014361	Mertk	8.84625	8.66656	8.55234	8.69203	8.7364	8.93308	8.86432	9.01574	8.63397	8.67279	9.16272	8.8769	9.03237	8.49067	8.43528	8.83364	9.054	8.59328	8.80104
ENSMUSG00000014402	Tsg101	12.0381	11.9	11.9899	11.9616	11.9059	12.0506	11.9185	11.8886	11.9938	11.7847	11.9441	11.9263	11.7956	11.9478	11.9436	12.037	11.8945	11.8882	11.88
ENSMUSG00000014418	Hps5	10.5696	10.6702	10.5785	10.5683	10.4403	10.5863	10.6537	10.6416	10.5007	10.6969	10.7744	10.6123	10.5181	10.7731	10.6719	10.6304	10.6669	10.5767	10.5212
ENSMUSG00000014426	Map3k4	10.671	10.7899	10.7241	10.6955	10.7535	10.6371	10.4632	10.6335	10.5664	10.6372	10.5167	10.5374	10.8831	10.6408	10.7199	10.604	10.6131	10.8007	10.8098
ENSMUSG00000014444	Piezo1	13.7623	13.8477	13.9295	13.8941	13.9682	14.2459	13.5488	13.8311	14.0207	13.9401	14.046	13.915	13.6071	13.9117	14.1411	13.8271	13.8822	13.7653	13.8301
ENSMUSG00000014453	Blk	3.2895	3.28934	3.29488	3.28937	3.29264	3.2944	3.29976	3.31711	3.34686	3.35123	3.36001	3.34907	3.3384	3.37166	3.35593	3.30108	3.30712	3.29605	3.28964
ENSMUSG00000014470	Rnf166	9.912	9.93694	9.79245	9.78886	9.67733	9.98581	9.78067	9.86804	9.92508	9.7889	9.79049	9.86099	9.84206	9.92152	9.97043	9.68491	9.76728	9.75757	10.1003
ENSMUSG00000014496	Ankrd28	10.8812	10.9165	11.0126	10.8818	11.1148	10.8537	11.1505	10.9969	10.762	10.8841	11.0659	10.9582	10.817	10.8266	11.091	11.2129	10.9885	11.1152	11.1611
ENSMUSG00000014498	Ankrd52	12.5049	12.492	12.6286	12.3349	12.4696	12.4038	12.4082	12.507	12.2862	12.4075	12.3766	12.4272	12.3497	12.4723	12.5831	12.5009	12.5272	12.61	12.5669
ENSMUSG00000014503	Pkd2l2	5.72305	5.77913	5.77421	5.78508	5.74401	5.76521	5.84183	5.79546	5.75888	5.76749	5.80654	5.73688	5.793	5.79677	5.76057	5.72166	5.80575	5.78235	5.83933
ENSMUSG00000014504	Srp19	10.6476	10.7202	10.7331	10.9063	10.8574	10.6567	10.7613	10.5388	10.8232	10.5904	10.6404	10.7397	10.7467	10.7669	10.6142	10.6746	10.676	10.814	10.7567
ENSMUSG00000014542	Clec4f	2.50263	2.50253	2.50264	2.50255	2.50275	2.5863	2.5026	2.50269	2.50288	2.50278	2.50635	2.50269	2.50282	2.50289	2.50277	2.52547	2.61006	2.57264	2.52722
ENSMUSG00000014543	Klra17	5.86475	5.93218	5.88881	5.98077	5.89584	5.96971	6.10932	5.97467	5.93564	6.00177	5.9633	6.09446	5.91819	5.92044	5.91723	5.98635	5.97803	5.84358	5.94122
ENSMUSG00000014547	Wdfy2	8.95088	8.92146	8.8488	8.67688	8.90569	8.8892	8.96191	9.04033	8.65349	8.92762	8.95602	8.79712	8.99495	8.80152	8.8584	8.84686	8.94518	8.88577	8.89921
ENSMUSG00000014550	Rbsn	10.9339	10.794	11.0214	10.3207	10.9021	10.833	10.5564	10.4143	10.5747	11.0125	10.6714	10.622	10.8263	11.0038	10.6839	10.5703	10.7896	10.4048	10.9899
ENSMUSG00000014551	Mrps25	11.1619	11.1474	11.2759	11.4078	11.2056	11.2212	11.2354	11.1327	11.3825	11.2961	11.1851	11.3314	11.2219	11.2947	11.2616	11.0611	11.1556	11.2609	11.3338
ENSMUSG00000014554	Dguok	9.30242	9.34256	9.26256	9.3547	9.14913	9.34006	9.36703	9.16255	9.3468	9.33725	9.25393	9.27327	9.3453	9.35885	9.25503	9.22453	9.10124	9.12324	9.2386
ENSMUSG00000014592	Camta1	8.45618	8.32861	8.50839	8.57093	8.60468	8.65829	8.4827	8.49826	8.54345	8.43681	8.61162	8.53304	8.5062	8.47666	8.6349	8.43851	8.49105	8.5695	8.42902
ENSMUSG00000014599	Csf1	13.2862	13.3837	13.2072	13.0274	13.4018	13.4467	13.1391	13.3601	13.1962	13.4369	13.3557	13.2607	13.2021	13.6567	13.2767	13.3658	13.3663	13.3432	13.3032
ENSMUSG00000014601	Strip1	10.976	11.0607	11.1324	11.1155	11.1395	11.1232	11.0375	11.1819	11.0483	11.0561	10.8443	11.115	11.0184	11.0377	11.2252	11.0827	11.1466	11.124	11.1418
ENSMUSG00000014602	Kif1a	5.37265	5.13807	5.17875	5.15898	5.19553	5.51565	5.178	5.18841	5.27043	5.17979	5.29962	5.20933	5.14715	5.15153	5.14518	5.16516	5.14251	5.20514	5.38461
ENSMUSG00000014606	Slc25a11	11.3196	11.2591	11.2107	11.3192	11.0893	11.3932	11.2094	11.2667	11.3815	11.2178	11.2625	11.256	11.1681	11.2563	11.3222	11.0673	11.3314	11.2555	11.3203
ENSMUSG00000014633	Cmc2	9.64507	9.65482	9.58361	9.74732	9.6152	9.63435	9.4792	9.51152	9.82497	9.69231	9.57266	9.58287	9.80786	9.52119	9.69304	9.50481	9.60722	9.59255	9.58161
ENSMUSG00000014668	Chfr	10.3415	10.4683	10.1551	10.2574	10.3333	10.3113	10.4674	10.2973	10.2787	10.2297	10.3567	10.3995	10.1942	10.2638	10.1279	10.2542	10.3611	10.303	10.2634
ENSMUSG00000014686	Ceacam16	4.99895	4.98594	4.99013	5.02165	5.0192	5.01655	5.12558	5.0591	4.96574	5.05264	4.99605	5.01009	5.01399	5.10132	5.02084	5.01213	5.01382	5.0326	4.98146
ENSMUSG00000014748	Tex261	11.6355	11.4853	11.5877	11.571	11.664	11.8058	11.5309	11.6532	11.7559	11.557	11.5885	11.6682	11.5461	11.5094	11.7369	11.4785	11.7712	11.5373	11.6522
ENSMUSG00000014763	Fam120b	10.4138	10.3042	10.3911	10.1652	10.3093	10.2764	10.404	10.1998	10.3625	10.3508	10.3863	10.3123	10.2252	10.4895	10.3286	10.4227	10.2068	10.2035	10.4217
ENSMUSG00000014767	Tbp	10.3518	10.3847	10.4689	10.3911	10.3449	10.3834	10.456	10.3474	10.3789	10.2729	10.4158	10.2838	10.3454	10.3739	10.4593	10.458	10.4187	10.455	10.4304
ENSMUSG00000014769	Psmb1	12.8812	12.7854	12.887	12.9792	12.8334	12.825	12.9066	12.7092	13.1067	13.0056	12.8177	12.909	12.9006	12.9729	12.8795	12.8522	12.7265	12.8766	12.8651
ENSMUSG00000014771	Pdcd2	10.0446	9.90408	9.81403	10.1845	10.0446	9.9528	10.1197	9.881	10.2943	10.1767	10.0387	10.0397	9.85688	10.2487	10.1366	10.0573	9.92626	10.1536	9.9681
ENSMUSG00000014773	Dll1	9.49476	9.31081	9.24047	9.36093	9.4567	9.60073	9.18109	9.46376	9.85037	9.66951	9.90039	9.55527	9.20608	9.7043	9.27634	9.45744	9.46191	9.25674	9.41576
ENSMUSG00000014776	Nol3	6.4253	6.503	6.54187	6.60962	6.5505	6.51123	6.49864	6.46878	6.45094	6.4809	6.44205	6.47401	6.48927	6.46934	6.50935	6.47435	6.50204	6.54755	6.53212
ENSMUSG00000014778	Fhod1	11.3275	11.4128	11.4038	11.3453	11.3396	11.1559	11.0244	11.2279	11.3414	11.179	11.1205	11.1307	11.4666	11.4171	11.3894	11.1179	11.3266	11.2898	11.2212
ENSMUSG00000014782	Plekhg4	5.46361	5.42649	5.39928	5.45721	5.59001	5.49247	5.44592	5.43944	5.44992	5.4684	5.46693	5.52702	5.46342	5.56421	5.52462	5.6932	5.4526	5.48543	5.45444
ENSMUSG00000014786	Slc9a5	9.96275	10.1557	10.0759	9.91318	10.067	9.88734	10.0397	9.96792	9.98947	9.90774	9.87866	9.81745	10.1263	10.1685	10.2394	9.91779	10.003	10.0663	10.0928
ENSMUSG00000014791	Elmo3	5.33061	5.30342	5.33154	5.3735	5.34914	5.33601	5.37135	5.358	5.32122	5.31175	5.35924	5.35101	5.4169	5.32215	5.32984	5.3045	5.32766	5.35901	5.33551
ENSMUSG00000014813	Stc1	8.60015	8.57703	8.79479	8.75244	8.8547	8.75995	8.67663	8.95216	8.70018	8.86313	8.83371	8.88719	8.39485	8.6614	8.87024	8.79081	8.62715	8.80485	8.84164
ENSMUSG00000014837	Matcap1	7.69764	7.7904	7.80702	7.75787	7.83039	7.69207	7.74305	7.74057	7.67838	7.69261	7.68084	7.62197	7.83586	7.77019	7.81164	7.72314	7.7521	7.8895	7.78739
ENSMUSG00000014846	Tppp3	8.03448	8.02994	7.92779	8.02238	8.31965	8.22966	8.16971	8.12438	7.99034	8.12754	8.09563	8.20277	7.92641	7.97018	7.97901	7.94121	8.04927	7.84026	7.87602
ENSMUSG00000014850	Msh3	9.40396	9.63323	9.43182	9.57657	9.58415	9.36333	9.5599	9.27146	9.47132	9.41971	9.37546	9.64809	9.46688	9.50466	9.55414	9.59943	9.53572	9.4018	9.48089
ENSMUSG00000014856	Tmem208	9.95324	10.0898	10.0892	10.1979	10.0109	9.98366	10.126	9.89659	10.2469	10.1567	9.95073	10.0435	10.2152	10.2192	10.0891	9.9977	10.0019	10.0503	10.0221
ENSMUSG00000014859	E2f4	12.4629	12.3539	12.4297	12.4412	12.428	12.425	12.1602	12.3001	12.49	12.3629	12.2698	12.3329	12.2973	12.4902	12.4296	12.2913	12.4384	12.4324	12.4039
ENSMUSG00000014867	Surf4	13.7497	13.4628	13.6959	13.4837	13.6205	13.597	13.4133	13.6323	13.5476	13.6956	13.5335	13.4416	13.6367	13.7311	13.5123	13.4697	13.5105	13.5148	13.6354
ENSMUSG00000014873	Surf2	10.1061	10.0619	10.1184	10.1019	10.1602	9.9976	10.1972	10.1807	10.3047	10.1496	10.1423	10.0658	10.0872	10.1556	10.078	10.0759	10.148	10.1155	10.0772
ENSMUSG00000014905	Dnajb9	11.1344	10.9171	10.797	10.8786	10.7658	11.0666	10.9985	10.8935	10.9571	10.9595	11.085	10.97	10.8893	10.9857	10.9638	11.0575	10.8493	10.8415	11.0056
ENSMUSG00000014907	Naf1	11.3123	11.1772	11.2027	11.1484	11.2748	11.1809	11.0089	11.2004	11.1157	11.2821	11.2505	11.2386	11.15	11.2441	11.0838	11.4559	11.284	11.1589	11.1576
ENSMUSG00000014932	Yes1	9.82228	9.91231	9.86226	9.74635	9.87697	9.71278	9.99129	9.82803	9.60536	9.72732	9.85353	9.77027	9.77258	9.79016	9.81365	10.0511	9.90283	9.86063	9.82552
ENSMUSG00000014956	Ppp1cb	12.4743	12.5228	12.54	12.6502	12.5201	12.5052	12.5501	12.5364	12.5623	12.4433	12.6497	12.5414	12.4163	12.4398	12.5023	12.7508	12.5913	12.4767	12.5539
ENSMUSG00000014959	Gorasp2	12.5302	12.4599	12.4504	12.4317	12.4751	12.5528	12.2329	12.3951	12.4926	12.4752	12.4629	12.5514	12.4039	12.4574	12.4695	12.3903	12.6111	12.4425	12.4493
ENSMUSG00000014980	Tsen15	9.93477	10.2219	9.86161	10.0865	9.90768	9.8602	9.68388	9.74567	10.0136	10.0564	9.83714	9.84993	10.0466	10.1341	10.06	9.74123	9.97914	9.82953	10.0795
ENSMUSG00000015002	Efr3a	12.332	12.2037	12.3071	12.0083	12.3004	12.2058	12.2029	12.3693	11.9163	12.3246	12.2307	12.1072	12.355	12.3188	11.9959	12.3259	12.1658	12.3534	12.2789
ENSMUSG00000015013	Trappc2l	9.6093	9.65458	9.67715	9.78879	9.68794	9.80084	9.63003	9.65056	9.90747	9.69047	9.73046	9.72703	9.71532	9.76504	9.6807	9.54604	9.66737	9.75409	9.64938
ENSMUSG00000015016	Acsf3	7.83471	7.85465	7.86504	8.04258	7.81849	7.93441	7.83005	7.8507	7.87181	7.87308	7.77522	7.80777	7.91848	7.8822	7.82032	7.79745	7.85017	7.87788	7.77809
ENSMUSG00000015023	Ddx19a	11.5776	11.4485	11.3823	11.4668	11.3659	11.3458	11.2978	11.3204	11.3608	11.3935	11.374	11.3191	11.485	11.39	11.4508	11.38	11.4197	11.4927	11.494
ENSMUSG00000015027	Galns	10.1297	10.1123	10.0973	10.1377	10.1839	10.2461	9.99298	10.1605	10.2452	10.0983	10.1905	10.0953	10.0624	10.0921	10.1157	10.0577	10.1009	10.1286	10.1293
ENSMUSG00000015053	Gata2	6.907	6.94638	6.83949	6.99276	6.85536	6.96072	6.86302	6.83179	7.07792	6.74951	7.09776	6.99352	7.13195	6.97249	6.92217	6.93131	7.06885	6.77407	6.90616
ENSMUSG00000015083	C8g	4.68943	4.66646	4.66452	4.67987	4.68591	4.81681	4.68137	4.68613	4.67101	4.6778	4.76593	4.6636	4.68435	4.68452	4.66743	4.8598	4.83613	4.7839	4.85563
ENSMUSG00000015085	Entpd2	9.77229	9.79223	9.64573	9.54168	9.61967	9.50965	9.41588	9.16439	9.53883	9.4787	9.35957	9.40053	9.69992	9.7089	9.70628	9.35591	9.44832	9.58311	9.63405
ENSMUSG00000015087	Rabl6	12.2049	12.3947	12.2655	12.4487	12.2257	12.31	12.2276	12.2243	12.1923	12.4323	12.1815	12.1725	12.4589	12.2172	12.3266	12.3409	12.3436	12.4826	12.2901
ENSMUSG00000015092	Edf1	12.6249	12.679	12.5775	12.7903	12.6099	12.6155	12.4588	12.4621	12.8277	12.6531	12.5641	12.6493	12.6061	12.7808	12.5706	12.4051	12.6168	12.6222	12.5516
ENSMUSG00000015094	Npdc1	11.9484	11.9461	11.9129	11.7083	11.6948	11.6916	11.6477	11.4779	11.6647	11.8202	11.6407	11.6458	11.818	12.046	11.8694	11.5213	11.6919	11.8282	11.7503
ENSMUSG00000015095	Fbxw5	10.5351	10.5643	10.4929	10.4417	10.4275	10.543	10.447	10.4869	10.5627	10.4276	10.2784	10.3844	10.4189	10.4377	10.6199	10.3191	10.4077	10.4415	10.4776
ENSMUSG00000015112	Slc25a13	11.1632	11.239	11.1341	11.2383	11.2677	11.0943	11.2264	11.1928	11.2765	11.154	11.2088	11.1933	11.1659	11.1742	11.2315	11.3856	11.267	11.1949	11.1254
ENSMUSG00000015120	Ube2i	13.2276	13.1411	13.2002	13.2338	13.264	13.148	13.1719	13.0885	13.2894	13.2575	13.1397	13.1744	13.1312	13.2746	13.258	13.2056	13.223	13.1843	13.1744
ENSMUSG00000015126	Tsr3	10.2214	10.0655	10.3101	10.296	10.2289	10.1365	10.1375	9.95489	10.2498	10.2417	10.0602	10.1361	10.1218	10.183	10.2643	10.046	10.1286	10.2483	10.1417
ENSMUSG00000015127	Unkl	10.2991	9.92456	10.0008	9.95586	9.97707	9.95953	10.0927	9.8112	10.0831	10.0508	9.97516	9.81588	9.98504	10.0674	10.0555	10.0292	9.93861	10.1131	10.0266
ENSMUSG00000015133	Lrrk1	11.2897	11.3388	11.3111	11.2999	11.3577	11.0812	11.086	11.2383	11.1507	11.0522	11.054	11.3051	11.463	11.3978	11.1588	11.4047	11.321	11.1127	11.4208
ENSMUSG00000015134	Aldh1a3	4.97692	4.99322	4.98659	5.02027	5.03066	4.99612	5.11851	5.01933	4.99798	4.99003	5.02208	5.0315	5.04533	4.97088	4.96909	4.99324	4.99015	4.98694	4.98639
ENSMUSG00000015143	Actn1	14.1924	14.2183	13.8546	14.0168	14.1957	14.2789	13.7106	14.2138	14.0908	14.1417	14.2341	14.1296	14.0853	14.0893	14.1153	13.9113	14.2717	14.1196	14.0032
ENSMUSG00000015149	Sirt2	11.8222	11.7608	11.7871	11.689	11.698	11.8565	11.5833	11.7284	11.836	11.6809	11.7749	11.7034	11.6682	11.7599	11.8704	11.6785	11.7582	11.6609	11.6347
ENSMUSG00000015165	Hnrnpl	13.7879	13.847	13.7374	13.7811	13.762	13.8536	13.5311	13.8077	13.6982	13.8478	13.7311	13.7225	13.7304	13.7562	13.8668	13.6841	13.8376	13.8329	13.7786
ENSMUSG00000015176	Nolc1	13.0285	12.9087	13.0282	13.0727	13.0436	12.8738	12.7838	12.9437	13.0425	13.0455	12.9107	12.9292	12.9911	13.0092	13.0243	12.9015	13.0393	13.0283	12.9655
ENSMUSG00000015189	Casd1	10.1912	10.1224	9.95809	10.3187	10.0129	10.0119	10.0967	9.79746	9.952	9.93575	10.1122	9.78986	9.87395	10.0356	10.2045	10.1165	9.96667	10.1558	9.93753
ENSMUSG00000015202	Cnksr3	6.42905	6.42602	6.47625	6.45109	6.46944	6.57958	6.5027	6.58577	6.47844	6.49341	6.53274	6.72474	6.50966	6.40937	6.3893	6.49077	6.56123	6.47658	6.44656
ENSMUSG00000015214	Mtmr1	10.1169	10.1367	10.2377	10.0147	10.0217	10.0203	10.4279	10.2589	9.9516	10.2048	10.0821	10.2263	10.204	10.1317	10.0979	10.4012	10.228	10.0789	10.0759
ENSMUSG00000015217	Hmgb3	11.2759	11.4882	11.3704	11.6256	11.4102	11.0672	11.2356	11.097	11.5009	11.2843	11.0171	11.3425	11.5772	11.2567	11.4774	11.3392	11.5138	11.7082	11.493
ENSMUSG00000015222	Map2	3.87112	3.87953	3.99863	3.93572	3.92033	3.90797	3.87096	3.88666	3.86511	3.89503	3.97688	3.86979	3.94055	3.87319	3.87391	3.86448	3.89772	3.97397	3.97522
ENSMUSG00000015243	Abca1	9.9151	9.61905	10.1019	9.74219	10.8025	10.5677	10.8205	11.1126	9.7086	10.0295	11.0624	10.9203	10.5056	9.83989	9.72757	10.5131	10.3472	10.0416	10.1671
ENSMUSG00000015247	Nipsnap3b	9.542	9.55138	9.54088	9.64829	9.58949	9.77011	9.67511	9.75632	9.58461	9.38139	9.70825	9.78167	9.52261	9.48041	9.60769	9.56339	9.7592	9.45862	9.46725
ENSMUSG00000015289	Lage3	10.5093	10.532	10.5516	10.6647	10.5661	10.5771	10.2995	10.4303	10.6833	10.5225	10.4869	10.4626	10.5444	10.553	10.6108	10.2047	10.4585	10.5467	10.4852
ENSMUSG00000015290	Ubl4a	11.9363	11.9316	11.8791	12.1207	12.0534	12.0002	11.8873	11.8008	12.1575	12.0081	11.8122	11.9314	11.9306	11.9022	11.9798	11.6665	11.9748	12.1369	11.9251
ENSMUSG00000015291	Gdi1	12.5653	12.4999	12.5164	12.3552	12.5049	12.5488	12.5806	12.4874	12.5988	12.5984	12.5097	12.4869	12.5455	12.6002	12.6423	12.3094	12.3764	12.5295	12.4522
ENSMUSG00000015305	Sash1	9.43732	9.38848	9.59861	9.4632	9.87303	9.72639	9.72461	10.0089	9.38455	9.40083	9.84688	9.85903	9.73692	9.26964	9.40557	9.7313	9.62499	9.60034	9.60041
ENSMUSG00000015312	Gadd45b	10.2341	9.9076	9.61383	9.8267	10.3953	10.1152	9.9116	10.0172	9.89461	9.97881	10.5804	9.93852	9.73614	10.0969	9.71522	10.1626	9.63067	9.52758	9.65557
ENSMUSG00000015314	Slamf6	6.19098	6.09331	6.17603	6.07376	6.25906	6.24992	6.31124	6.29798	6.1513	6.23941	6.30129	6.26876	6.19371	6.11638	6.06963	6.30099	6.34363	6.04592	6.18063
ENSMUSG00000015316	Slamf1	4.30103	4.28637	4.28723	4.36324	4.32803	4.33089	4.39365	4.34671	4.32952	4.34989	4.39232	4.34676	4.34189	4.32112	4.31896	4.3191	4.34693	4.30661	4.27971
ENSMUSG00000015335	Zdhhc12	9.25952	9.13813	9.27026	9.22251	9.28541	9.24694	9.15905	9.26669	9.37626	9.18638	9.22617	9.26876	9.10392	9.17684	9.19326	9.09618	9.15613	9.2774	9.04054
ENSMUSG00000015337	Endog	8.11354	8.03692	7.99778	8.11888	8.0653	8.21595	7.93873	8.01245	8.10521	8.12089	7.98338	7.98453	8.18676	8.0581	7.99595	7.96101	7.99717	8.05882	7.99471
ENSMUSG00000015340	Cybb	12.0613	12.292	11.6749	11.6471	11.7029	11.8019	12.3785	12.5073	11.6934	11.9498	12.0106	12.2431	12.5911	12.0947	11.8831	12.0996	12.146	11.6715	11.952
ENSMUSG00000015341	Golga7	11.9546	11.814	11.9533	11.9691	11.9998	11.9724	11.9823	11.8725	12.0662	11.9511	11.9877	11.9739	11.8896	12.0156	11.9683	12.0217	11.9589	11.8975	11.8955
ENSMUSG00000015342	Xk	3.15075	3.14823	3.12468	3.144	3.14798	3.14915	3.15501	3.16283	3.14439	3.13393	3.15923	3.15223	3.15252	3.17305	3.13082	3.13618	3.17028	3.14342	3.16371
ENSMUSG00000015354	Pcolce2	8.73643	8.88016	8.70131	8.7277	8.74865	8.85285	8.87962	9.07765	8.78401	8.6121	8.87023	8.71325	8.89133	8.92219	9.03428	8.8198	8.78649	8.81223	8.97555
ENSMUSG00000015355	Cd48	9.12688	9.32705	9.18852	9.31933	9.30224	9.28115	9.70293	9.5143	9.29242	9.35966	9.52879	9.63952	9.52297	9.29123	9.02726	9.4293	9.36575	9.16542	9.28658
ENSMUSG00000015357	Clpx	10.5929	10.337	10.4509	10.406	10.4562	10.563	10.5242	10.5282	10.5171	10.415	10.5484	10.5466	10.5333	10.3855	10.278	10.6722	10.4939	10.4564	10.4654
ENSMUSG00000015363	Trabd	11.4507	11.2464	11.4639	11.3733	11.1796	11.2858	11.1879	11.3081	11.4158	11.3424	11.2618	11.306	11.3947	11.3287	11.3548	11.1579	11.1832	11.3911	11.3271
ENSMUSG00000015377	Dennd6b	8.18518	8.20794	8.2416	8.13986	8.2213	8.22577	8.36038	8.30783	8.26468	8.36533	8.27387	8.18438	8.28017	8.27873	8.37942	8.23886	8.2776	8.25108	8.18173
ENSMUSG00000015396	Cd83	8.27046	8.58419	8.48069	8.51521	8.39398	8.48422	8.8278	8.64527	8.60731	8.59552	8.60894	8.70172	8.56613	8.48489	8.53152	8.66498	8.36579	8.3599	8.56373
ENSMUSG00000015401	Cltrn	5.34262	5.34426	5.33939	5.72826	5.35519	5.34488	5.33896	5.33988	5.74512	5.34096	5.34051	5.33992	5.34134	5.34214	5.34078	5.89693	5.88753	5.75154	5.7814
ENSMUSG00000015405	Ace2	1.72593	1.73457	1.72594	1.7503	1.726	1.7259	1.73449	1.72596	1.74774	1.72602	1.72599	1.73525	1.72604	1.72608	1.72601	1.74971	1.76573	1.75872	1.73544
ENSMUSG00000015437	Gzmb	10.1007	9.83563	9.88017	10.4195	10.4223	10.6702	10.6787	10.5795	10.4118	10.4568	10.4381	10.726	10.599	10.222	10.0638	10.5063	10.5176	9.76228	10.1208
ENSMUSG00000015441	Gzmf	8.44227	7.81827	8.06429	8.26261	7.97289	8.74728	8.34396	8.87065	8.13171	8.444	8.5506	8.60493	8.22228	8.48276	7.90188	8.18718	8.79928	7.79778	7.79966
ENSMUSG00000015451	C4a	5.27172	5.2191	5.2464	5.28652	5.21818	5.3658	5.27968	5.2155	5.34551	5.27402	5.37277	5.25121	5.2205	5.20491	5.2195	5.29797	5.4407	5.40059	5.35523
ENSMUSG00000015452	Ager	4.69382	4.67183	4.69133	4.67681	4.69638	4.71453	4.69306	4.699	4.68097	4.7052	4.70169	4.69011	4.71363	4.7073	4.73111	4.67376	4.73936	4.71966	4.6785
ENSMUSG00000015461	Atf6b	12.6804	12.5867	12.5035	12.4892	12.5824	12.6579	12.1635	12.5333	12.6425	12.452	12.3702	12.3681	12.4417	12.6257	12.6362	12.2204	12.4938	12.5235	12.381
ENSMUSG00000015467	Egfl8	5.09389	5.07247	5.07136	5.11185	5.11082	5.12926	5.10674	5.1651	5.08049	5.1319	5.10117	5.13788	5.1222	5.07049	5.12865	5.11778	5.07813	5.12974	5.08013
ENSMUSG00000015468	Notch4	9.31843	9.30693	9.11511	9.18803	9.34596	9.23858	9.15965	9.39066	9.22679	9.18308	9.53244	9.22786	9.13351	9.28933	8.91157	9.07596	9.31619	9.20822	9.08747
ENSMUSG00000015474	Ppt2	11.3827	11.022	11.1719	11.196	11.2373	11.3858	11.3487	11.4637	11.4376	11.4324	11.3135	11.3492	11.4563	11.5057	11.0473	11.2415	11.1723	11.1609	10.9765
ENSMUSG00000015476	Prrt1	8.54326	8.15213	8.44276	8.3351	8.33545	8.60546	8.37879	8.43457	8.44243	8.32555	8.59068	8.30103	8.25575	8.39191	8.47923	8.51412	8.36057	8.18171	8.16512
ENSMUSG00000015478	Rnf5	10.2913	10.353	10.3798	10.3233	10.2487	10.3518	10.2133	10.2723	10.4128	10.2014	10.2806	10.2867	10.3289	10.4106	10.3809	10.2196	10.1423	10.2791	10.2606
ENSMUSG00000015488	Cacfd1	10.3032	10.1967	10.2277	10.0603	10.0039	10.2282	10.0174	10.1312	10.2545	10.1547	10.0812	10.0863	10.0359	10.2764	10.1651	9.99058	10.025	10.2413	10.1901
ENSMUSG00000015501	Hivep2	10.2053	10.1613	10.1374	9.96963	10.3309	10.3198	10.4198	10.4172	9.90023	10.2461	10.5779	10.3198	10.1927	10.2113	10.1447	10.3924	10.1723	10.209	10.2462
ENSMUSG00000015522	Arnt	11.9161	11.6262	11.719	11.6372	11.8901	11.9617	11.7374	11.97	11.5265	11.6786	11.9292	11.7894	11.6934	11.6045	12.0565	11.7848	11.7923	11.6701	11.7323
ENSMUSG00000015533	Itga2	3.92382	3.90283	3.92682	3.9177	3.91558	3.88945	3.94165	3.9317	3.88264	3.89957	3.9099	3.9054	3.90343	3.93041	3.93327	3.93606	3.91262	3.90641	3.90333
ENSMUSG00000015536	Mocs2	9.72099	9.80767	9.94459	9.97303	10.0084	9.91043	10.0837	9.72886	10.0671	9.90855	9.93001	9.84813	9.96216	9.9824	9.85898	9.90364	9.93555	9.94936	9.91731
ENSMUSG00000015542	Nat9	9.16549	8.94681	9.06007	9.09685	9.00037	9.12705	9.11277	9.14551	9.26463	9.03925	9.07129	9.18161	9.00135	8.95675	8.99806	9.13902	8.9933	8.88545	8.88984
ENSMUSG00000015568	Lpl	10.3382	10.3556	11.2621	12.1175	10.593	11.1773	12.1565	12.0751	11.2305	11.2484	11.5991	11.7562	11.5561	10.193	10.2576	11.2078	11.4276	10.553	10.5639
ENSMUSG00000015575	Atp6v0e	11.4182	11.3756	11.45	11.5032	11.5115	11.448	11.505	11.3664	11.6161	11.4463	11.5138	11.4765	11.4438	11.5153	11.466	11.3939	11.3723	11.3685	11.3343
ENSMUSG00000015597	Zfp318	9.89762	9.69504	9.42967	9.61267	9.60258	9.55158	9.90684	9.60818	9.39207	9.68138	9.76715	9.55535	9.76501	9.40258	9.6209	9.47272	9.72717	9.73691	9.60198
ENSMUSG00000015599	Ttbk1	4.2267	4.26301	4.22476	4.21537	4.2304	4.19691	4.19801	4.19524	4.22539	4.22682	4.20248	4.19805	4.26272	4.23214	4.23435	4.21267	4.22194	4.20185	4.1987
ENSMUSG00000015605	Srf	12.5058	12.5428	12.377	12.4326	12.5557	12.5774	12.2768	12.5186	12.4933	12.4765	12.457	12.4288	12.3795	12.4647	12.5298	12.3008	12.546	12.4567	12.4104
ENSMUSG00000015619	Gata3	6.49159	6.42976	6.56368	7.16506	6.42969	6.97586	6.96945	6.60552	6.54632	6.50529	7.1788	6.56169	7.23018	6.47121	6.48515	6.49805	6.48837	6.51005	6.53368
ENSMUSG00000015647	Lama5	13.2632	13.6983	13.4691	13.5272	13.0899	13.5217	12.8722	13.1345	13.7756	13.3098	13.2899	13.0914	13.3581	13.675	13.8769	12.9883	13.2353	13.4777	13.4579
ENSMUSG00000015652	Steap1	10.675	10.471	10.5294	10.682	10.6828	10.7268	10.5186	10.5076	10.7006	10.5772	10.8111	10.6086	10.6167	10.6659	10.6459	10.5666	10.5531	10.6017	10.6131
ENSMUSG00000015653	Steap2	13.0899	12.8773	13.0098	12.7056	13.0399	13.0019	13.0425	12.9626	12.8227	12.9032	13.1444	12.9988	12.8923	13.0729	13.026	13.1743	12.9213	12.9764	13.0786
ENSMUSG00000015656	Hspa8	17.3697	17.2313	17.1189	17.0644	17.2832	17.2963	17.1803	17.1252	17.1764	17.3103	17.2769	17.1508	17.3416	17.3542	17.145	17.0337	16.9602	17.1296	17.2209
ENSMUSG00000015659	Serac1	7.8487	7.883	7.88912	7.81429	7.98682	7.97982	7.86733	7.87358	7.75213	7.81625	8.19993	7.88325	7.86832	7.83454	7.93901	7.90928	7.7896	7.9237	7.86221
ENSMUSG00000015668	Pdzd11	10.4342	10.5089	10.4881	10.5143	10.4781	10.403	10.4903	10.3348	10.6662	10.5749	10.3501	10.4859	10.5161	10.6193	10.4893	10.4196	10.4532	10.4909	10.4866
ENSMUSG00000015671	Psma2	12.5501	12.3828	12.5733	12.6721	12.5544	12.4861	12.6708	12.4425	12.7315	12.6855	12.4739	12.6008	12.5308	12.5213	12.4598	12.5527	12.5073	12.5494	12.4777
ENSMUSG00000015672	Mrpl32	9.78907	9.80044	9.89253	9.91673	9.84957	9.75488	10.1083	9.8073	9.98892	9.99277	9.8709	9.92044	9.92066	9.96671	9.7704	9.94926	9.80093	9.78852	9.85936
ENSMUSG00000015697	Setdb1	11.8538	11.8125	11.7471	11.7731	11.7449	11.7274	11.7392	11.8409	11.758	11.8268	11.858	11.7211	11.637	11.7782	11.8216	11.8715	11.7594	11.8664	11.8787
ENSMUSG00000015702	Anxa9	7.42381	7.47086	7.46386	7.42588	7.42455	7.47344	7.565	7.48106	7.5424	7.43568	7.42561	7.41764	7.41609	7.41765	7.51554	7.40846	7.42124	7.44128	7.42395
ENSMUSG00000015709	Arnt2	4.69903	4.71668	4.75864	4.77908	4.74543	4.7248	4.71469	4.7442	4.7217	4.75285	4.77072	4.76282	4.72382	4.6846	4.72828	4.7675	4.72213	4.74581	4.72505
ENSMUSG00000015711	Prune1	10.3923	10.176	10.3612	10.3022	10.2188	10.3376	10.1676	10.2956	10.2883	10.245	10.3012	10.2595	10.1871	10.3056	10.303	10.2629	10.2374	10.1248	10.1882
ENSMUSG00000015714	Cers2	13.1693	13.0272	13.091	12.8991	13.0656	13.1268	12.9587	13.0153	13.0068	13.0723	13.0128	13.0022	12.9913	13.1336	13.2151	12.9431	13.0694	12.9463	13.0768
ENSMUSG00000015733	Capza2	13.5571	13.3808	13.3877	13.3643	13.4766	13.5073	13.6652	13.5964	13.447	13.5351	13.5228	13.5242	13.3721	13.4118	13.4319	13.6285	13.4919	13.3439	13.4439
ENSMUSG00000015745	Plekho1	10.8662	10.8226	10.8274	10.8343	10.8297	11.2333	10.8162	10.9396	10.8094	10.7619	11.0962	11.0416	10.9216	10.7607	10.7794	10.775	10.8829	10.6928	10.7712
ENSMUSG00000015747	Vps45	8.90297	8.89258	8.8814	9.08293	8.87812	8.78811	8.96854	8.94708	9.12272	8.78697	9.09205	9.02892	9.17435	9.21728	9.02107	8.97281	8.97982	8.92158	9.0774
ENSMUSG00000015748	Prpf3	11.4182	11.4197	11.265	11.3215	11.3134	11.2999	11.3551	11.3575	11.3654	11.48	11.2965	11.2891	11.3895	11.4468	11.4645	11.3219	11.2726	11.36	11.3904
ENSMUSG00000015749	Anp32e	12.8919	13.0299	13.0112	13.1236	13.0022	12.9253	12.9463	12.8697	12.9692	12.8571	12.9479	12.9725	13.0238	12.8132	12.9955	13.0257	13.0086	13.0283	13.0314
ENSMUSG00000015750	Aph1a	12.6315	12.5068	12.4603	12.3709	12.4384	12.2674	12.1294	12.3811	12.5055	12.4946	12.1087	12.363	12.524	12.5458	12.447	12.23	12.1903	12.3714	12.4003
ENSMUSG00000015755	Tab2	12.2271	12.2068	12.2849	12.1185	12.2752	12.2864	12.2634	12.2768	12.1012	12.1839	12.3757	12.3087	12.1377	12.1331	12.215	12.376	12.2267	12.214	12.2745
ENSMUSG00000015757	Ppil4	10.6866	10.7005	10.7684	10.7213	10.6752	10.6823	10.921	10.7951	10.6623	10.6971	10.6879	10.6963	10.6459	10.6681	10.7192	10.9078	10.8127	10.7312	10.814
ENSMUSG00000015759	Cnih1	12.1139	12.0405	12.1387	12.1829	12.0695	12.1642	12.0653	12.0026	12.2942	12.1809	12.1431	12.1716	11.9868	12.2033	12.1673	12.2298	12.0389	12.0008	12.0344
ENSMUSG00000015766	Eps8	12.9266	12.845	12.9088	12.4756	12.9214	12.6974	12.852	12.9598	12.5599	12.7064	12.9461	12.7837	12.7021	12.8198	12.9888	12.8962	12.7706	12.757	12.7878
ENSMUSG00000015776	Med22	11.0136	10.878	10.938	10.9505	10.9873	10.8777	10.7853	10.9068	10.9477	10.872	10.8697	10.8674	11.036	11.042	10.9879	10.8673	10.9043	10.962	11.0398
ENSMUSG00000015790	Surf1	9.4653	9.6226	9.76964	9.83893	9.5716	9.65022	9.79219	9.59	9.66501	9.66154	9.62116	9.61801	9.73548	9.81107	9.69042	9.65776	9.53759	9.57014	9.77819
ENSMUSG00000015804	Med28	10.8155	10.7447	10.8515	10.9442	10.8243	10.7866	10.8055	10.6723	11.0662	10.8809	10.7973	10.7598	10.896	10.9078	10.7514	10.7308	10.668	10.8192	10.7186
ENSMUSG00000015806	Qdpr	11.1311	11.0219	11.2029	11.2706	11.1688	11.2017	11.1186	11.0308	11.2963	11.2698	11.151	11.0871	11.116	11.2174	11.221	11.1642	11.1087	11.2132	11.1853
ENSMUSG00000015829	Tnr	2.35969	2.37177	2.35345	2.34952	2.39988	2.3531	2.36545	2.37331	2.35977	2.36608	2.34975	2.36031	2.3764	2.35204	2.35406	2.35382	2.37481	2.44678	2.34971
ENSMUSG00000015837	Sqstm1	15.2449	15.0092	15.1097	14.9154	14.9272	15.2375	14.9889	15.1436	15.1793	15.1327	15.1565	15.1031	14.8686	15.1274	15.1062	15.0177	14.9708	14.8648	14.9911
ENSMUSG00000015839	Nfe2l2	12.6131	12.3906	12.4405	12.3988	12.3915	12.5235	12.4253	12.4108	12.5376	12.504	12.644	12.5373	12.3672	12.55	12.4222	12.6332	12.3693	12.2452	12.3632
ENSMUSG00000015846	Rxra	11.6272	11.5575	11.4856	11.4865	11.413	11.6671	11.294	11.5246	11.5158	11.3713	11.5714	11.5017	11.6399	11.5611	11.6255	11.4149	11.5279	11.4915	11.5138
ENSMUSG00000015850	Adamtsl4	9.52461	9.26039	9.36984	9.08669	9.17601	9.6848	9.33327	9.28409	9.33558	9.41522	9.95726	9.4044	9.26643	9.29909	9.12719	9.38495	8.98742	8.47677	8.79918
ENSMUSG00000015852	Fcrl2	7.87876	7.79018	8.18523	7.77434	9.01428	8.02378	8.03697	7.66908	7.54636	7.79407	8.15707	7.86338	8.31637	7.69529	8.11402	7.79009	7.49773	8.29796	8.54619
ENSMUSG00000015854	Cd5l	6.6442	6.75892	6.62032	6.65346	6.66163	6.90024	7.29435	7.63334	7.13804	6.7797	7.20636	7.5906	7.70116	6.69526	6.61677	6.90176	7.36445	6.6953	6.65114
ENSMUSG00000015869	Prpsap1	11.7977	11.7348	11.633	11.6885	11.691	11.7091	11.4477	11.6614	11.7036	11.7229	11.6684	11.6185	11.6311	11.6679	11.7182	11.6106	11.7595	11.6549	11.6435
ENSMUSG00000015880	Ncapg	10.9488	11.0466	11.0344	11.1286	11.0414	11.0276	11.2112	11.0185	11.0878	11.0592	11.0159	11.0798	11.0081	11.0919	10.9602	11.1953	11.0926	10.9041	11.0252
ENSMUSG00000015882	Lcorl	9.1561	9.06745	9.21965	8.86066	9.14442	9.23815	9.38612	9.54657	8.95913	9.26643	9.08688	9.12581	9.52206	9.2596	8.85051	9.51134	9.24804	9.47932	8.92312
ENSMUSG00000015889	Lta4h	12.0281	11.9835	12.1014	12.054	11.9541	12.0054	11.9894	11.9484	12.1259	12.0609	11.9956	12.0438	11.9537	12.0779	12.0768	12.0641	11.9433	12.0479	11.9189
ENSMUSG00000015890	Amdhd1	5.36727	5.47899	5.35016	5.40945	5.39416	5.45856	5.3653	5.3993	5.4341	5.46339	5.41247	5.42701	5.39175	5.42969	5.39052	5.44014	5.38033	5.43607	5.41946
ENSMUSG00000015932	Dstn	13.4376	13.1633	13.2757	13.4095	13.4377	13.4488	13.4115	13.3392	13.527	13.4169	13.5719	13.4812	13.2591	13.3687	13.3847	13.516	13.3784	13.3263	13.2462
ENSMUSG00000015937	Macroh2a1	12.1481	12.2766	12.1797	12.1971	12.1804	12.2735	11.9402	12.2206	12.1215	12.2109	12.0921	12.1443	12.2159	12.1456	12.1035	12.0621	12.233	12.2006	12.189
ENSMUSG00000015942	Gtf2ird2	8.1296	8.03687	7.99739	8.17051	7.88989	7.98111	8.04078	7.96293	8.05191	7.8688	7.82014	7.94996	8.18402	8.09907	8.09032	7.86188	7.96639	7.86558	8.13275
ENSMUSG00000015943	Bola1	7.75795	7.69106	7.70316	7.72709	7.62534	7.72789	7.64359	7.68837	7.82534	7.68973	7.65972	7.58799	7.69075	7.73131	7.70156	7.58684	7.6491	7.76274	7.61538
ENSMUSG00000015944	Castor2	11.0846	11.0158	11.2277	11.019	11.0392	11.0269	10.9599	11.0843	11.0453	10.9648	11.1003	11.0842	11.1159	11.162	11.1119	11.1756	11.0053	11.0175	11.0881
ENSMUSG00000015947	Fcgr1	12.3236	12.2868	12.111	12.0977	12.6851	12.4969	12.2749	12.5611	12.3249	12.3879	12.4251	12.6175	12.4308	12.298	12.0339	12.3847	12.2993	11.9749	12.3247
ENSMUSG00000015950	Ncf1	9.84596	10.008	9.65095	9.91592	10.0673	10.1497	10.3001	10.3502	9.95879	10.0758	10.2506	10.1861	10.3954	9.66956	9.6878	10.0068	10.0321	9.76645	9.87063
ENSMUSG00000015957	Wnt11	4.81306	4.83671	4.82804	4.88937	4.85355	4.8023	4.83964	4.78886	4.85971	4.9142	4.79322	4.77546	4.8318	4.83861	4.84006	4.80621	4.77923	4.81781	4.81066
ENSMUSG00000015961	Adss2	13.134	13.0173	13.1249	13.1366	13.0882	13.0417	13.1836	13.0749	13.1105	13.1579	13.0841	13.1535	12.9623	13.0062	13.1902	13.2814	13.1216	13.1762	13.1567
ENSMUSG00000015968	Cacna1d	5.90975	5.88409	5.88118	5.87021	5.96469	5.99312	6.0768	6.06349	5.91027	5.89796	6.08276	6.00755	5.98827	5.86521	5.86431	5.93305	5.94381	5.93437	5.92967
ENSMUSG00000015970	Chdh	5.34543	5.29612	5.39591	5.55321	5.314	5.40838	5.42097	5.35392	5.39488	5.30149	5.37793	5.39665	5.34444	5.32224	5.2796	5.54855	5.50249	5.52015	5.47853
ENSMUSG00000015971	Actr8	10.3136	10.1414	10.2543	10.2226	10.2506	10.1988	10.2098	10.1814	10.278	10.2523	10.2435	10.2703	10.2366	10.2537	10.2277	10.1384	10.1139	10.2034	10.1957
ENSMUSG00000015980	Lrrc27	7.41237	7.46193	7.61162	7.50487	7.37894	7.44148	7.41365	7.25183	7.51134	7.49386	7.43243	7.51852	7.36328	7.42782	7.55557	7.39229	7.21101	7.57168	7.5727
ENSMUSG00000015981	Stk32c	4.00628	4.02345	4.01128	4.0117	4.01452	4.03784	4.08772	4.01902	4.02658	4.02366	4.0089	4.08883	4.02496	4.00447	4.02504	4.02902	4.02206	4.01085	4.01094
ENSMUSG00000015994	Fnta	10.7448	10.9472	11.0063	11.1042	10.9786	10.7569	10.8492	10.8382	11.0593	10.8387	11.018	10.9772	11.0686	10.9548	10.9825	11.0271	10.8434	10.8755	10.8994
ENSMUSG00000016018	Mtrex	12.0781	12.0334	12.0314	12.0537	12.1295	12.0004	12.1773	12.1197	12.0519	12.0905	12.0702	12.0911	12.0106	12.035	12.0114	12.1975	12.1015	12.1102	12.1716
ENSMUSG00000016024	Lbp	5.62687	5.74583	5.72033	5.67491	5.65132	5.67567	5.96458	5.75009	5.60659	5.62467	5.67581	5.77232	5.79438	5.57822	5.6201	5.63556	5.67079	5.66457	5.66674
ENSMUSG00000016028	Celsr1	5.1278	5.18436	5.13844	5.13175	5.13011	5.14667	5.15444	5.16712	5.14156	5.12403	5.13814	5.23422	5.20146	5.181	5.16698	5.16508	5.16984	5.14622	5.10626
ENSMUSG00000016087	Fli1	8.37883	8.57589	8.42702	8.5934	8.55867	8.64177	8.67447	8.85011	8.54516	8.47122	8.74936	8.79304	8.72102	8.39262	8.44235	8.49947	8.66822	8.3356	8.57823
ENSMUSG00000016128	Stard13	11.0652	10.4331	10.6359	10.081	10.5721	10.6561	10.6328	10.5545	10.396	10.815	10.7796	10.4862	10.2488	10.5895	10.6365	10.4046	10.5237	10.4859	10.4994
ENSMUSG00000016181	Utp25	10.6829	10.6738	10.2862	10.5055	10.6233	10.6942	10.6739	10.5327	10.5926	10.8082	10.5767	10.455	10.5276	10.6244	10.56	10.5983	10.7205	10.5567	10.729
ENSMUSG00000016194	Hsd11b1	7.39118	7.7979	7.47971	7.84672	7.65718	7.71727	7.55643	7.44531	7.3908	7.35681	7.64999	7.49209	7.83036	7.38033	7.35912	7.81359	7.74936	8.0769	8.16082
ENSMUSG00000016206	H2-M3	10.6075	10.6514	10.6252	10.6123	10.6269	10.7946	10.7252	10.6786	10.7593	10.7777	10.6948	10.814	10.6439	10.7248	10.6309	10.6893	10.6269	10.6234	10.6629
ENSMUSG00000016239	Lonrf3	5.37432	5.35735	5.33827	5.34764	5.39148	5.4704	5.57542	5.46146	5.31632	5.33702	5.46507	5.49745	5.55736	5.36895	5.36671	5.40312	5.35691	5.35879	5.42576
ENSMUSG00000016252	Atp5f1e	11.9251	11.8173	11.967	12.0455	11.8081	11.8593	11.7697	11.6803	12.267	12.0254	11.7582	11.8955	12	12.1385	11.8073	11.6415	11.6695	11.9343	11.791
ENSMUSG00000016253	Nelfcd	10.8298	10.9391	10.8884	11.0498	10.9334	10.9291	10.7712	10.9685	11.0143	10.9435	10.8893	10.9795	10.9377	10.9344	11.0232	10.7826	11.0279	10.967	10.9092
ENSMUSG00000016256	Ctsz	14.1763	14.1479	14.1004	14.2139	14.233	14.3194	14.0307	14.1368	14.3673	14.131	14.2025	14.2026	14.1917	14.2963	14.1594	13.9899	14.1523	14.076	14.0772
ENSMUSG00000016257	Prelid3b	11.632	11.5597	11.5826	11.6587	11.7573	11.5142	11.8172	11.6227	11.7694	11.7238	11.6786	11.6391	11.5763	11.7461	11.5364	11.7314	11.6543	11.6204	11.5743
ENSMUSG00000016262	Sertad4	9.6018	10.0141	9.5922	9.84376	9.61379	9.56047	9.52323	9.51161	9.57681	9.54825	9.56769	9.50146	9.89293	9.71508	9.84723	9.73766	9.76457	9.74195	9.92081
ENSMUSG00000016283	H2-M2	4.2091	4.22674	4.20933	4.23524	4.20766	4.19658	4.28695	4.22201	4.35462	4.25782	4.2772	4.22804	4.28023	4.21536	4.21982	4.26793	4.26151	4.20706	4.19594
ENSMUSG00000016308	Ube2a	9.67889	9.56376	9.60773	9.76391	9.76772	9.66648	9.62557	9.71975	9.80084	9.80208	9.71972	9.72297	9.7574	9.77485	9.58297	9.58875	9.60401	9.65685	9.65435
ENSMUSG00000016319	Slc25a5	13.3761	13.1817	13.307	13.4636	13.3837	13.2905	13.4112	13.3096	13.506	13.4726	13.2965	13.4561	13.4744	13.372	13.2449	13.3371	13.3123	13.3481	13.2717
ENSMUSG00000016344	Ppdpf	9.62649	9.54406	9.64814	9.75972	9.52855	9.72565	9.62479	9.62834	9.73155	9.59565	9.59288	9.73881	9.69496	9.66008	9.61047	9.51842	9.57362	9.63797	9.57615
ENSMUSG00000016356	Col20a1	3.48753	3.50725	3.48528	3.47516	3.49313	3.47185	3.50588	3.50514	3.48154	3.49418	3.47795	3.49159	3.50088	3.62633	3.47976	3.49767	3.48209	3.49792	3.47347
ENSMUSG00000016382	Pls3	14.0202	13.5573	13.9788	13.8397	13.8835	14.0271	13.9811	13.9734	13.9185	13.8999	14.034	14.0043	13.6822	13.8976	13.9205	14.1436	13.8874	13.7901	13.8427
ENSMUSG00000016409	Nkap	9.16178	9.21711	9.13339	9.16359	9.0561	9.36412	9.20523	9.3178	9.45727	9.09642	9.41169	9.27504	8.99846	9.03808	9.25137	9.20525	9.2132	9.22899	9.17127
ENSMUSG00000016427	Ndufa1	9.59307	9.45931	9.59583	9.78309	9.53938	9.61408	9.61015	9.53283	9.88627	9.61775	9.57342	9.56166	9.7613	9.59375	9.51294	9.42734	9.4506	9.58143	9.38865
ENSMUSG00000016477	E2f3	11.0389	10.4309	10.9092	10.3095	10.8063	10.6923	10.5291	10.2795	10.2067	10.6971	10.6489	10.1268	10.2411	10.7285	10.7376	10.4883	10.9949	10.7652	10.9353
ENSMUSG00000016481	Cr1l	11.4444	11.229	11.2911	11.3914	11.2864	11.3364	11.4436	11.3519	11.3873	11.3468	11.3955	11.451	11.3173	11.3892	11.4752	11.4948	11.3852	11.3775	11.3812
ENSMUSG00000016487	Ppfibp1	14.6557	14.48	14.4588	14.2721	14.571	14.4475	14.48	14.5448	14.2547	14.4953	14.4532	14.3764	14.3816	14.4272	14.4276	14.5796	14.4355	14.6301	14.6232
ENSMUSG00000016493	Cd46	6.65043	6.75619	6.71771	6.62973	6.64764	6.73971	6.98468	6.81551	6.60296	6.70661	6.74348	6.7404	6.80767	6.69987	6.81138	6.81075	6.75885	6.78715	6.74538
ENSMUSG00000016494	Cd34	8.69135	9.01464	8.91179	8.84605	8.76049	8.64027	8.98615	8.93638	8.67654	8.53544	8.80592	8.83237	8.77308	8.67197	8.59289	8.64168	8.68446	8.77794	8.7856
ENSMUSG00000016495	Plgrkt	9.54668	9.59451	9.60759	9.57339	9.57962	9.80933	9.86259	9.8464	9.788	9.6833	9.85168	9.92317	9.65824	9.72827	9.60452	9.75345	9.75581	9.59207	9.45407
ENSMUSG00000016496	Cd274	11.5701	11.5493	11.3559	11.3085	11.9625	12.2111	12.1077	12.3881	11.7754	11.9763	12.4498	12.209	11.6688	11.7481	11.3278	12.2467	11.9221	11.303	11.4321
ENSMUSG00000016498	Pdcd1lg2	6.65286	6.63343	6.6392	6.66887	6.71931	6.88517	7.01212	6.93724	6.93139	6.93432	6.93612	6.84621	6.84152	6.73671	6.62796	6.94549	6.87266	6.63079	6.65139
ENSMUSG00000016503	Gtf3a	10.1818	10.1316	10.0666	10.1458	10.0482	10.2761	10.0074	10.1357	10.1447	10.1845	10.1633	10.1913	10.2452	10.2176	10.0995	9.96271	10.1612	10.0721	10.0966
ENSMUSG00000016510	Mtif3	8.91014	9.05487	9.03059	9.01854	8.84436	8.86185	9.01989	8.86032	9.03022	8.87625	8.90279	8.98775	8.97454	8.92306	8.96112	9.07008	8.85645	8.89477	8.93032
ENSMUSG00000016520	Lnx2	9.43148	9.41574	9.4364	9.51247	9.43002	9.39412	9.19709	9.50958	9.30508	9.3222	9.43719	9.43802	9.35663	9.47082	9.34079	9.30988	9.40192	9.34177	9.37627
ENSMUSG00000016524	Il19	4.26776	4.27011	4.21049	4.23898	4.2365	4.23765	4.26088	4.22956	4.26965	4.23333	4.26562	4.22876	4.21902	4.28806	4.22012	4.27805	4.20221	4.26728	4.23614
ENSMUSG00000016526	Dyrk3	9.84601	9.82367	9.65153	9.71261	9.99527	9.80285	9.69047	9.83441	9.78227	9.832	9.84535	9.74499	9.77147	9.68935	9.75931	9.7504	9.91312	9.89975	9.92202
ENSMUSG00000016528	Mapkapk2	13.0591	12.8856	12.8725	12.8376	13.112	13.0553	12.8788	12.9708	12.9703	12.8937	13.1615	12.9669	12.9506	12.9858	12.9578	12.993	12.9608	12.8832	12.9332
ENSMUSG00000016529	Il10	6.54713	6.6136	6.56067	6.64058	6.67632	6.69483	6.8115	6.79973	6.71416	6.77769	6.68946	6.8412	6.60354	6.62608	6.57447	6.6658	6.61116	6.55125	6.62982
ENSMUSG00000016534	Lamp2	13.1979	13.1807	13.1953	13.0887	13.2071	13.1532	13.3609	13.1905	13.1095	13.158	13.2643	13.2883	13.116	13.242	13.1649	13.4355	13.1572	13.1288	13.2807
ENSMUSG00000016541	Atxn10	13.0279	12.8398	12.9499	13.0364	12.8993	12.9431	12.905	12.9434	13.0635	13.0637	13.0086	13.0298	12.8642	12.9666	12.9832	13.0141	12.9614	12.9452	12.8216
ENSMUSG00000016552	Foxred2	9.49624	9.46823	9.56466	9.51397	9.30412	9.44635	9.22275	9.4756	9.35004	9.57202	9.33844	9.41368	9.41174	9.54041	9.53637	9.44974	9.43855	9.51137	9.4928
ENSMUSG00000016554	Eif3d	13.9293	13.8143	13.8073	13.9189	13.861	13.928	13.6327	13.7857	13.9814	13.8668	13.886	13.8117	13.773	13.8582	13.8889	13.7238	13.8059	13.8381	13.784
ENSMUSG00000016559	H3f3b	14.9739	14.8856	14.9742	14.9586	15.1329	14.9196	14.8537	14.7995	15.1106	14.9741	14.8459	14.9443	14.8248	14.8866	14.9317	14.8395	14.9864	14.9244	14.9251
ENSMUSG00000016619	Nup50	12.2751	12.215	12.2045	12.1936	12.3159	12.1776	12.1029	12.2537	12.1702	12.236	12.2484	12.2289	12.1215	12.15	12.2393	12.2226	12.1988	12.1879	12.2012
ENSMUSG00000016624	Phf21b	8.33366	8.50864	8.08553	8.4494	8.38426	8.41945	8.53047	8.40984	8.55245	8.22864	8.43633	8.3686	8.2399	8.3052	8.501	8.38756	8.4103	8.35068	8.40814
ENSMUSG00000016637	Ift27	8.6245	8.55887	8.60524	8.6009	8.49077	8.48752	8.5464	8.5351	8.58809	8.62698	8.51437	8.51104	8.57202	8.63702	8.55568	8.47338	8.45868	8.62353	8.60563
ENSMUSG00000016664	Pacsin2	13.1928	13.1594	13.18	13.1651	13.1876	13.1925	13.0581	13.1973	13.2568	13.1755	13.1755	13.1669	13.2826	13.1739	13.2707	13.1596	13.3084	13.1996	13.168
ENSMUSG00000016756	Cmah	6.14783	6.25426	6.22183	6.22903	6.25898	6.39289	6.40332	6.40088	6.28061	6.25114	6.38648	6.36517	6.26995	6.21826	6.23728	6.33462	6.34446	6.46684	6.27028
ENSMUSG00000016757	Ttll12	11.7167	11.6544	11.5822	11.6479	11.6623	11.7775	11.3198	11.6463	11.6193	11.6739	11.6419	11.5714	11.7606	11.6984	11.6912	11.4842	11.5511	11.6576	11.6078
ENSMUSG00000016758	Bik	3.44022	3.41691	3.43822	3.41763	3.42107	3.40111	3.43151	3.43514	3.43745	3.4076	3.40397	3.38926	3.39908	3.41918	3.39257	3.4147	3.42652	3.41126	3.40623
ENSMUSG00000016763	Scube1	6.92581	7.02032	6.81977	6.89152	6.83097	6.99782	6.83595	6.98654	6.99369	6.87579	6.98714	6.8828	6.96239	6.92558	7.00693	6.79136	6.907	7.00407	7.03849
ENSMUSG00000016831	Tox4	12.0289	11.9415	11.8192	11.7014	11.9776	11.9234	11.8842	12.0164	11.7229	12.0116	12.0476	11.9915	11.9203	11.872	11.8972	12.068	11.986	11.795	11.9988
ENSMUSG00000016833	Mrps18c	10.0569	10.0224	10.0349	10.1116	9.97687	9.84951	10.3161	9.95958	10.3184	10.1822	9.99074	10.1715	10.1246	10.1978	9.91419	9.95057	9.87035	10.1258	9.91569
ENSMUSG00000016918	Sulf1	7.37918	7.67226	7.07817	7.29559	7.65845	7.41168	7.69227	7.38666	7.24093	7.19827	7.78763	7.94923	7.32779	7.11182	7.09586	7.48534	7.15869	7.28339	7.59986
ENSMUSG00000016921	Srsf6	13.0163	13.2405	13.1604	13.2667	13.1537	12.9738	13.0848	13.1269	13.2423	13.2222	13.0863	13.1317	13.1729	13.2054	13.2567	13.1461	13.2998	13.2769	13.2425
ENSMUSG00000016933	Plcg1	11.5744	11.5504	11.5507	11.5437	11.4188	11.6725	11.6001	11.6141	11.5202	11.4928	11.5115	11.5801	11.3729	11.5527	11.6562	11.5903	11.624	11.5146	11.5426
ENSMUSG00000016940	Kctd2	9.54953	9.47165	9.48596	9.5056	9.34519	9.59413	9.51739	9.38494	9.5574	9.51785	9.45915	9.51308	9.36457	9.55829	9.46973	9.40917	9.46729	9.47158	9.53257
ENSMUSG00000016942	Tmprss6	5.08732	5.06775	5.07028	5.08434	5.08543	5.36325	5.1027	5.08343	5.07577	5.06695	5.28504	5.06833	5.08116	5.06159	5.0732	5.39958	5.30405	5.35054	5.31465
ENSMUSG00000016946	Kctd5	11.0507	10.9958	10.9991	10.9485	11.1797	10.9103	10.9568	10.9811	11.0276	11.0582	10.9874	10.9888	10.9671	11.0159	10.885	11.0213	11.005	10.9826	10.9949
ENSMUSG00000016984	Etaa1	9.87472	9.8804	9.95312	9.8969	9.90915	9.84686	9.97335	9.90696	9.87559	9.92617	9.87587	9.92039	9.84103	9.95186	9.86715	10.0197	10.003	9.93865	9.99184
ENSMUSG00000016995	Matn4	2.8899	2.88911	2.8992	2.89616	2.8968	2.91691	2.8961	2.89761	2.90851	2.9029	2.91996	2.89824	2.89952	2.90044	2.88459	2.89257	2.89329	2.9109	2.88724
ENSMUSG00000017002	Slpi	11.3748	10.1936	10.3789	10.446	10.7194	11.5361	10.5025	10.9114	11.0663	10.7423	11.609	10.8344	10.5033	11.2125	10.5936	10.878	10.3299	10.3593	9.9086
ENSMUSG00000017009	Sdc4	13.7306	13.6411	13.5256	13.6754	13.8516	13.682	13.3424	13.5778	13.59	13.6917	13.7179	13.5359	13.4649	13.755	13.5839	13.7193	13.593	13.6728	13.6096
ENSMUSG00000017057	Il13ra1	9.34032	9.29157	9.11082	9.14102	9.44753	9.4245	9.23642	9.42432	9.1616	9.34138	9.58347	9.34734	9.33848	9.3074	9.18136	9.61556	9.22634	9.13868	9.25223
ENSMUSG00000017119	Nbr1	11.497	11.4073	11.6878	11.2848	11.64	11.4978	11.6315	11.4347	11.2996	11.3112	11.8984	11.381	11.4357	11.7531	11.3048	11.5497	11.1871	11.3388	11.3169
ENSMUSG00000017132	Cyth1	11.2417	10.881	11.1858	10.9873	10.957	11.1231	11.257	11.2962	11.0796	11.0821	11.061	11.169	11.015	11.0923	10.9299	11.0847	11.0861	10.8815	10.9357
ENSMUSG00000017144	Rnd3	10.2643	10.2097	10.3924	10.3525	10.3486	10.3844	10.2804	10.3737	10.1621	10.336	10.3344	10.3006	10.1449	10.2701	10.3498	10.4307	10.446	10.3172	10.4989
ENSMUSG00000017146	Brca1	10.6153	10.7274	10.6447	10.6373	10.6173	10.7763	10.6561	10.6399	10.4891	10.6816	10.8173	10.7328	10.7894	10.6099	10.58	10.8093	10.7034	10.7205	10.8675
ENSMUSG00000017167	Cntnap1	8.83272	8.92546	8.71091	8.68389	8.67531	8.79988	8.92031	8.60713	8.66303	8.80041	8.72974	8.58278	8.73271	8.85694	8.87865	8.7099	8.67328	8.79046	8.77448
ENSMUSG00000017176	Nt5c3b	10.6258	10.6766	10.5031	10.5944	10.7153	10.5074	10.5742	10.4763	10.6783	10.6516	10.5331	10.666	10.6668	10.642	10.5694	10.5024	10.6872	10.6949	10.6411
ENSMUSG00000017188	Coa3	10.8348	10.7831	10.7116	10.8332	10.7525	10.9031	10.7278	10.7805	11.0662	10.8814	10.7081	10.721	10.7946	10.9533	10.8238	10.6439	10.7822	10.7382	10.6514
ENSMUSG00000017210	Med24	11.4873	11.5563	11.4771	11.4613	11.7499	11.3517	11.2255	11.3873	11.4816	11.4202	11.3056	11.4799	11.3877	11.4121	11.3352	11.2548	11.5179	11.415	11.5128
ENSMUSG00000017221	Psmd3	13.2892	13.175	13.2749	13.3417	13.3644	13.2731	13.0254	13.2146	13.403	13.3633	13.2232	13.2217	13.2182	13.3192	13.2245	13.1165	13.3319	13.3052	13.2364
ENSMUSG00000017264	Exosc10	11.7387	11.706	11.6627	11.7851	11.7737	11.6839	11.531	11.6773	11.7524	11.803	11.649	11.6738	11.6231	11.6589	11.7339	11.6085	11.7185	11.6611	11.6508
ENSMUSG00000017286	Glod4	11.3829	11.3624	11.3387	11.377	11.3332	11.4342	11.1989	11.2959	11.4447	11.2815	11.3396	11.2189	11.2851	11.2954	11.3403	11.1413	11.3838	11.4055	11.4682
ENSMUSG00000017288	Vps53	11.1535	10.7867	10.7793	10.931	10.8227	10.7788	10.8338	11.0391	10.8397	11.0528	10.9475	11.0021	10.7782	10.8319	10.8264	11.1593	11.0628	10.8853	10.8223
ENSMUSG00000017291	Taok1	11.226	11.2878	11.2986	11.1503	11.2223	11.2183	11.4681	11.5412	11.0526	11.2809	11.4124	11.343	11.2027	11.0147	11.2931	11.6023	11.3828	11.2771	11.324
ENSMUSG00000017299	Dnttip1	11.1379	11.1149	10.9976	10.9591	11.059	10.9782	10.7962	10.8642	10.8906	11.0453	10.7822	10.9163	10.8748	11.0073	10.9143	10.7901	11.1274	11.0394	11.0376
ENSMUSG00000017300	Tnnc2	3.74998	3.7496	3.75692	3.74969	3.9175	3.75297	3.75653	3.75019	3.75093	3.75835	3.75419	3.82928	3.7587	3.75943	4.3684	3.75401	3.7504	3.7507	3.77922
ENSMUSG00000017307	Acot8	9.00216	9.03556	9.00113	9.0176	9.02439	9.07357	9.04519	8.9553	9.1547	8.9749	8.88279	8.97799	9.11285	9.00259	8.95043	8.97729	9.00697	9.03941	9.04541
ENSMUSG00000017309	Cd300lg	7.31998	7.42171	7.42551	7.70419	7.22164	7.248	7.43858	7.43543	7.24954	7.24231	7.25771	7.38925	7.53603	7.25078	7.26373	7.19965	7.53779	7.24663	7.22948
ENSMUSG00000017314	Mpp2	5.26382	5.32537	5.29368	5.33249	5.3367	5.27808	5.2528	5.26081	5.2603	5.30046	5.32262	5.34215	5.35334	5.25007	5.26649	5.25813	5.3036	5.30868	5.27115
ENSMUSG00000017344	Vtn	6.37428	6.40059	6.29774	6.35488	6.31065	7.21025	6.33305	6.40487	6.33263	6.40249	6.92107	6.33631	6.33886	6.38373	6.42487	7.26957	7.40488	7.35157	7.14649
ENSMUSG00000017376	Nlk	10.256	10.2506	10.2048	10.4915	10.457	10.2459	10.3396	10.4501	10.3533	10.3127	10.4732	10.4671	10.2179	10.1151	10.2642	10.3958	10.4498	10.4656	10.4321
ENSMUSG00000017386	Traf4	10.1409	10.0928	9.96648	10.0522	10.0281	10.1353	9.90857	9.93609	10.2009	10.1549	10.1142	10.0402	9.96624	10.1647	10.0649	9.98803	10.099	10.0491	10.0686
ENSMUSG00000017390	Aldoc	6.31857	6.29032	6.37058	6.35723	6.28837	6.38854	6.34482	6.37022	6.30071	6.4019	6.42757	6.32083	6.28621	6.34028	6.33124	6.31041	6.25002	6.40354	6.29428
ENSMUSG00000017400	Stac2	4.92958	4.88621	4.94244	4.87602	4.98374	4.99735	4.90417	5.00135	4.92258	4.88049	4.98108	4.95141	4.89335	4.92636	4.88538	4.89112	4.87608	4.86726	4.88554
ENSMUSG00000017404	Rpl19	15.6763	15.5009	15.6271	15.6602	15.4504	15.5868	15.5821	15.4058	15.8352	15.7289	15.4177	15.5365	15.5251	15.8212	15.6048	15.4244	15.3856	15.5733	15.5506
ENSMUSG00000017405	Nek8	7.37775	7.57407	7.30438	7.43296	7.39074	7.42672	7.37409	7.33595	7.2713	7.3265	7.30818	7.36676	7.33015	7.33809	7.49673	7.45011	7.46509	7.42813	7.4418
ENSMUSG00000017412	Cacnb4	3.81169	3.81278	3.79647	3.78974	3.7901	3.81424	3.80819	3.81895	3.84491	3.83992	3.78717	3.82439	3.79729	3.85465	3.83904	3.81202	3.83219	3.79727	3.8063
ENSMUSG00000017417	Plxdc1	6.01237	6.00425	6.02914	5.99322	6.05919	6.03944	6.02641	6.0383	6.05017	6.04399	6.09022	6.04751	6.08595	6.00646	6.0057	5.99868	6.00893	6.03407	5.96108
ENSMUSG00000017418	Arl5b	9.52541	9.80203	9.91549	9.76718	9.93241	9.69636	9.80204	9.89763	9.45382	9.82214	9.75037	9.66245	9.71386	9.62201	9.76642	9.96876	9.69599	9.78679	9.69809
ENSMUSG00000017421	Zfp207	12.3477	12.4139	12.4527	12.4445	12.4114	12.2309	12.6017	12.394	12.3463	12.4767	12.4158	12.4029	12.3104	12.4761	12.491	12.6058	12.452	12.4873	12.5474
ENSMUSG00000017428	Psmd11	12.6758	12.5585	12.505	12.7518	12.7601	12.8099	12.5752	12.6346	12.731	12.6767	12.6629	12.7897	12.4903	12.4595	12.5675	12.7163	12.7403	12.5206	12.6663
ENSMUSG00000017446	C1qtnf1	7.94752	8.23563	8.10135	8.15031	8.34965	7.80941	8.03413	8.19338	7.81388	7.84272	7.95428	7.98941	8.34937	8.1005	8.04222	8.04824	8.03912	8.14338	8.58542
ENSMUSG00000017453	Pipox	4.92293	4.92227	4.93832	5.05856	4.92369	5.05689	4.92274	4.92329	5.10117	4.92395	5.02067	4.92332	4.92418	4.92466	4.92384	5.26935	5.26669	5.22342	5.24051
ENSMUSG00000017466	Timp2	14.1473	14.2411	14.255	14.1373	13.9252	14.0714	13.9235	13.9604	14.1167	13.9733	13.9776	14.0377	14.0979	14.2144	14.36	14.0723	14.0813	14.0453	14.1868
ENSMUSG00000017478	Zc3h18	12.1499	12.2262	12.0816	12.096	12.3014	12.158	11.7068	12.1008	12.0935	11.9592	12.05	11.9515	12.0477	12.0349	12.2832	11.804	12.2462	12.1081	12.1789
ENSMUSG00000017485	Top2b	12.2015	12.2381	12.2102	12.3165	12.0921	11.97	12.1848	12.1794	12.1714	12.1213	12.1489	12.2317	12.0295	11.9756	12.3951	12.504	12.2617	12.3762	12.2735
ENSMUSG00000017493	Igfbp4	14.7661	14.7919	14.8521	14.746	14.6111	15.0055	14.392	14.7981	14.7954	14.8627	14.7325	14.6857	14.7075	14.9955	14.8065	14.5678	14.7946	14.7503	14.75
ENSMUSG00000017499	Cdc6	10.429	10.5124	10.6417	10.6216	10.7272	10.493	10.4001	10.6342	10.6691	10.5015	10.5589	10.4294	10.5719	10.5397	10.527	10.7654	10.6482	10.6061	10.6595
ENSMUSG00000017548	Suz12	11.879	11.9008	11.9857	11.8471	11.9801	11.9623	12.0519	12.0153	11.788	11.9357	11.985	11.999	11.668	11.7078	11.8699	12.3438	12.0351	11.8773	11.9332
ENSMUSG00000017550	Atad5	9.46834	9.6421	9.59739	9.75581	9.67008	9.63815	9.73646	9.69818	9.56865	9.6582	9.64759	9.64526	9.54242	9.47853	9.63836	9.75354	9.75765	9.71839	9.78382
ENSMUSG00000017561	Crlf3	10.868	10.7491	10.8796	10.6723	10.9412	10.7877	10.862	10.9337	10.7499	10.8225	10.7042	10.6797	10.7258	10.7311	10.8628	10.9161	10.9111	10.7357	10.8922
ENSMUSG00000017607	Tns4	6.32767	6.21783	6.24319	6.17209	6.17974	6.28818	6.24024	6.49625	6.27815	6.34305	6.31693	6.33545	6.34149	6.21701	6.28187	6.24649	6.35874	6.30355	6.14887
ENSMUSG00000017615	Tnfaip1	11.8518	11.7697	11.9113	11.8314	11.9022	11.7121	11.8357	11.9008	11.9349	11.7983	11.8642	11.8532	11.7518	11.797	11.9325	11.8595	11.9384	11.7997	11.7847
ENSMUSG00000017631	Abr	12.969	12.8484	12.8746	12.5985	12.8683	13.123	12.9279	13.16	12.7622	12.8908	13.1602	12.9885	12.7908	12.9484	12.7924	13.0102	12.9138	12.7204	12.6638
ENSMUSG00000017639	Rab11fip4	5.89711	5.90586	6.00038	5.99673	5.9254	6.00806	6.01798	6.06599	6.11092	5.98848	5.95648	6.02438	5.98175	5.98697	5.9159	5.9788	6.02751	5.92295	5.92195
ENSMUSG00000017652	Cd40	10.8504	10.914	10.8029	10.6358	11.1468	10.7581	10.9169	10.651	10.886	10.7612	10.7706	10.8159	10.8707	11.1526	10.7811	10.8517	10.7343	10.7376	10.7841
ENSMUSG00000017664	Slc35c2	10.76	10.7721	10.6476	10.8279	10.8607	10.7971	10.7423	10.7175	10.7939	10.821	10.7045	10.8227	10.7522	10.7181	10.8421	10.7202	10.7843	10.7434	10.7378
ENSMUSG00000017667	Zfp334	10.5179	10.4438	10.4492	10.4569	10.4292	10.4843	10.3145	10.5313	10.3983	10.4565	10.5446	10.4103	10.3709	10.4459	10.5395	10.495	10.5084	10.436	10.5554
ENSMUSG00000017670	Elmo2	11.4146	11.366	11.3007	11.2724	11.2984	11.3784	11.3196	11.4619	11.3269	11.3438	11.4003	11.4376	11.4467	11.4815	11.286	11.2792	11.3572	11.2826	11.2718
ENSMUSG00000017677	Wsb1	12.2858	12.2582	12.1799	12.1571	12.2205	12.4316	12.4057	12.3984	12.1997	12.4059	12.4374	12.1868	12.026	12.248	12.3046	12.3095	12.3433	12.239	12.2815
ENSMUSG00000017679	Ttpal	10.6879	10.6825	10.8573	10.5949	10.8599	10.3652	10.5954	10.5871	10.573	10.6127	10.7781	10.6437	10.8885	10.7645	10.8497	10.7134	10.8938	10.6894	10.7466
ENSMUSG00000017686	Rhot1	11.0301	11.023	11.1497	11.0362	11.0256	11.1016	11.174	11.1867	11.0662	11.0659	11.2284	11.0661	10.8995	10.9725	10.9508	11.2702	11.053	10.9941	11.0382
ENSMUSG00000017692	Rhbdl3	2.98762	2.97488	2.96677	2.97945	2.98515	2.98619	2.9892	3.00785	3.00389	2.9911	3.00516	2.9841	2.97014	2.97636	3.0096	2.97713	2.97997	2.98108	2.99787
ENSMUSG00000017697	Ada	8.59184	8.70736	8.60644	8.68746	8.63588	8.69022	8.54064	8.70185	8.79073	8.5558	8.61953	8.68191	8.81033	8.71773	8.70288	8.58978	8.75022	8.65968	8.58808
ENSMUSG00000017707	Serinc3	13.4797	13.3642	13.3411	13.4014	13.2409	13.3645	13.6086	13.5592	13.3672	13.3548	13.4673	13.5847	13.6014	13.2772	13.31	13.5646	13.4358	13.1742	13.3602
ENSMUSG00000017713	Tha1	7.20143	7.29581	7.18669	7.28391	7.22308	7.2078	7.28657	7.13729	7.42574	7.20411	7.35483	7.28297	7.3272	7.25026	7.20727	7.16503	7.26013	7.23004	7.26864
ENSMUSG00000017715	Pgs1	12.1362	12.0302	11.9998	12.0346	12.1778	12.2269	12.0743	12.0939	12.1413	12.177	12.1359	12.0858	12.0586	12.2011	12.0952	11.9612	12.0888	12.0364	12.0912
ENSMUSG00000017716	Birc5	11.4856	11.7494	11.5357	11.8187	11.6117	11.5049	11.5919	11.489	11.8664	11.6497	11.5071	11.5708	11.7663	11.6451	11.5668	11.5264	11.6468	11.6237	11.5842
ENSMUSG00000017718	Afmid	8.48599	8.26328	8.23393	8.17822	8.28446	8.15252	8.36548	8.25781	8.20194	8.09971	8.22145	8.36308	8.31057	8.2928	8.29636	8.42029	8.38919	8.23428	8.33592
ENSMUSG00000017721	Pigt	11.9656	11.9329	12.0646	12.0428	12.0213	12.0542	11.5597	11.9083	12.0047	11.8974	11.8856	11.9664	11.9123	12.0167	12.0281	11.8075	11.9491	11.9848	11.9845
ENSMUSG00000017723	Wfdc2	9.83082	9.82537	9.58421	9.76727	9.94895	9.49978	9.53588	9.30152	9.84817	9.6575	9.49517	9.59299	9.85353	10.0546	9.6598	9.62552	9.6706	9.7862	9.39247
ENSMUSG00000017724	Etv4	11.4205	11.6066	11.2914	11.6043	11.6045	11.489	11.3266	11.5147	11.6315	11.5051	11.4042	11.4376	11.4717	11.5138	11.4909	11.2856	11.6592	11.6235	11.521
ENSMUSG00000017734	Dbndd2	10.6146	10.3686	10.6398	10.7574	10.6423	10.5443	10.5915	10.3128	10.8042	10.59	10.5478	10.6731	10.4651	10.7377	10.6274	10.565	10.2793	10.6449	10.4505
ENSMUSG00000017737	Mmp9	9.38239	10.0114	9.06143	9.71503	11.2168	9.78477	8.98537	8.99719	9.18929	9.09042	10.4188	9.46539	9.63446	9.48219	9.28719	9.60058	9.3909	9.93626	10.8009
ENSMUSG00000017740	Slc12a5	6.36766	6.41902	6.37625	6.43823	6.54309	6.39482	6.40446	6.32675	6.30359	6.40758	6.31239	6.34733	6.44956	6.4766	6.50186	6.34085	6.33035	6.4457	6.44449
ENSMUSG00000017747	Ghdc	9.41517	9.09643	9.35102	9.48741	9.058	9.29829	9.2055	9.19571	9.27133	9.34183	9.29715	9.11028	9.2765	9.11595	9.21621	9.35003	9.13312	9.3262	9.37839
ENSMUSG00000017754	Pltp	11.8714	11.9692	11.7734	11.873	12.1492	11.9531	12.1852	12.1824	12.0668	11.8656	12.0135	12.2868	12.2642	11.8296	11.7985	11.9217	11.8383	11.6709	11.7804
ENSMUSG00000017756	Slc12a7	10.9785	11.1011	11.0154	10.9912	11.1501	11.13	10.9643	11.2393	10.9892	11.0961	11.1045	11.1934	11.1675	11.0592	10.9998	11.1036	11.2078	11.0325	11.1317
ENSMUSG00000017760	Ctsa	13.1581	13.0803	13.1132	12.9526	13.0964	13.0833	13.09	13.188	13.1639	13.1643	13.1873	13.1282	13.2826	13.1889	12.9663	13.0666	13.0296	12.9565	13.094
ENSMUSG00000017764	Zswim1	9.42438	9.40025	9.49972	9.50505	9.48632	9.65037	9.3379	9.50855	9.44419	9.49647	9.42801	9.58856	9.48881	9.64204	9.58208	9.30473	9.43059	9.45292	9.36667
ENSMUSG00000017765	Slc12a4	11.9014	11.684	11.6809	11.5417	11.7876	11.6269	11.5559	11.6223	11.7302	11.7001	11.6471	11.5428	11.609	11.6582	11.7565	11.5428	11.6734	11.5532	11.6856
ENSMUSG00000017767	Spata25	3.53779	3.55476	3.53804	3.54689	3.53927	3.54384	3.53924	3.53345	3.53725	3.56276	3.55479	3.57227	3.56419	3.53414	3.53269	3.53114	3.53454	3.56693	3.54511
ENSMUSG00000017774	Myo1c	13.0715	12.9868	13.0788	12.9134	12.9407	12.9513	12.8446	12.9505	13.0144	12.9496	12.8567	12.9702	12.9237	12.985	13.0946	12.876	13.0495	12.8988	12.9909
ENSMUSG00000017776	Crk	12.9614	12.9061	12.9511	12.8565	12.9453	13.0229	12.9534	12.9929	12.9022	12.929	12.9443	12.9257	12.8162	12.9228	12.9327	13.0992	13.1101	12.939	12.9349
ENSMUSG00000017778	Cox7c	12.0089	11.8885	12.0894	12.2204	11.9401	11.9779	12.0305	11.8221	12.3618	12.1437	11.9159	11.9523	12.0613	12.2086	11.9774	11.7628	11.795	12.038	11.9138
ENSMUSG00000017781	Pitpna	13.274	13.2018	13.2003	13.3784	13.3399	13.4295	13.1472	13.3094	13.5503	13.2797	13.3269	13.3626	13.3003	13.1907	13.2516	13.2309	13.3614	13.1907	13.161
ENSMUSG00000017801	Mlx	10.4984	10.5244	10.6268	10.4132	10.5522	10.4605	10.7238	10.498	10.7129	10.5039	10.4068	10.689	10.5824	10.5974	10.4765	10.5584	10.4625	10.5849	10.453
ENSMUSG00000017802	Retreg3	11.7565	11.733	11.7841	11.682	11.6539	11.643	11.604	11.642	11.6755	11.6841	11.6466	11.6634	11.6348	11.7185	11.7487	11.6298	11.6534	11.7086	11.7393
ENSMUSG00000017817	Jph2	5.07112	5.09067	5.03698	5.06475	5.28061	5.20626	5.08935	5.08629	5.06146	5.04505	5.24173	5.25417	5.06434	5.05142	5.10506	5.09294	5.03454	5.06737	5.09245
ENSMUSG00000017830	Dhx58	11.2047	11.6602	11.3406	11.076	11.5909	10.8599	11.1165	10.8637	11.1337	11.3227	11.0205	11.2205	11.2043	11.2432	11.2588	10.9202	11.0041	11.3967	11.4904
ENSMUSG00000017831	Rab5a	11.6308	11.4782	11.5095	11.4229	11.5384	11.5292	11.7196	11.5723	11.5665	11.6172	11.622	11.5692	11.454	11.5654	11.4877	11.7835	11.5554	11.4157	11.5508
ENSMUSG00000017832	Hspb9	2.96734	2.97351	2.96519	2.97515	2.98125	2.96379	2.97629	2.96323	2.99121	2.97589	2.96587	3.00032	2.95893	2.96762	2.95981	2.96873	2.99372	3.00295	2.97881
ENSMUSG00000017837	Nkiras2	10.6916	10.6457	10.6962	10.6773	10.6912	10.681	10.5936	10.6192	10.7784	10.6678	10.6566	10.6715	10.589	10.6556	10.7942	10.4628	10.712	10.6415	10.6352
ENSMUSG00000017843	Ppp2r5c	11.5401	11.5608	11.3707	11.5223	11.5096	11.5761	11.4951	11.5852	11.5221	11.4954	11.5822	11.6282	11.5053	11.4927	11.4299	11.659	11.4921	11.4657	11.5158
ENSMUSG00000017858	Ift52	10.2644	10.2457	10.3291	10.2224	10.216	10.3174	10.2641	10.3427	10.2021	10.169	10.2158	10.3434	10.118	10.2787	10.3629	10.3243	10.1304	10.1516	10.3884
ENSMUSG00000017861	Mybl2	11.7304	11.8824	11.7368	11.8529	12.0858	11.8026	11.5549	11.7737	11.7683	11.7225	11.745	11.5925	11.8301	11.745	11.8025	11.6718	12.0216	11.8036	11.9615
ENSMUSG00000017868	Sgk2	4.72469	4.73217	4.69854	4.77304	4.75201	4.70056	4.69745	4.71786	4.74173	4.69263	4.70144	4.72859	4.85602	4.74501	4.77935	4.85675	4.75897	4.76709	4.80315
ENSMUSG00000017897	Eya2	4.00465	4.00471	4.05567	4.01329	4.00239	3.99845	4.16464	4.01873	4.01073	4.007	3.99634	4.14074	4.07269	4.00433	4.01481	4.00204	4.179	4.00755	4.15452
ENSMUSG00000017929	B4galt5	13.0807	13.2088	13.0315	12.7536	13.1082	13.2062	12.7054	13.3579	12.8679	12.7207	13.0033	13.0713	12.9316	12.8881	13.3061	12.973	13.261	12.9578	13.0683
ENSMUSG00000017943	Gdap1l1	7.85335	7.71133	7.9238	7.73603	7.78201	7.72548	7.57628	7.64215	7.89031	7.7263	7.59342	7.70715	7.75789	7.77031	7.90933	7.65721	7.6731	7.7422	7.79902
ENSMUSG00000017950	Hnf4a	5.97321	5.95966	5.99058	6.23838	5.97047	6.34637	5.95879	6.03259	6.2771	5.97147	6.27214	5.96294	5.96565	5.97427	6.06785	6.75254	6.7897	6.6451	6.56836
ENSMUSG00000017969	Ptgis	4.94778	4.99439	4.99995	4.98059	4.96994	4.99323	5.06255	5.01577	4.94353	4.9065	4.93183	5.00275	4.97585	4.92084	4.91422	4.96301	5.00568	4.94333	4.95761
ENSMUSG00000017999	Ddx27	13.0151	12.7383	12.8741	12.9583	12.9128	12.8129	12.7635	12.8154	12.8482	12.898	12.8525	12.765	12.8266	12.8098	12.9402	12.7055	12.9279	12.8963	12.8787
ENSMUSG00000018001	Cyth3	12.2634	12.2023	12.1539	12.0392	12.0745	12.1671	12.2409	12.2585	12.0644	12.2646	12.2461	12.1392	12.1762	12.2578	12.3463	12.2167	12.3986	12.1414	12.3424
ENSMUSG00000018008	Cyth4	11.5701	11.6848	11.5882	11.65	11.8726	11.8339	12.088	12.0606	11.9178	11.7941	11.8226	12.2021	11.9803	11.6771	11.5516	11.7503	11.7938	11.5241	11.6801
ENSMUSG00000018012	Rac3	9.52677	9.45297	9.3758	9.46263	9.43839	9.34828	9.3171	9.43712	9.52851	9.47255	9.45267	9.2256	9.39249	9.53169	9.44905	9.34649	9.31047	9.34112	9.22315
ENSMUSG00000018040	Rrp7a	12.4743	12.4574	12.3794	12.5494	12.5448	12.4721	12.4117	12.5646	12.6178	12.5747	12.5285	12.4834	12.559	12.5021	12.4904	12.2948	12.5837	12.4654	12.4584
ENSMUSG00000018042	Cyb5r3	12.643	12.5178	12.5927	12.5569	12.4433	12.558	12.4897	12.5501	12.5525	12.5023	12.4225	12.5467	12.6873	12.5725	12.6677	12.4826	12.6274	12.5957	12.6404
ENSMUSG00000018068	Ints2	10.1251	10.0193	10.1235	9.98164	9.95811	10.1229	10.102	9.97818	9.68271	9.82979	10.0011	9.89577	10.2164	9.74968	9.71183	10.0171	10.1638	9.63712	9.9456
ENSMUSG00000018076	Med13l	11.7653	11.8093	11.5811	11.4809	11.6477	11.776	11.562	11.9293	11.4735	11.6276	11.8719	11.651	11.6185	11.6388	11.8171	11.6536	11.7881	11.6322	11.8031
ENSMUSG00000018102	H2bc4	9.45015	9.2926	9.54733	9.53117	9.61686	9.36821	9.62789	9.39837	9.61398	9.48977	9.37769	9.50223	9.54534	9.36398	9.46924	9.40821	9.457	9.40731	9.41657
ENSMUSG00000018126	Baiap2l2	2.11306	2.10929	2.10855	2.11822	2.09837	2.10586	2.11094	2.09833	2.12109	2.12842	2.10276	2.10252	2.10488	2.11637	2.09839	2.12258	2.12085	2.11521	2.10928
ENSMUSG00000018143	Mafk	11.2001	11.1295	11.1899	11.0517	11.2204	11.2369	11.1539	11.2252	11.261	11.1894	11.2872	11.1617	11.1801	11.1719	11.1817	11.122	11.2223	11.0645	11.1421
ENSMUSG00000018160	Med1	11.6463	11.7494	11.4873	11.4373	11.6621	11.714	11.602	11.7933	11.4627	11.8842	11.7257	11.6825	11.6112	11.4425	11.6269	11.7045	11.8056	11.6998	11.4956
ENSMUSG00000018166	Erbb3	6.7306	6.69859	6.68867	6.80715	6.70296	6.86439	6.83924	6.82481	6.81329	6.74747	6.80347	6.78039	6.87271	6.69153	6.8425	6.93317	6.88467	6.89442	6.84996
ENSMUSG00000018167	Stard3	10.9254	10.9587	10.828	10.6846	10.9352	10.8334	10.7577	10.847	10.698	10.7919	10.6883	10.7313	10.9209	10.9564	10.8466	10.6139	10.6994	10.7867	10.8398
ENSMUSG00000018168	Ikzf3	6.44873	6.42418	6.3929	6.70439	6.63033	6.56301	6.89426	6.62939	6.77216	6.63279	6.62928	6.84019	6.65377	6.50717	6.49847	6.50764	6.66901	6.4649	6.61266
ENSMUSG00000018169	Mfng	7.40636	7.43864	7.45726	7.51312	7.32761	7.39236	7.5277	7.36963	7.45917	7.37092	7.44655	7.47052	7.48836	7.39579	7.49094	7.32486	7.4361	7.35459	7.30219
ENSMUSG00000018171	Vmp1	12.3243	12.2084	12.3847	12.3244	12.2767	12.4674	12.6732	12.6133	12.3784	12.398	12.5156	12.4714	12.293	12.4014	12.3068	12.5184	12.3075	12.291	12.2681
ENSMUSG00000018189	Uchl5	11.5302	11.412	11.5143	11.5993	11.637	11.5026	11.563	11.519	11.5741	11.5693	11.5681	11.5153	11.6327	11.5023	11.5242	11.4604	11.5508	11.4536	11.4569
ENSMUSG00000018196	Glrx2	10.0292	9.9665	10.1212	10.1243	9.94928	10.0762	9.9817	9.96543	10.0517	10.1383	9.97017	10.0274	9.97727	10.1422	9.92396	9.90972	9.95126	9.98372	10.0493
ENSMUSG00000018199	Ro60	10.5383	10.5382	10.5298	10.4821	10.5192	10.4317	10.6384	10.6531	10.28	10.3878	10.5778	10.5044	10.5056	10.3872	10.5679	10.83	10.6415	10.5971	10.5791
ENSMUSG00000018209	Stk4	11.7562	11.8434	11.6737	11.5198	11.9005	11.7457	11.6778	11.9606	11.4952	11.5466	11.6576	11.5722	11.5806	11.4154	11.8287	11.7781	11.7872	11.659	11.6786
ENSMUSG00000018211	Wfdc15b	2.02025	2.02018	2.02026	2.03571	2.02033	2.02021	2.02023	2.02029	2.06961	2.02036	2.02033	2.02029	2.02038	2.02043	2.02035	2.0599	2.06186	2.04828	2.0656
ENSMUSG00000018217	Pmp22	8.15299	8.3865	8.46108	8.29459	8.33941	8.21917	8.44974	8.45466	8.12318	8.11776	8.42988	8.31297	8.47345	8.1456	8.22576	8.2344	8.16877	8.19004	8.37782
ENSMUSG00000018239	Zcchc10	9.51735	9.37943	9.54967	9.57007	9.52786	9.48445	9.58947	9.65971	9.66358	9.50614	9.61815	9.60758	9.49675	9.4522	9.4697	9.69072	9.61961	9.49284	9.56348
ENSMUSG00000018286	Psmb6	12.4029	12.4008	12.4352	12.5975	12.5169	12.505	12.4292	12.3956	12.7124	12.5588	12.3987	12.4691	12.4394	12.493	12.4226	12.2775	12.4763	12.4535	12.4127
ENSMUSG00000018287	Spag7	11.2431	11.221	11.2264	11.4307	11.2789	11.4456	10.9783	11.2179	11.4027	11.1644	11.2167	11.1582	11.1391	11.2499	11.3477	11.1606	11.298	11.2748	11.1287
ENSMUSG00000018293	Pfn1	15.6731	15.7563	15.6287	15.8756	15.8456	15.9296	15.3356	15.7618	15.7918	15.6088	15.6667	15.768	15.6657	15.6457	15.7249	15.4566	15.8887	15.698	15.6365
ENSMUSG00000018322	Tomm34	11.4793	11.4764	11.4706	11.5374	11.4115	11.4434	11.1395	11.3497	11.5733	11.4341	11.4293	11.4532	11.462	11.5306	11.4448	11.3609	11.5094	11.3704	11.3292
ENSMUSG00000018326	Ywhab	13.7276	13.6773	13.7357	13.7819	13.7311	13.6529	13.6083	13.7031	13.7133	13.7058	13.6872	13.7883	13.7463	13.7152	13.7406	13.8002	13.7406	13.6959	13.7342
ENSMUSG00000018334	Ksr1	8.96315	9.01001	9.09492	8.89428	9.0675	9.18371	8.84875	9.0292	8.94298	8.97286	9.15424	8.92423	8.79546	8.98998	8.89286	8.93994	9.16085	9.01707	9.00328
ENSMUSG00000018339	Gpx3	9.38053	9.661	9.6858	11.0855	10.0126	9.58735	10.0966	9.61691	10.8113	9.10399	10.5272	10.8234	9.83111	9.09343	9.05651	11.1623	11.2031	11.1514	11.0429
ENSMUSG00000018340	Anxa6	11.2023	11.2582	11.3121	11.3886	11.5418	11.2738	11.2355	11.3416	11.1804	11.1961	11.4376	11.5649	11.5878	11.1896	11.3092	11.357	11.2871	11.22	11.3352
ENSMUSG00000018341	Il12rb2	6.2877	6.21697	6.26144	6.2999	6.22131	6.41966	6.41406	6.4572	6.24431	6.40145	6.30484	6.38913	6.23196	6.27505	6.26947	6.40472	6.38764	6.20571	6.2692
ENSMUSG00000018347	Zkscan6	9.12862	8.96526	9.04625	8.98782	8.98191	9.12842	9.07698	9.07384	9.05448	9.10743	9.11945	9.05363	8.8575	9.06251	8.9695	9.03205	9.04852	9.0166	8.99436
ENSMUSG00000018362	Kpna2	13.9378	13.9036	13.8256	13.8858	13.8892	13.65	13.8896	13.8795	13.9031	13.884	13.7692	13.8924	13.8985	13.8311	13.8257	13.914	13.9569	13.9049	13.9088
ENSMUSG00000018363	Smurf2	11.1237	11.0057	11.0381	10.9297	11.0678	11.0765	11.1111	11.1859	10.7581	10.9954	11.1303	11.0051	10.902	11.0827	11.0489	11.2353	11.1342	11.0461	11.0503
ENSMUSG00000018372	Cep95	8.72226	8.83327	8.7165	8.64437	8.61687	8.9397	9.09137	8.4443	8.93964	8.68563	9.03529	8.86173	8.91953	8.88327	8.67718	8.54567	8.84294	8.43031	8.66964
ENSMUSG00000018377	Vezf1	11.0857	11.1554	11.0823	11.0881	10.9835	11.1095	11.0706	11.0943	10.9653	11.0755	11.1199	11.0254	10.9867	11.0839	11.1048	11.274	11.0703	11.0534	11.2341
ENSMUSG00000018378	2210416O15Rik	10.2818	10.3107	10.3335	10.21	9.97539	10.2223	10.1711	10.1463	10.2734	10.1702	10.2003	10.1227	10.0242	10.339	10.3376	10.1528	10.211	10.3136	10.2758
ENSMUSG00000018379	Srsf1	13.4683	13.5494	13.4389	13.3601	13.4688	13.2653	13.3596	13.4558	13.202	13.4423	13.251	13.2779	13.3698	13.3238	13.3749	13.4006	13.4964	13.4578	13.5901
ENSMUSG00000018381	Abi3	8.92983	9.43379	9.24354	9.24629	9.50414	9.47962	9.57844	9.71298	9.43778	9.33875	9.34892	9.70222	9.56635	9.23738	8.98067	9.59312	9.35334	9.10489	9.09581
ENSMUSG00000018387	Shroom1	5.8903	5.93238	5.89828	5.88441	5.88872	5.87276	5.98671	5.92653	5.96107	5.90505	5.96129	5.83708	5.93561	5.85077	5.91367	5.87875	5.87327	5.88296	5.93058
ENSMUSG00000018395	Kif3a	11.1055	10.9451	11.0146	10.9254	11.0651	10.9938	10.9733	10.9965	10.919	10.8398	11.0081	11.0077	10.8019	10.9697	11.0025	11.0718	10.8823	10.9378	10.9381
ENSMUSG00000018398	Septin8	13.0975	13.0572	13.1652	12.9333	12.9444	13.0208	12.8981	12.9625	12.9715	12.9506	12.967	12.9292	12.9778	13.1362	13.1465	13.0911	13.0568	13.0309	13.0765
ENSMUSG00000018401	Mtmr4	10.9098	10.8073	10.7959	10.5474	10.6862	10.8056	10.6135	10.8679	10.3952	10.7824	10.6892	10.6294	10.6495	10.7471	10.5801	10.6724	10.896	10.8789	10.8146
ENSMUSG00000018405	Mrm1	8.7855	9.59301	9.47629	9.18225	8.77063	9.36974	8.74623	8.97671	9.55269	8.80001	9.36562	9.08805	9.23574	9.56183	8.59663	8.95682	9.34844	8.77554	9.12378
ENSMUSG00000018411	Mapt	4.76344	4.70918	4.70984	4.77281	4.74205	4.77555	4.79707	4.75492	4.73666	4.77091	4.70885	4.7903	4.7351	4.81878	4.78338	4.87522	4.79342	4.78869	4.96034
ENSMUSG00000018412	Kansl1	11.3488	11.4221	11.1791	11.0909	11.2606	11.2469	11.1132	11.2419	11.2674	11.2264	11.1152	11.0362	11.3009	11.1538	11.2366	11.163	11.3344	11.3028	11.3381
ENSMUSG00000018415	Gid4	11.7336	11.6355	11.616	11.4461	11.4435	11.5795	11.565	11.6003	11.5273	11.5449	11.5563	11.5217	11.495	11.6958	11.5745	11.6136	11.5028	11.5077	11.5605
ENSMUSG00000018417	Myo1b	7.42903	7.68093	7.73468	7.56578	8.11841	7.40232	7.71325	7.8075	7.46278	7.60282	7.87132	7.74863	7.71526	7.6525	7.4102	7.59737	7.58419	7.81265	7.70058
ENSMUSG00000018425	Dhx40	11.1971	11.036	11.1701	11.0266	11.0385	11.0297	11.1395	11.0977	11.0583	11.0011	11.2021	11.1189	10.8955	10.9902	11.0349	11.2188	11.0841	11.0719	11.0849
ENSMUSG00000018427	Ypel2	6.93167	6.85163	6.87749	6.80595	6.87243	6.95074	6.9878	6.97407	6.80198	6.81659	7.00848	6.96368	6.81027	6.81778	6.79102	6.89435	6.85327	6.83301	6.84451
ENSMUSG00000018428	Akap1	11.3602	11.3717	11.2822	11.3647	11.3436	11.2908	11.0603	11.3451	11.2271	11.3189	11.3008	11.1906	11.1634	11.304	11.4612	11.2189	11.3863	11.4254	11.4098
ENSMUSG00000018433	Nol11	11.5489	11.4772	11.5275	11.7485	11.6246	11.3193	11.4154	11.5091	11.5916	11.5335	11.5081	11.5161	11.5516	11.4586	11.4652	11.6231	11.5217	11.5599	11.5807
ENSMUSG00000018442	Derl2	11.235	11.1287	11.1306	11.3109	11.2851	11.3101	11.1854	11.1631	11.3469	11.2347	11.3608	11.2708	11.1261	11.2049	11.1743	11.2738	11.303	11.2299	11.1543
ENSMUSG00000018446	C1qbp	13.0106	12.8465	12.8898	13.1263	12.9578	13.0714	12.7764	12.9187	13.1725	13.0144	13.0198	13.0286	12.8146	12.9924	13.0207	12.9302	12.9592	12.9659	12.9201
ENSMUSG00000018449	Rpain	9.29686	9.21843	9.26071	9.21151	9.12406	9.08984	9.16808	9.10407	9.21361	9.305	9.1893	9.19333	9.21349	9.20551	9.18125	9.03829	9.0399	9.17825	9.08111
ENSMUSG00000018459	Slc13a3	10.1296	9.93706	10.0779	9.7928	11.713	10.2809	10.6272	10.2927	10.0307	10.468	10.8176	10.7429	10.1999	9.43018	10.0333	10.3564	9.99849	10.8095	10.4344
ENSMUSG00000018470	Kcnab3	4.85271	4.87262	4.83739	4.857	4.84574	4.85046	4.85293	4.85966	4.89413	4.82963	4.86542	4.87278	4.87609	4.82859	4.8367	4.86388	4.9057	4.82839	4.92161
ENSMUSG00000018474	Chd3	12.5981	12.6928	12.4743	12.3424	12.615	12.5335	12.3392	12.5369	12.4306	12.4343	12.4541	12.448	12.536	12.5046	12.6118	12.489	12.4891	12.4544	12.4289
ENSMUSG00000018476	Kdm6b	11.8548	11.5821	11.5993	11.4302	11.895	12.0312	11.4539	12.0022	11.4699	11.633	11.9105	11.6545	11.4732	11.6992	11.7466	11.72	11.6713	11.4723	11.487
ENSMUSG00000018481	Appbp2	11.1204	11.0128	11.1133	11.0826	11.1716	11.0355	11.0567	11.1932	11.0657	11.0948	11.2078	11.1806	10.9643	10.9864	11.1211	11.262	11.2013	11.1304	11.171
ENSMUSG00000018500	Adora2b	10.2025	10.1317	10.1833	10.3319	10.3424	10.1876	10.0835	10.1706	10.2925	10.2754	10.3462	10.1726	10.0076	10.4265	10.1886	10.1987	10.0253	10.2352	10.1869
ENSMUSG00000018501	Ncor1	12.8555	12.877	12.9053	12.7674	12.8437	12.8923	12.7647	13.0684	12.5475	12.8078	12.9408	12.8625	12.8021	12.8774	12.9648	12.9482	12.8301	12.9485	13.0032
ENSMUSG00000018507	Trpv2	10.2165	10.211	10.2714	10.228	10.3434	10.2516	10.2185	10.3468	10.3369	10.2263	10.3659	10.4365	10.3898	10.2648	10.2072	10.3382	10.1235	10.137	10.2385
ENSMUSG00000018509	Cenpv	9.875	9.75883	9.75359	9.66968	9.5619	9.67744	9.67927	9.63293	9.66157	9.86368	9.48576	9.61009	9.70453	9.90495	9.85075	9.5541	9.75425	9.74772	9.7219
ENSMUSG00000018537	Pcgf2	9.70285	9.75356	9.6312	9.71272	9.70605	9.84706	9.47577	9.61161	9.70477	9.57729	9.68144	9.61332	9.55282	9.62317	9.67476	9.58603	9.73195	9.68782	9.68315
ENSMUSG00000018541	Cwc25	10.5268	10.4658	10.6305	10.5514	10.5356	10.5318	10.5283	10.6581	10.5998	10.4787	10.5197	10.5706	10.4173	10.4656	10.5425	10.5202	10.5723	10.5185	10.4545
ENSMUSG00000018547	Pip4k2b	12.2055	12.2381	12.2342	12.1354	12.2645	12.0938	11.9925	12.1486	11.9964	12.168	12.0528	12.0815	12.1431	12.0965	12.2065	12.1192	12.1521	12.2867	12.303
ENSMUSG00000018548	Trim37	10.9051	10.8082	10.9343	10.8157	10.8274	10.6349	10.7163	10.7963	10.6507	10.7707	10.6011	10.7277	10.5752	10.7335	10.795	10.7445	10.8251	10.7959	11.0363
ENSMUSG00000018559	Ctdnep1	12.1652	12.2616	12.1515	12.3691	12.2519	12.2935	11.7066	12.0811	12.2763	12.1234	12.2152	12.2286	12.1823	12.2055	12.3345	12.1174	12.2627	12.2356	12.1363
ENSMUSG00000018565	Elp5	11.5157	11.5038	11.5205	11.5772	11.5274	11.4669	11.4724	11.5119	11.7468	11.5658	11.4414	11.5097	11.4973	11.5484	11.5512	11.5424	11.5557	11.4665	11.4859
ENSMUSG00000018566	Slc2a4	5.02246	5.0112	5.19726	5.51665	5.01799	5.03259	5.41573	5.06839	5.0255	5.03749	5.04591	5.08189	5.10899	5.0425	5.01868	5.0171	5.06414	5.02404	5.01668
ENSMUSG00000018567	Gabarap	12.9755	12.9196	12.9957	12.9786	12.9102	13.0436	12.9843	12.8986	13.1455	12.9668	12.9524	13.0725	12.8955	13.001	12.9131	12.9988	12.8599	12.9108	12.8589
ENSMUSG00000018569	Cldn7	3.03751	3.01716	3.03454	3.06343	3.01771	3.06611	3.02095	3.03423	3.07533	3.06191	3.04894	3.03659	3.05396	3.02992	3.01412	3.01404	3.01917	3.04683	3.01899
ENSMUSG00000018570	2810408A11Rik	4.15229	4.21644	4.2031	4.1576	4.14818	4.13391	4.18084	4.14715	4.14839	4.171	4.16863	4.14339	4.1928	4.29524	4.1498	4.21759	4.16695	4.26233	4.14511
ENSMUSG00000018572	Phf23	12.1997	12.0091	11.9442	12.1423	12.1709	12.0603	11.7128	12.2382	12.0791	12.1943	12.0471	12.101	11.9898	12.1038	12.1816	12.0217	12.2095	12.059	12.0245
ENSMUSG00000018574	Acadvl	11.3677	11.2219	11.4915	11.5956	11.2324	11.3883	11.3824	11.4205	11.3831	11.3185	11.3165	11.3165	11.239	11.4155	11.2517	11.2697	11.3783	11.2848	11.2609
ENSMUSG00000018583	G3bp1	13.9517	13.961	13.9258	13.9669	13.8494	13.9258	13.7907	13.9452	14.0258	13.9508	13.8527	13.9303	13.8475	13.9527	13.9476	13.8684	13.9966	13.957	13.9562
ENSMUSG00000018585	Atox1	11.7646	11.632	11.686	11.7753	11.6406	11.5278	11.6151	11.4702	12.043	11.8091	11.5013	11.6321	11.9014	11.9296	11.6644	11.4197	11.527	11.6401	11.5934
ENSMUSG00000018593	Sparc	14.7825	15.0759	14.8952	14.9842	15.361	14.8013	14.6113	14.7845	14.7783	14.7083	14.9975	15.1437	14.8285	14.8598	14.8836	14.8044	14.8838	15.0597	15.113
ENSMUSG00000018599	Mief2	9.20637	9.21635	9.2546	8.90113	9.21883	9.02869	9.21282	9.10913	8.91904	9.49597	9.09847	8.96024	9.21813	9.24834	9.17789	8.83785	9.00482	8.96507	9.29159
ENSMUSG00000018604	Tbx3	11.4047	11.0255	10.9555	11.0272	11.1889	11.5266	10.8833	11.205	11.2203	11.2551	11.6811	11.2449	10.8129	11.0878	11.2234	11.387	11.1779	10.9841	10.9289
ENSMUSG00000018648	Dusp14	8.94158	8.59529	8.99593	8.88231	9.01933	8.78116	8.89045	8.88954	9.14311	8.92539	8.83632	9.01515	8.68077	8.9275	8.8304	8.90601	8.82865	8.71943	8.64465
ENSMUSG00000018651	Tada2a	9.78163	9.82044	9.84147	9.75208	9.83575	9.61006	9.7973	9.69084	9.97069	9.70126	9.73338	9.81946	9.66329	9.70352	9.76531	9.85177	9.77931	9.82532	9.72912
ENSMUSG00000018654	Ikzf1	9.76625	9.85694	9.8194	9.9301	9.94271	10.053	10.4468	10.4047	9.88362	10.2072	10.0532	10.3938	10.1535	9.86257	9.75066	10.1211	10.2571	9.72932	9.95738
ENSMUSG00000018659	Pnpo	9.1852	9.19794	9.28942	9.3163	9.29348	9.26245	9.15584	9.24535	9.38938	9.23006	9.18543	9.30047	9.09884	9.29515	9.2889	9.27234	9.42794	9.12909	9.12991
ENSMUSG00000018661	Cog1	10.5908	10.5507	10.5406	10.5621	10.5241	10.6598	10.2043	10.5559	10.5644	10.4611	10.6167	10.5302	10.31	10.4577	10.6308	10.3784	10.3711	10.4691	10.5221
ENSMUSG00000018666	Cbx1	11.5606	11.6566	11.5812	11.7016	11.6159	11.6714	11.5623	11.6387	11.6385	11.5761	11.6957	11.5934	11.5288	11.5793	11.6254	11.6089	11.7529	11.6439	11.678
ENSMUSG00000018669	Cdk5rap3	10.9519	10.8905	10.9356	10.9207	10.6704	10.8994	10.8123	10.8704	10.9107	10.9543	10.8626	10.8569	10.794	11.0316	10.9838	10.8275	10.8971	10.8587	10.8085
ENSMUSG00000018672	Copz2	9.79553	9.96605	9.9018	9.87712	9.86048	9.92574	9.51272	9.68362	9.786	9.6871	9.78864	9.74016	9.73122	9.76235	9.9376	9.70554	9.87591	9.7975	9.93158
ENSMUSG00000018677	Slc25a39	13.1673	13.122	13.1854	13.2772	13.0434	13.186	12.9211	13.0256	13.4609	13.1572	13.0117	13.1404	13.1412	13.1638	13.2144	13.0008	13.1216	13.1533	13.0171
ENSMUSG00000018678	Sp2	10.214	10.1433	10.0831	10.0159	10.1495	10.0956	9.78222	10.1403	10.0616	10.1287	10.0346	10.069	10.0224	10.0908	10.0009	9.99858	10.0761	10.007	10.0292
ENSMUSG00000018697	Aatf	11.5734	11.5836	11.5808	11.657	11.5558	11.4292	11.4214	11.4621	11.6085	11.5519	11.3326	11.5024	11.4355	11.5693	11.6062	11.4306	11.5495	11.6174	11.5243
ENSMUSG00000018707	Dync1h1	13.6691	14.0643	13.9698	13.8608	13.9136	14.0323	13.4515	13.7508	13.885	13.9173	13.9305	13.862	13.9616	13.8224	14.0696	13.5646	13.8895	13.9763	13.8324
ENSMUSG00000018733	Pex12	7.96928	8.31456	8.23234	8.17894	7.94331	8.10522	8.17034	8.10253	7.87976	8.25606	8.12388	8.21208	8.07077	8.30364	7.71931	8.06167	7.96885	8.53427	8.12045
ENSMUSG00000018736	Ndel1	11.7435	11.5825	11.7499	11.478	11.7778	11.7114	11.7288	11.6922	11.6063	11.6511	11.7325	11.6896	11.5166	11.6474	11.6148	11.7873	11.6872	11.5423	11.5515
ENSMUSG00000018740	Slc25a35	6.77993	6.8206	6.94181	7.01114	6.75283	6.87399	6.92795	6.83339	6.82319	6.76545	6.82929	6.9835	6.85445	6.9273	6.84679	6.84869	6.75584	6.80002	6.77647
ENSMUSG00000018750	Zbtb4	10.765	10.9181	11.0166	10.4892	10.532	10.6692	10.5183	10.7195	10.5668	10.5331	10.5821	10.6548	10.7289	10.8143	11.0215	10.6475	10.7955	10.6694	10.7778
ENSMUSG00000018752	Tnfsfm13	8.14494	8.10914	8.05724	7.92053	8.00046	8.24395	7.84857	8.11787	7.99247	7.92065	7.96566	8.0247	8.01262	8.00636	8.07372	7.88684	8.10773	7.9798	7.96867
ENSMUSG00000018761	Mpdu1	10.5257	10.5414	10.4571	10.5725	10.5033	10.583	10.5249	10.6372	10.7365	10.598	10.4755	10.5909	10.4148	10.3586	10.4694	10.2451	10.6594	10.5517	10.492
ENSMUSG00000018765	Fxr2	12.3706	12.3782	12.136	12.1577	12.2442	12.5446	12.1347	12.3431	12.2812	12.2134	12.4665	12.2132	12.018	12.2139	12.2949	12.2112	12.3311	12.1098	12.1082
ENSMUSG00000018770	Atp5mc3	12.7782	12.7254	12.8196	13.0223	12.8821	12.7976	12.7387	12.715	13.1366	12.8709	12.8098	12.8114	12.8676	12.8441	12.8468	12.6993	12.7924	12.9122	12.8228
ENSMUSG00000018774	Cd68	12.1971	12.0454	12.1693	12.0142	12.3683	12.5852	12.2642	12.5862	12.3024	12.2071	12.4708	12.5694	12.4291	12.153	12.1241	12.1811	12.2948	11.8918	12.0672
ENSMUSG00000018796	Acsl1	10.3394	10.3048	10.823	11.208	10.3545	10.4779	10.9461	10.5438	10.2598	10.0701	10.5526	10.5748	10.4945	10.0052	10.0423	10.4677	10.75	10.4201	10.0927
ENSMUSG00000018800	Abca5	4.55137	4.61884	4.53236	4.54073	4.6153	4.56133	4.57933	4.56711	4.5659	4.54021	4.62384	4.5978	4.75239	4.61707	4.5447	4.54564	4.57446	4.60025	4.59067
ENSMUSG00000018809	Smyd4	10.4831	10.4459	10.6008	10.4889	10.3042	10.4049	10.4312	10.4976	10.7094	10.5788	10.2702	10.2685	10.3058	10.5175	10.4944	10.3426	10.4513	10.4464	10.287
ENSMUSG00000018819	Lsp1	10.7457	11.0265	10.8086	10.7989	10.7753	10.633	10.9538	10.8221	10.6892	10.7745	10.6588	10.9273	10.6341	10.8064	10.9133	10.7858	10.8228	10.5098	10.7481
ENSMUSG00000018820	Zfyve27	10.2418	10.1673	10.3019	10.0549	10.3188	10.4774	10.273	10.2893	10.2553	10.0105	10.3181	10.2767	10.2193	10.3092	10.382	10.0678	10.3503	10.3299	10.2281
ENSMUSG00000018821	Avpi1	9.55072	9.51496	9.6618	9.6743	9.4554	9.51363	9.61087	9.51164	9.76494	9.63569	9.36057	9.58641	9.49207	9.63235	9.71952	9.44964	9.49879	9.60059	9.35873
ENSMUSG00000018830	Myh11	6.73334	6.73886	6.73551	6.78437	6.95808	6.77685	6.70367	6.88393	6.69975	6.7	6.85518	6.92368	6.71632	6.6562	6.66885	6.71262	6.74317	6.73654	6.80733
ENSMUSG00000018841	Rad51d	8.5836	8.60053	8.55655	8.49692	8.36668	8.5521	8.55964	8.54519	8.48739	8.644	8.55454	8.51473	8.48507	8.58734	8.494	8.37347	8.42444	8.51888	8.53272
ENSMUSG00000018845	Unc45b	5.06246	5.18024	5.05145	5.18052	5.08936	5.21898	5.03253	5.04653	5.04949	5.02161	5.10755	5.20591	5.03273	5.03077	5.14077	5.12319	5.08555	5.14277	5.04224
ENSMUSG00000018846	Pank3	12.5692	12.5277	12.5943	12.4481	12.5708	12.4395	12.7673	12.6022	12.4489	12.5677	12.6552	12.5851	12.3575	12.5181	12.5956	12.9904	12.5405	12.57	12.5874
ENSMUSG00000018848	Rars1	13.3824	13.2172	13.4304	13.3812	13.3956	13.3332	13.4402	13.336	13.4713	13.4438	13.341	13.4438	13.2706	13.3755	13.3287	13.4988	13.4634	13.3393	13.3087
ENSMUSG00000018849	Wwc1	11.0889	11.0562	10.8347	11.1431	10.8582	11.3053	10.8701	11.0042	11.4481	10.8338	11.0304	10.9865	11.0697	10.9164	11.2889	10.938	11.3374	11.1482	11.0983
ENSMUSG00000018858	Mrpl58	10.4421	10.4452	10.2875	10.5127	10.5404	10.6054	10.3108	10.3518	10.6092	10.4337	10.3386	10.3507	10.4803	10.5407	10.4968	10.2885	10.4504	10.4564	10.4339
ENSMUSG00000018861	Fdxr	9.24273	9.21467	9.18126	9.36418	9.29568	9.2705	9.16612	9.32574	9.43586	9.26106	9.31242	9.19471	9.32608	9.19782	9.29094	9.11748	9.28688	9.29235	9.25233
ENSMUSG00000018882	Mrpl45	10.2955	10.3874	10.3088	10.3147	10.3355	10.487	10.2844	10.3729	10.333	10.334	10.3171	10.3531	10.2753	10.1592	10.4776	10.3481	10.35	10.2906	10.1661
ENSMUSG00000018893	Mb	2.98128	2.96693	2.95464	2.9742	2.96696	2.98311	2.95449	2.95766	2.97861	2.98857	2.96693	2.97328	2.96483	2.95897	3.04006	2.97233	2.9786	2.97109	2.97221
ENSMUSG00000018899	Irf1	12.2561	12.4292	12.3162	12.4398	12.4813	12.9451	12.871	12.9903	12.8439	12.8962	12.8269	12.9511	12.6475	12.8611	12.4571	12.7593	12.8894	12.2856	12.2292
ENSMUSG00000018900	Slc22a5	9.18014	9.31736	9.17259	9.06416	9.10656	9.11357	9.20854	9.24105	9.08231	8.99005	9.11312	9.11243	9.03077	9.1529	9.09787	9.26328	9.25138	9.28638	9.1463
ENSMUSG00000018906	P4ha2	12.2582	11.7646	11.8125	11.713	12.2027	12.1406	11.5311	11.8363	12.0518	12.2569	11.9502	11.7084	11.7723	12.114	12.0191	11.7516	11.7881	11.7036	11.7211
ENSMUSG00000018909	Arrb1	9.92481	9.96655	10.0374	9.73001	10.0918	10.2741	10.097	10.4958	9.77739	10.071	10.2293	10.1488	9.97083	10.0495	9.93681	10.1331	10.0126	9.87662	9.82518
ENSMUSG00000018916	Csf2	5.30236	5.2494	5.27154	5.24801	5.42063	5.24874	5.31464	5.29659	5.38451	5.29303	5.39531	5.24031	5.28023	5.64462	5.26791	5.49858	5.2484	5.25813	5.21996
ENSMUSG00000018920	Cxcl16	10.7181	10.869	10.8126	10.9347	11.3227	11.2229	11.1972	11.0946	11.0009	10.9183	11.4386	11.1024	11.2131	10.8443	10.5636	11.1578	10.8404	10.584	10.8382
ENSMUSG00000018921	Pelp1	12.1226	12.0235	11.9268	11.9522	11.9003	12.0274	11.6304	11.9182	11.9888	11.9827	11.9055	11.8352	11.9379	12.064	12.0027	11.6708	12.0036	11.9464	12.0387
ENSMUSG00000018923	Med11	9.61152	9.55467	9.63243	9.66842	9.59956	9.40149	9.51175	9.48291	9.70946	9.66221	9.45089	9.44333	9.72071	9.66749	9.46042	9.39682	9.44152	9.56823	9.47068
ENSMUSG00000018924	Alox15	2.27919	2.27384	2.28189	2.27386	2.27984	2.30076	2.30417	2.30925	2.29974	2.28604	2.29419	2.29051	2.28026	2.28718	2.28879	2.27968	2.30262	2.28026	2.27399
ENSMUSG00000018925	Heatr9	3.30318	3.29511	3.29066	3.29578	3.28738	3.30576	3.32646	3.28082	3.27706	3.29398	3.28448	3.28906	3.29478	3.2901	3.30791	3.31161	3.2873	3.28873	3.28396
ENSMUSG00000018927	Ccl6	10.7144	10.6053	10.5709	10.9424	10.9032	11.4614	11.7426	11.851	10.8651	10.6058	11.4898	11.1867	11.0011	10.4642	10.5899	10.8826	11.2648	10.746	10.9474
ENSMUSG00000018930	Ccl4	9.13537	9.21414	9.01634	9.00014	9.62092	9.28522	9.57648	9.36512	9.39397	9.31666	9.6341	9.47829	9.11578	9.51811	8.90668	9.36043	9.02339	9.08847	9.1744
ENSMUSG00000018931	Natd1	9.72415	9.33677	9.53126	9.45594	9.21418	9.20956	9.74584	9.22176	9.32688	9.58442	9.67562	9.5535	9.26047	9.55329	9.23386	9.28163	9.27337	9.69991	9.54376
ENSMUSG00000018932	Map2k3	12.5383	12.6171	12.4427	12.5396	12.5578	12.5512	12.3709	12.5178	12.5034	12.5745	12.3645	12.4509	12.5674	12.6163	12.5975	12.2969	12.6024	12.5557	12.5909
ENSMUSG00000018965	Ywhah	13.58	13.5082	13.5861	13.5116	13.5999	13.4637	13.4688	13.5076	13.5418	13.4345	13.5231	13.5297	13.5784	13.4491	13.563	13.5509	13.6112	13.4003	13.4343
ENSMUSG00000018974	Sart3	11.4662	11.446	11.4431	11.4342	11.5266	11.4793	11.3163	11.4087	11.2522	11.4694	11.435	11.3702	11.4044	11.5266	11.5694	11.4216	11.4448	11.5272	11.4221
ENSMUSG00000018983	E2f2	9.11799	9.18306	9.18691	9.11745	9.15775	9.1259	9.19135	9.19856	9.35992	9.1292	9.16319	9.20349	9.37869	9.19187	9.19046	9.3317	9.16191	9.07844	9.25659
ENSMUSG00000018986	Slfn3	10.0123	9.93854	10.0503	9.62811	10.0734	9.79107	10.1106	9.9016	9.73263	9.95803	9.96723	9.93186	9.89065	10.0321	9.88013	10.2163	9.94083	10.0096	10.1366
ENSMUSG00000018995	Nars2	8.83899	8.67589	8.87138	8.82559	8.81917	8.61963	8.70882	8.61468	8.72904	8.84134	8.77683	8.66804	8.61847	8.8415	8.72977	8.73715	8.79317	8.74444	8.93752
ENSMUSG00000018999	Slc35b4	11.1698	11.2899	11.1676	11.1455	11.171	11.0819	11.1051	11.22	11.2218	11.2226	11.1264	11.2053	11.2458	11.1961	11.2125	11.3026	11.2635	11.1455	11.1832
ENSMUSG00000019027	Dnah1	3.16044	3.17493	3.16584	3.17097	3.15392	3.16899	3.16745	3.15324	3.15542	3.16914	3.15389	3.17234	3.19656	3.1748	3.17164	3.16482	3.15674	3.16691	3.18113
ENSMUSG00000019039	Dalrd3	8.69449	8.95095	8.80023	8.98822	8.63994	8.71604	8.92905	8.67548	8.953	8.75227	8.89513	8.91827	8.75189	8.90496	8.7676	8.7216	8.81917	8.8239	8.8434
ENSMUSG00000019054	Fis1	10.9825	10.9453	11.0459	11.0763	11.0024	10.9476	11.0477	10.889	11.175	11.0582	10.8697	11.0065	11.0562	11.0946	10.9341	10.8733	10.8547	11.0185	10.8999
ENSMUSG00000019055	Plod1	12.7028	12.7092	12.666	12.233	12.6281	12.5011	12.3438	12.545	12.5229	12.4724	12.4603	12.45	12.6902	12.7634	12.7548	12.3305	12.5703	12.4774	12.5402
ENSMUSG00000019066	Rab3d	9.55058	9.59476	9.59074	9.36894	9.26942	9.53271	9.23071	9.61507	9.55883	9.16706	9.45946	9.2486	9.47447	9.57932	9.55821	9.12163	9.34989	9.56971	9.62662
ENSMUSG00000019080	Mfsd3	7.11825	7.14603	7.12293	7.21684	7.08574	7.16452	7.17367	7.14709	7.18131	7.16125	7.06237	7.138	7.18118	7.19143	7.14186	7.07935	7.13935	7.12312	7.15815
ENSMUSG00000019082	Slc25a22	11.0076	11.4443	11.0242	10.96	10.9061	10.6762	10.8921	10.8951	10.7444	10.8939	10.7136	10.6348	10.855	11.1255	10.844	10.7462	10.7853	11.0009	11.0105
ENSMUSG00000019087	Atp6ap1	13.6538	13.5353	13.5904	13.442	13.5369	13.4893	13.4053	13.4532	13.5469	13.5833	13.4248	13.3846	13.4956	13.7679	13.5463	13.3523	13.4115	13.4223	13.5548
ENSMUSG00000019088	Dnase1l1	10.6449	10.2831	10.5053	10.2941	10.2075	10.3896	10.5123	10.3823	10.4576	10.2707	10.3512	10.3515	10.2738	10.4035	10.5314	10.3787	10.2602	10.208	10.2815
ENSMUSG00000019122	Ccl9	11.2176	10.847	10.8086	10.9591	11.2428	11.4095	11.4687	11.5688	11.0445	10.7457	11.377	11.2579	11.2852	10.9289	10.8894	11.1539	11.2304	10.9724	11.0045
ENSMUSG00000019124	Scrn1	2.2956	2.37858	2.31517	2.30306	2.36302	2.30318	2.3063	2.29812	2.29586	2.29576	2.32058	2.35441	2.2958	2.30142	2.30495	2.29569	2.29572	2.29856	2.29569
ENSMUSG00000019132	BC005537	13.1613	13.1318	13.0455	13.1175	13.269	13.3326	13.1856	13.3941	13.0622	13.0843	13.3833	13.2631	13.1806	12.9793	13.1891	13.3353	13.2943	12.9958	13.1634
ENSMUSG00000019139	Isyna1	8.12944	7.74579	7.68458	7.75276	8.04208	7.8523	7.65081	7.87799	7.70253	7.8964	7.79384	7.92356	7.99322	7.61264	7.71933	7.63201	7.83621	7.79687	7.78364
ENSMUSG00000019143	Hars2	9.85855	9.80447	9.94948	9.90314	9.996	9.95351	10.0594	9.81448	9.79499	9.76803	9.79074	9.87064	9.83673	9.82003	9.94514	9.84606	9.93166	9.662	9.81171
ENSMUSG00000019158	Tmem160	9.19609	9.18823	9.14988	9.30552	9.14973	9.02718	9.04076	8.98769	9.30179	9.24753	9.10345	9.22719	9.30011	9.08	9.13962	8.99782	9.13385	9.23303	9.22042
ENSMUSG00000019173	Rab5c	13.469	13.3601	13.4809	13.3905	13.5473	13.6022	13.4145	13.5874	13.5272	13.6449	13.4541	13.5756	13.4341	13.4999	13.354	13.3076	13.4881	13.3645	13.4366
ENSMUSG00000019179	Mdh2	13.253	13.102	13.1712	13.2975	13.2438	13.2161	13.0293	13.1405	13.3678	13.2436	13.2485	13.1995	13.1261	13.1808	13.1633	13.0521	13.2335	13.1816	13.1659
ENSMUSG00000019188	H13	12.2921	12.1987	12.268	12.2092	12.2403	12.2834	12.0559	12.16	12.2195	12.2679	12.103	12.219	12.1834	12.2173	12.1787	12.172	12.24	12.2067	12.1918
ENSMUSG00000019189	Rnf145	12.6763	12.7074	12.3892	12.3638	12.3437	12.4034	12.4246	12.494	12.5823	12.5338	12.3964	12.5538	12.7233	12.7807	12.4861	12.4612	12.5203	12.3768	12.1552
ENSMUSG00000019194	Scn1b	8.02324	8.25592	8.10017	8.16003	8.09643	8.17653	8.13229	8.16887	8.16795	7.98833	8.13743	8.17647	8.13232	8.133	8.14742	8.0072	8.13158	8.07215	8.01396
ENSMUSG00000019210	Atp6v1e1	12.0227	11.7919	11.8161	12.0014	11.9557	11.9559	12.1565	11.9313	12.0984	11.9668	12.0891	12.0085	11.832	11.9664	11.8221	12.0249	11.9167	11.8332	11.8396
ENSMUSG00000019214	Chtf18	10.0547	10.4929	10.1422	10.3825	10.3491	10.0222	10.0535	10.1171	10.3672	10.3151	10.2095	10.1309	10.5391	10.2191	10.2663	10.1352	10.2451	10.2483	10.2911
ENSMUSG00000019230	Lhx9	6.27395	6.31165	6.27613	6.22849	6.25138	6.29637	6.23992	6.28767	6.23759	6.2195	6.30991	6.22786	6.27206	6.19601	6.1861	6.19193	6.24457	6.29917	6.28557
ENSMUSG00000019232	Etnppl	2.34145	2.34135	2.34146	2.34401	2.34473	2.38113	2.34419	2.3415	2.3417	2.3416	2.35198	2.34151	2.34164	2.34171	2.34834	2.40896	2.39519	2.36295	2.42894
ENSMUSG00000019254	Ppp1r12c	11.4433	11.3821	11.447	11.6269	11.4385	11.6476	11.8104	11.6368	11.5921	11.5614	11.5583	11.6334	11.6221	11.5274	11.5609	11.5738	11.6608	11.5194	11.5278
ENSMUSG00000019256	Ahr	7.07735	7.15551	7.09935	7.00885	7.06769	7.07116	7.20378	7.14637	7.03128	7.06289	7.14191	7.12842	7.10094	7.06144	7.05289	7.12675	7.08378	7.07595	7.03993
ENSMUSG00000019261	Map1s	11.5556	11.6011	11.5529	11.5755	11.5421	11.5566	11.0174	11.4435	11.51	11.5084	11.3795	11.3859	11.5922	11.4775	11.5667	11.2262	11.5843	11.472	11.5365
ENSMUSG00000019278	Dpep1	4.80439	4.88602	4.83929	5.00729	4.92581	4.84272	4.96934	4.91159	4.82309	4.78601	4.88615	4.92431	4.81806	4.78656	4.8105	4.86257	4.88057	4.84262	4.88079
ENSMUSG00000019295	Tmem129	9.77882	9.71056	9.83278	9.67392	9.79735	9.59127	9.70338	9.66012	9.74246	9.75959	9.71779	9.71922	9.69487	9.80324	9.75628	9.74383	9.63824	9.69428	9.64512
ENSMUSG00000019297	Nop9	11.1811	11.1125	11.1487	11.2559	11.2575	11.1486	11.0595	11.1512	11.1806	11.2525	11.1297	11.1871	11.1516	11.1347	11.0964	11.1013	11.1921	11.2411	11.0848
ENSMUSG00000019302	Atp6v0a1	11.0545	11.1369	11.2017	11.0767	11.2659	11.0908	11.0393	11.263	11.1725	11.2766	11.0817	11.2241	11.1409	11.218	11.3131	11.175	11.1053	11.3111	11.2214
ENSMUSG00000019303	Psmc3ip	9.26315	9.32875	9.33526	9.48891	9.27311	9.26098	9.26545	9.24703	9.46496	9.34827	9.24561	9.35739	9.30489	9.40134	9.26264	9.3578	9.34762	9.35538	9.23653
ENSMUSG00000019312	Grb7	4.16674	4.17241	4.17008	4.24268	4.15866	4.26383	4.16629	4.19591	4.18037	4.20684	4.22409	4.15341	4.20151	4.17177	4.15365	4.24878	4.25244	4.3015	4.2621
ENSMUSG00000019320	Noxo1	4.65085	4.64516	4.67668	4.66026	4.60981	4.63264	4.65416	4.70992	4.59026	4.62314	4.67849	4.69599	4.59574	4.60124	4.77199	4.63048	4.6338	4.64093	4.66699
ENSMUSG00000019326	Aoc3	7.47736	7.50557	7.8224	8.09401	7.8836	7.44835	7.95584	7.73481	7.36186	7.45404	7.82107	7.8505	7.50971	7.49337	7.40926	7.52239	7.52492	7.49737	7.55246
ENSMUSG00000019338	Zfp687	10.9653	10.7238	11.0554	10.6402	10.653	10.7314	10.8669	10.7309	10.6122	10.6891	10.6403	10.658	10.6573	10.7873	10.8364	10.8353	10.9906	10.7642	10.7623
ENSMUSG00000019362	D8Ertd738e	11.2389	11.172	11.277	11.3512	11.2973	11.2116	11.2626	11.1806	11.5191	11.4109	11.2092	11.298	11.2995	11.315	11.2618	11.0575	11.219	11.2703	11.2254
ENSMUSG00000019368	Sec14l4	3.92915	3.92887	3.93871	3.94732	3.93819	4.03903	3.94501	3.92931	3.93288	3.92958	4.08901	3.95738	3.939	3.92989	3.95019	4.02708	4.06478	4.02607	4.07474
ENSMUSG00000019370	Calm3	13.5071	13.5821	13.4691	13.7105	13.5762	13.6086	13.2493	13.5103	13.6961	13.393	13.4847	13.5889	13.5933	13.506	13.7013	13.2256	13.7103	13.5396	13.6328
ENSMUSG00000019373	Cops3	11.2452	11.2439	11.3006	11.2391	11.1046	11.0314	11.2718	11.2757	11.3446	11.3102	11.2652	11.2192	11.1429	11.3153	11.153	11.1852	11.3542	11.2513	11.0461
ENSMUSG00000019428	Fkbp8	12.6523	12.6806	12.719	12.7779	12.6324	12.7442	12.5943	12.5845	12.8195	12.7167	12.6103	12.6157	12.7645	12.7508	12.7499	12.4897	12.6168	12.6898	12.6753
ENSMUSG00000019432	Ddx39b	13.1194	13.1928	13.0585	13.1629	13.1672	13.0952	12.9122	13.0375	13.1846	13.1513	13.06	13.0443	13.1337	13.1378	13.2007	12.9685	13.1293	13.1623	13.1405
ENSMUSG00000019433	Gipc1	11.4339	11.401	11.3636	11.3576	11.3701	11.3521	11.2605	11.2468	11.5651	11.3612	11.2455	11.3197	11.338	11.4503	11.443	11.1082	11.2497	11.3554	11.2917
ENSMUSG00000019437	Tlcd1	8.69086	8.73066	8.50232	8.67223	8.68641	8.51198	8.57462	8.51024	8.57593	8.45342	8.58478	8.33667	8.46094	8.50197	8.65114	8.30806	8.48992	8.64916	8.66098
ENSMUSG00000019461	Plscr3	10.9053	10.8936	11.0012	10.9111	10.9509	10.9406	10.6627	10.8056	11.0212	10.9141	10.7959	10.8424	10.8342	10.9405	11.0145	10.7056	10.8757	10.926	10.8912
ENSMUSG00000019464	Ptger1	10.2091	10.4264	10.2445	10.2466	10.1627	10.176	10.1619	10.2468	10.0889	10.2167	10.1132	10.2884	10.2936	10.0736	10.3809	10.114	10.2619	10.212	10.288
ENSMUSG00000019467	Arhgef25	10.8101	10.8158	10.8724	10.7961	10.7559	10.802	10.7015	10.6885	10.8837	10.7205	10.8384	10.6457	10.7219	10.8742	10.9687	10.7138	10.7487	10.8492	10.7667
ENSMUSG00000019470	Xab2	11.5599	11.5725	11.5079	11.5902	11.5239	11.5823	11.232	11.443	11.6316	11.5123	11.4386	11.4671	11.4897	11.5586	11.613	11.3416	11.5677	11.5128	11.5137
ENSMUSG00000019471	Cdc37	13.3061	13.1936	13.2835	13.3188	13.2381	13.2104	13.0569	13.1533	13.3495	13.2863	13.144	13.2186	13.2851	13.3591	13.2998	13.0847	13.153	13.1628	13.1915
ENSMUSG00000019478	Rab4a	9.50284	9.36059	9.28104	9.43692	9.28317	9.62814	9.25578	9.44788	9.5996	9.49997	9.58608	9.43164	9.23448	9.45315	9.46943	9.36977	9.36188	9.33169	9.30119
ENSMUSG00000019487	Trip10	11.8229	11.7657	11.7434	11.7219	11.8529	11.7119	11.4884	11.6133	11.8954	11.7098	11.7686	11.6843	11.8477	11.7217	11.7792	11.5961	11.7178	11.6877	11.7186
ENSMUSG00000019494	Cops6	12.244	12.2019	12.1803	12.3057	12.254	12.2389	12.1348	12.1347	12.3994	12.2554	12.1852	12.1816	12.1652	12.1926	12.2522	12.009	12.1845	12.2109	12.1357
ENSMUSG00000019505	Ubb	15.9252	15.7514	15.8587	15.8426	15.7422	15.7704	15.7493	15.6833	16.0363	15.8613	15.6803	15.8108	15.786	15.9331	15.8009	15.7106	15.8105	15.7819	15.7838
ENSMUSG00000019518	Ap4m1	9.81942	9.74577	9.80948	9.53666	9.55433	9.61756	9.77062	9.72791	9.55806	9.65836	9.59844	9.56171	9.53439	9.77457	9.70004	9.77545	9.78784	9.77264	9.79297
ENSMUSG00000019528	Gyg1	11.2569	11.2673	11.2312	11.2331	11.1399	11.2278	11.0939	11.169	11.2027	11.2216	11.2165	11.2543	11.0421	11.2923	11.2153	11.2616	11.1416	11.2297	11.0895
ENSMUSG00000019539	Rcn3	11.0213	11.3746	11.0284	11.131	11.3541	11.2891	10.8059	10.9729	11.1252	10.9762	11.2704	11.269	11.2038	11.1891	11.3308	10.6363	11.0684	11.2156	11.2817
ENSMUSG00000019558	Slc6a8	12.7046	12.739	12.6503	12.6282	12.6561	12.7455	12.5742	12.6588	12.5909	12.45	12.6308	12.5655	12.5358	12.6085	12.9276	12.5624	12.5463	12.5867	12.6579
ENSMUSG00000019564	Arid3a	10.1415	9.95571	10.0319	9.91615	10.0028	9.97972	9.99777	9.97095	9.95983	9.96959	10.1283	9.96739	10.005	9.99992	9.92673	10.0327	10.0554	9.99584	9.9788
ENSMUSG00000019577	Pdk4	5.99003	5.71482	6.12055	7.01094	5.95835	5.72435	5.90614	5.79491	5.74091	5.74691	5.7497	5.76169	5.77293	5.91812	5.6982	5.73388	5.86925	5.84355	5.80974
ENSMUSG00000019578	Ubxn6	10.6937	10.8051	10.6934	10.8323	10.6095	10.7231	10.6919	10.6563	10.8027	10.7686	10.6743	10.7237	10.7138	10.7607	10.6896	10.6246	10.6849	10.651	10.5924
ENSMUSG00000019579	Mydgf	11.5969	11.6331	11.5526	11.6471	11.6529	11.5439	11.5478	11.6007	11.7844	11.7688	11.5327	11.5237	11.656	11.6581	11.5697	11.4044	11.5979	11.6006	11.5293
ENSMUSG00000019590	Cyb561	10.6909	10.6847	10.6452	10.5218	10.515	10.4207	10.4648	10.4098	10.6483	10.5927	10.3624	10.4497	10.2115	10.7428	10.7046	10.5371	10.477	10.5122	10.4883
ENSMUSG00000019647	Sema6a	4.93074	4.95519	5.00928	4.96718	4.96843	4.95719	4.96008	4.95273	4.90642	4.90465	4.9392	5.02613	4.97021	4.9439	4.94042	4.90987	5.13605	4.94041	4.95926
ENSMUSG00000019659	Ccdc12	10.4038	10.3317	10.469	10.4555	10.3883	10.4837	10.4103	10.3053	10.6215	10.4376	10.3311	10.5421	10.5606	10.4642	10.4215	10.3439	10.3474	10.3538	10.2415
ENSMUSG00000019689	Fmc1	8.62197	8.74609	8.61812	8.81322	8.66019	8.54859	8.55943	8.44833	8.81303	8.72342	8.46299	8.51393	8.80328	8.72717	8.58798	8.49741	8.59799	8.70892	8.64212
ENSMUSG00000019699	Akt3	12.2442	12.0756	12.2239	11.7939	12.1101	12.1408	12.434	12.1123	11.9299	12.1823	12.2374	12.3308	11.8531	12.0308	12.162	12.362	11.9832	12.1052	12.0782
ENSMUSG00000019710	Mrpl24	10.3706	10.3784	10.2934	10.42	10.3732	10.3723	10.4298	10.423	10.4358	10.297	10.484	10.3877	10.4439	10.3902	10.3412	10.3223	10.3377	10.3296	10.3034
ENSMUSG00000019715	Gle1	11.0876	11.1855	11.1911	11.2752	11.093	11.1119	11.1835	10.9495	11.0745	11.3119	11.0132	11.2573	11.3454	11.1952	11.1977	11.0239	11.0793	11.1971	11.2776
ENSMUSG00000019718	L3hypdh	8.76852	8.93837	8.82968	8.81308	8.86098	8.85194	8.75558	8.63	8.96042	8.79832	8.78535	8.72391	8.85384	8.99637	8.74169	8.73213	8.67179	8.79748	8.91096
ENSMUSG00000019726	Lyst	9.83231	9.75698	9.80947	9.49851	9.79486	9.8923	10.0786	10.047	9.43483	9.89493	9.96523	9.9114	9.7824	9.74864	9.82351	10.0098	9.57537	9.83468	9.88523
ENSMUSG00000019731	Slc35e1	11.2216	11.3027	11.3198	11.2629	11.3411	11.2194	11.2631	11.3827	11.2401	11.3985	11.291	11.3323	11.3488	11.3991	11.3282	11.422	11.2874	11.2511	11.2919
ENSMUSG00000019732	Calr3	6.65711	6.59908	6.69419	6.60759	6.64577	6.75802	6.6689	6.74146	6.622	6.65086	6.73896	6.74753	6.62506	6.61872	6.63084	6.64941	6.6284	6.58849	6.65484
ENSMUSG00000019734	Tmc4	7.27381	7.26968	7.46093	7.22028	7.27683	7.1193	7.26532	7.22114	7.42066	7.26767	7.10952	7.25906	7.38491	7.45238	7.36307	7.30364	7.14293	7.26632	7.20616
ENSMUSG00000019737	Syne4	3.29822	3.3006	3.29054	3.32027	3.32108	3.30506	3.3062	3.29987	3.33784	3.29228	3.31397	3.29128	3.30204	3.29322	3.29734	3.40262	3.31579	3.33298	3.29813
ENSMUSG00000019738	Polr2i	9.50552	9.59712	9.57827	9.70585	9.63902	9.59763	9.42658	9.42277	9.77299	9.64812	9.50716	9.50327	9.6296	9.72267	9.65105	9.2097	9.43671	9.70054	9.53089
ENSMUSG00000019761	Krt10	3.69194	3.6848	3.70928	3.70841	3.68357	3.89923	3.69926	3.71003	3.73887	3.70593	3.70118	3.71635	3.6938	3.69495	3.69089	3.71782	3.69844	3.69388	3.71883
ENSMUSG00000019762	Iyd	2.69167	2.69156	2.69168	2.71333	2.69179	2.73068	2.69164	2.69173	2.70011	2.69183	2.72792	2.69173	2.69187	2.69195	2.69182	2.77868	2.75107	2.72585	2.75509
ENSMUSG00000019763	Rmnd1	9.95191	10.158	9.88444	9.99274	9.90258	9.97293	10.2173	9.93718	10.0644	9.96959	9.96405	9.84117	10.0051	9.9983	10.0333	10.0031	9.85194	9.99252	10.0701
ENSMUSG00000019767	Ccdc170	3.74043	3.77695	3.74842	3.72368	3.74468	3.74729	3.75227	3.79342	3.74776	3.7442	3.7464	3.7803	3.80786	3.80444	3.77986	3.76799	3.7379	3.74458	3.73694
ENSMUSG00000019768	Esr1	7.23263	7.19202	7.34347	7.2819	7.21969	7.27523	7.25783	7.28519	7.16415	7.31654	7.18495	7.27487	7.42387	7.1508	7.34163	7.2784	7.19024	7.27751	7.29775
ENSMUSG00000019773	Fbxo5	10.348	10.5819	10.4393	10.5851	10.4009	10.3038	10.3756	10.3337	10.5457	10.2918	10.4068	10.2945	10.4906	10.4184	10.4253	10.5354	10.4784	10.577	10.4865
ENSMUSG00000019774	Mtrf1l	7.98187	7.98045	7.99735	8.0398	8.00581	8.02	8.08017	7.90225	8.06258	8.05025	8.0761	7.97404	7.93259	7.97309	7.99996	7.96618	7.98958	7.93894	8.07069
ENSMUSG00000019777	Hdac2	11.847	11.9105	11.8746	12.0376	11.9489	11.8548	11.9333	11.7479	11.9666	11.8586	11.8747	11.8685	11.8032	11.8653	11.8345	12.0484	11.8201	11.9454	11.9372
ENSMUSG00000019779	Frk	9.42734	9.53787	9.57744	9.65181	9.67685	9.35203	9.57055	9.54832	9.47207	9.46298	9.62618	9.50606	9.39253	9.52439	9.44453	9.72448	9.58229	9.57923	9.52268
ENSMUSG00000019782	Rwdd1	11.4136	11.4582	11.5282	11.817	11.5696	11.5266	11.5555	11.3558	11.8157	11.622	11.5173	11.5399	11.5922	11.5073	11.6496	11.5299	11.516	11.6247	11.5183
ENSMUSG00000019790	Stxbp5	11.7773	11.2628	11.6054	11.3466	11.489	11.4775	11.588	11.4288	11.3223	11.7658	11.8171	11.6252	11.4235	11.6108	11.6735	11.5391	11.409	11.5596	11.4859
ENSMUSG00000019791	Hint3	7.1731	7.07723	7.17156	7.18233	7.16626	7.17437	7.21373	7.04916	7.19048	7.20085	7.15513	7.24112	7.17761	7.18124	7.02824	7.09801	7.15565	7.16834	7.10924
ENSMUSG00000019792	Trmt11	9.19953	9.12532	9.29689	9.31453	9.19827	9.12461	9.22923	9.16404	9.23537	9.13154	9.22308	9.25169	9.08527	9.19393	9.23264	9.37346	9.29502	9.28998	9.24522
ENSMUSG00000019794	Katna1	10.9966	11.0336	10.9492	11.0504	10.9866	11.0766	11.013	11.0003	11.1003	11.1067	11.0842	11.0327	10.9268	10.9993	10.985	11.0925	11.0343	10.9765	10.9204
ENSMUSG00000019795	Pcmt1	11.5489	11.4039	11.4299	11.5633	11.5502	11.6092	11.3917	11.3465	11.5631	11.5985	11.4884	11.3635	11.4965	11.5883	11.592	11.3477	11.5812	11.4324	11.5437
ENSMUSG00000019796	Lrp11	10.7002	10.5783	10.7807	10.5727	10.6305	10.4922	10.4624	10.3685	10.5772	10.5285	10.46	10.5812	10.4943	10.7265	10.617	10.7497	10.5608	10.5355	10.521
ENSMUSG00000019797	Mtres1	3.97087	3.97791	3.97389	3.95053	3.98997	3.96559	3.97206	3.95166	3.96796	3.97199	3.97033	3.96812	3.97179	3.93759	3.98273	3.95815	3.9842	3.95829	3.95234
ENSMUSG00000019802	Sec63	12.4323	12.3555	12.5773	12.5741	12.4913	12.3774	12.3963	12.4271	12.4689	12.5168	12.4232	12.3875	12.2769	12.4786	12.5723	12.4536	12.2749	12.5388	12.4546
ENSMUSG00000019804	Snx3	12.5636	12.5906	12.6022	12.701	12.6728	12.6862	12.3622	12.5552	12.7475	12.5871	12.6634	12.641	12.7186	12.6407	12.5967	12.5813	12.6	12.5172	12.5746
ENSMUSG00000019806	Aig1	7.97226	7.96198	7.85141	7.94439	8.04639	8.18974	8.02388	8.18894	8.09135	8.24133	8.1244	8.16767	8.0729	8.08069	7.89807	8.24921	8.08776	8.00053	7.95497
ENSMUSG00000019808	Adat2	8.39964	8.35587	8.3762	8.41412	8.39023	8.43696	8.3702	8.42918	8.4383	8.43538	8.41382	8.42235	8.39319	8.46026	8.40777	8.41247	8.40213	8.43967	8.3762
ENSMUSG00000019809	Pex3	9.15299	9.08218	9.11293	9.33259	9.29546	9.16746	9.34373	9.348	9.19814	9.17921	9.20577	9.188	8.96965	9.24296	9.22158	9.25692	9.34481	9.30072	9.18319
ENSMUSG00000019810	Fuca2	11.3917	11.2933	11.4273	11.4997	11.2584	11.5306	11.4686	11.5102	11.3453	11.3879	11.4071	11.5089	11.2651	11.4322	11.3764	11.6812	11.3048	11.2609	11.4852
ENSMUSG00000019813	Cep57l1	8.91231	8.90677	8.93286	8.74349	8.8129	8.70061	8.84174	8.71318	8.75264	8.88115	8.84193	8.74082	8.79833	8.86535	8.72001	8.92195	8.67441	8.86574	8.81732
ENSMUSG00000019814	Ltv1	10.9987	11.0359	11.033	11.0129	11.0508	10.8988	11.0222	10.978	11.1391	11.0194	11.0078	10.9862	11.0399	11.1254	11.0322	11.0643	10.9712	11.0291	10.9837
ENSMUSG00000019817	Plagl1	4.39585	4.41611	4.38526	4.37646	4.66679	4.40345	4.42302	4.40706	4.37897	4.36683	4.57996	4.67073	4.38553	4.39842	4.36662	4.38995	4.38589	4.38293	4.36593
ENSMUSG00000019818	Cd164	14.1275	13.9996	14.0131	13.904	13.9916	14.0853	13.9252	13.9612	13.8476	13.9966	14.1062	13.9641	13.7935	14.047	13.9776	14.2054	13.917	14.0088	14.0591
ENSMUSG00000019820	Utrn	11.7012	11.7663	11.8399	11.4087	11.666	11.8505	11.9168	11.9401	11.4388	11.8317	11.7931	11.8463	11.6863	11.6799	11.8081	11.9553	11.718	11.7619	11.7414
ENSMUSG00000019822	Smpd2	9.34943	9.50193	9.33557	9.49795	9.31205	9.45772	9.43429	9.30053	9.40943	9.37086	9.44264	9.27635	9.35625	9.36681	9.47457	9.29263	9.45857	9.43844	9.40148
ENSMUSG00000019823	Mical1	10.7383	10.8086	10.7956	10.7057	10.7387	10.7128	10.7585	10.7026	10.9657	10.5936	10.7046	10.8063	10.8319	10.8513	10.9314	10.7281	10.716	10.7287	10.6134
ENSMUSG00000019826	Zbtb24	9.25154	9.26009	9.16101	9.1778	9.08987	9.26084	9.09624	9.08978	9.11495	9.21852	9.17906	9.1437	9.18077	9.24572	9.21561	9.12366	9.14893	9.1101	9.17352
ENSMUSG00000019831	Wasf1	9.53008	9.66402	9.468	9.76098	9.51279	9.72795	9.26208	9.66779	9.6773	9.7005	9.70285	9.50599	9.59084	9.53489	9.7124	9.50458	9.58924	9.59341	9.70097
ENSMUSG00000019832	Rab32	9.25107	9.21596	9.06583	9.1687	9.37139	9.45136	9.42694	9.59162	9.33498	9.29196	9.58131	9.52125	9.43049	9.30804	9.02798	9.46411	9.32113	9.08079	9.20338
ENSMUSG00000019837	Gtf3c6	9.9736	9.99676	9.96213	10.1559	10.0023	9.98879	9.94155	10.0145	10.1384	10.0099	9.88739	10.0453	10.0613	10.068	9.90712	9.91827	9.9834	10.107	9.95903
ENSMUSG00000019838	Slc16a10	8.05625	8.12477	8.08501	8.08189	8.27978	8.45159	8.39876	8.50225	8.06592	8.22511	8.29409	8.43357	8.37387	7.9871	8.01197	8.19368	8.34766	8.09173	8.28071
ENSMUSG00000019841	Rev3l	10.3147	10.6023	10.6082	10.6466	10.2175	10.3898	10.4238	10.4779	10.4324	10.3073	10.4743	10.359	10.4398	10.2159	10.6404	10.4353	10.3549	10.4428	10.5316
ENSMUSG00000019842	Traf3ip2	10.1461	10.1373	10.2212	10.3321	10.062	10.2951	10.1717	10.0543	10.3053	10.3501	10.3662	10.2722	9.95405	10.4223	10.3168	10.2113	10.2567	10.1959	10.1579
ENSMUSG00000019843	Fyn	11.2889	11.1766	11.3797	11.2959	11.5482	11.3408	11.4032	11.5605	11.4506	11.4356	11.4305	11.5048	11.2931	11.2647	11.4095	11.3514	11.4657	11.2188	11.1695
ENSMUSG00000019845	Tube1	7.88773	7.96919	7.86897	7.95343	7.91661	8.06568	7.89988	8.01744	8.09569	7.97603	8.00791	7.85934	7.97647	7.97646	7.8512	7.94008	7.92768	7.95965	7.95815
ENSMUSG00000019846	Lama4	8.79525	9.35137	9.25122	9.20957	9.25397	9.45981	8.98974	9.04245	8.94085	8.58251	9.59516	9.65374	8.82288	8.93997	8.99696	8.865	8.78396	9.01236	9.42615
ENSMUSG00000019849	Prep	12.5507	12.5066	12.5353	12.6115	12.6138	12.4903	12.2159	12.4984	12.4825	12.5777	12.4663	12.4922	12.5619	12.496	12.5889	12.5022	12.5666	12.5681	12.5495
ENSMUSG00000019850	Tnfaip3	10.5364	10.3551	10.179	10.2572	10.7138	10.4652	10.5218	10.4348	10.2467	10.5375	10.8129	10.2353	10.2151	10.6043	10.3598	10.748	10.1415	10.2679	10.1881
ENSMUSG00000019851	Perp	3.95919	3.95748	3.94874	4.02083	3.94954	4.03318	4.01517	4.00544	3.96665	3.97365	3.98384	3.95743	3.95009	3.98286	3.98185	4.02559	4.06577	4.01279	3.97446
ENSMUSG00000019852	Arfgef3	7.52318	7.57019	7.50085	7.36118	7.3809	7.47834	7.45219	7.53765	7.30288	7.50328	7.45462	7.55287	7.47266	7.44155	7.45349	7.49378	7.52227	7.54759	7.52507
ENSMUSG00000019853	Hebp2	8.8594	8.82399	8.7576	8.83463	8.93803	8.61102	8.75747	8.64299	9.05634	8.83369	8.76485	8.8697	8.79975	8.92049	8.79654	8.75998	8.77206	8.84835	8.79284
ENSMUSG00000019854	Reps1	11.6709	11.7111	11.7166	11.678	11.6772	11.7693	11.5705	11.6743	11.7565	11.7127	11.7828	11.6783	11.6668	11.7304	11.8311	11.7599	11.7272	11.7251	11.7161
ENSMUSG00000019857	Asf1a	9.76194	9.93375	9.85217	9.84323	9.75983	9.698	9.88027	9.72572	9.86811	9.90676	9.69982	9.79425	9.92166	9.83577	9.79423	9.88825	9.85944	9.9754	9.89142
ENSMUSG00000019861	Gopc	11.4138	11.246	11.2243	11.2186	11.17	11.2133	11.1458	11.146	11.0533	11.2538	11.2236	11.1515	11.0441	11.1929	11.1973	11.3229	11.1584	11.1805	11.1992
ENSMUSG00000019863	Qrsl1	8.49694	8.62232	8.59006	8.68013	8.62014	8.54002	8.54636	8.59446	8.59796	8.67172	8.52875	8.55031	8.55984	8.60991	8.50892	8.55453	8.531	8.64089	8.50108
ENSMUSG00000019864	Rtn4ip1	8.26299	8.37469	8.42474	8.36528	8.24432	8.4202	8.41098	8.32703	8.37985	8.36968	8.43664	8.27671	8.2787	8.35816	8.34796	8.39227	8.37056	8.40884	8.34613
ENSMUSG00000019866	Crybg1	11.4509	11.4502	11.5233	11.3458	11.5805	11.519	11.4653	11.6981	11.4387	11.6046	11.5151	11.719	11.5159	11.4819	11.3837	11.6592	11.54	11.3997	11.3145
ENSMUSG00000019868	Vta1	11.1331	11.1339	11.2691	11.2028	11.1117	11.1321	11.0338	11.0877	11.3539	11.124	11.1157	11.155	10.9815	11.1859	11.1862	11.0524	11.0721	11.0588	11.1704
ENSMUSG00000019872	Smpdl3a	9.4317	9.49168	8.98623	9.52157	9.4531	9.7339	9.91192	9.96857	9.44039	9.42069	9.77597	9.789	9.56445	8.98571	9.17457	9.66848	9.61248	9.4451	9.7827
ENSMUSG00000019873	Reep3	11.6577	11.5726	11.7764	11.6239	11.5767	11.6537	11.6375	11.8344	11.5052	11.6033	11.7179	11.7235	11.5393	11.6123	11.7025	12.0033	11.6953	11.6008	11.723
ENSMUSG00000019876	Pkib	6.79214	6.76607	6.7491	6.7164	6.84825	6.89988	6.81018	6.88974	6.8267	6.91165	6.77946	6.96556	6.69416	6.66609	6.64031	6.99214	6.57827	6.79089	6.80999
ENSMUSG00000019877	Serinc1	13.1792	12.9063	13.1331	12.804	12.9937	12.8934	13.0787	12.9781	12.8284	13.0236	13.0287	12.856	12.8606	13.0459	13.014	13.1257	13.035	12.9932	13.0244
ENSMUSG00000019878	Hsf2	9.54749	9.52031	9.57631	9.55487	9.44418	9.55985	9.61372	9.58768	9.54613	9.58267	9.62977	9.67478	9.49474	9.57009	9.54044	9.75687	9.54176	9.50638	9.39659
ENSMUSG00000019880	Rspo3	2.31295	2.31765	2.31827	2.32746	2.3304	2.32768	2.31292	2.34828	2.32607	2.31308	2.39592	2.34573	2.32543	2.31317	2.319	2.32436	2.31304	2.3162	2.32709
ENSMUSG00000019883	Echdc1	9.22379	9.41965	9.38621	9.51347	9.4054	9.03793	9.32299	9.21355	9.30348	9.42886	9.21312	9.24776	9.27793	9.10905	9.29269	9.25219	9.15667	9.35902	9.44482
ENSMUSG00000019889	Ptprk	6.19	6.18061	6.22588	6.21787	6.31461	6.22872	6.18837	6.30009	6.14234	6.18701	6.30301	6.24066	6.29893	6.18521	6.22129	6.30667	6.29808	6.34078	6.24898
ENSMUSG00000019890	Nts	4.04722	4.01696	4.05524	4.05747	4.03307	4.03711	4.06994	4.04452	4.04036	4.03427	4.06883	4.09096	4.05019	3.99882	4.02507	4.04316	4.09511	4.01412	4.01533
ENSMUSG00000019891	Dcbld1	9.75332	9.77315	9.81945	9.95142	9.74248	9.8482	9.76096	9.83571	9.92017	9.93124	9.90338	9.74808	9.78383	9.87901	9.89655	9.8311	9.92918	9.83998	9.85283
ENSMUSG00000019897	Ccdc59	10.6215	10.6481	10.7197	10.6207	10.7156	10.6658	10.828	10.6503	10.7715	10.7428	10.6714	10.6857	10.6168	10.6511	10.6254	10.7262	10.6413	10.7387	10.7249
ENSMUSG00000019899	Lama2	5.53032	5.57068	5.56151	5.57275	5.50979	5.47428	5.83873	5.55482	5.45046	5.47831	5.48927	5.51509	5.6515	5.47482	5.75192	5.58553	5.4884	5.59449	5.57967
ENSMUSG00000019906	Lin7a	3.10069	3.11154	3.10071	3.11454	3.11038	3.12213	3.13052	3.1174	3.11237	3.09298	3.12458	3.13112	3.10543	3.10625	3.09893	3.13992	3.12732	3.14693	3.1316
ENSMUSG00000019907	Ppp1r12a	11.5325	11.5142	11.5288	11.3972	11.5117	11.5643	11.5364	11.6805	11.3486	11.463	11.5356	11.5005	11.4375	11.3746	11.4952	11.6614	11.6129	11.526	11.4717
ENSMUSG00000019913	Sim1	7.1039	7.16703	7.24441	7.10182	7.12537	7.08702	7.23773	7.11624	7.05591	7.15034	7.08075	7.10678	7.04691	7.15249	7.17747	7.2597	7.01974	7.17867	7.21394
ENSMUSG00000019916	P4ha1	12.6916	12.6563	12.6521	12.5255	12.6543	12.8042	12.394	12.6489	12.6364	12.72	12.7997	12.6185	12.5371	12.7974	12.6691	12.6223	12.5437	12.4982	12.6463
ENSMUSG00000019917	Septin10	11.1675	11.0933	11.2671	11.1414	11.032	10.9314	11.1173	10.9226	11.1495	11.0568	10.9663	11.0595	11.0294	11.0052	11.1782	11.1654	11.0287	11.1458	11.1836
ENSMUSG00000019920	Lims1	12.2951	12.2386	12.3357	12.2817	12.2047	12.3025	12.3701	12.3431	12.1865	12.2965	12.3591	12.2691	12.2701	12.2439	12.2526	12.5976	12.268	12.2245	12.2268
ENSMUSG00000019923	Zwint	12.8247	12.6201	12.7673	12.8471	12.6855	12.6708	12.7023	12.5661	12.9326	12.791	12.6443	12.7382	12.6568	12.7093	12.7451	12.7038	12.6984	12.7579	12.7718
ENSMUSG00000019927	Ube2d1	10.2515	10.3965	10.3019	10.4765	10.2096	10.3275	10.2528	10.2597	10.3931	10.3678	10.4061	10.3799	10.2293	10.3386	10.4005	10.3707	10.4044	10.3741	10.4004
ENSMUSG00000019929	Dcn	10.0153	10.6657	10.6027	10.6387	11.1568	10.3473	10.95	10.3903	9.98656	9.94688	10.9456	11.1165	10.2729	10.2042	10.3746	10.9853	9.78606	10.47	11.0813
ENSMUSG00000019935	Slc17a8	2.74918	2.73781	2.71793	2.71783	2.73077	2.75748	2.73442	2.7291	2.71819	2.73263	2.74613	2.72914	2.72552	2.73236	2.72272	2.75227	2.75527	2.74799	2.75874
ENSMUSG00000019942	Cdk1	12.2682	12.3278	12.3123	12.4147	12.2768	12.2338	12.3649	12.1581	12.4593	12.3558	12.269	12.3155	12.296	12.3208	12.3016	12.3366	12.3232	12.2904	12.3751
ENSMUSG00000019943	Atp2b1	13.361	13.3396	13.3805	13.2193	13.2843	13.4215	13.4349	13.5184	13.2075	13.2484	13.446	13.4434	13.1977	13.1854	13.4887	13.5222	13.439	13.2725	13.3512
ENSMUSG00000019944	Rhobtb1	9.63836	9.45934	9.53795	9.32775	9.37166	9.44235	9.48949	9.46757	9.37873	9.35435	9.44272	9.4169	9.57612	9.36706	9.51233	9.50381	9.44166	9.60606	9.43832
ENSMUSG00000019947	Arid5b	9.42844	9.26877	9.3898	9.1893	9.41301	9.457	9.40149	9.65639	9.15685	9.25596	9.55651	9.48676	9.28909	9.30615	9.36612	9.51108	9.48765	9.29853	9.38215
ENSMUSG00000019948	Actr6	8.62586	8.72209	8.72911	8.75577	8.70362	8.65573	8.90493	8.76105	8.81988	8.74679	8.74419	8.79907	8.73509	8.79323	8.63202	8.85808	8.68706	8.71253	8.75013
ENSMUSG00000019951	Bltp3b	12.2028	11.9528	12.2143	11.989	12.1628	12.2693	12.2475	12.3655	12.0365	12.1302	12.3021	12.1808	11.9347	12.0394	12.1453	12.3506	12.142	12.043	12.0301
ENSMUSG00000019952	Poc1b	10.5821	10.6088	10.476	10.5758	10.6333	10.6155	10.3595	10.4663	10.5525	10.4452	10.6104	10.5131	10.4444	10.5931	10.5163	10.69	10.5714	10.4937	10.5797
ENSMUSG00000019960	Dusp6	13.2845	13.1382	13.3006	13.0534	13.0367	13.2401	12.9112	13.0272	13.225	13.1279	13.2303	13.0652	12.9669	13.3612	13.2217	13.1698	13.012	12.9799	13.1683
ENSMUSG00000019961	Tmpo	12.9495	13.1098	13.031	13.0679	12.9339	12.753	12.9246	12.8985	12.9359	12.9467	12.7916	12.9069	13.1018	12.909	12.937	13.135	13.0581	13.0657	13.1078
ENSMUSG00000019966	Kitl	11.8647	11.9013	11.9222	11.6274	11.3533	12.0067	11.8047	12.0741	11.453	11.8854	11.8341	11.7865	11.4024	11.8694	11.842	11.9799	11.9475	11.6132	11.9301
ENSMUSG00000019969	Psen1	11.4925	11.4994	11.303	11.3196	11.5133	11.4644	11.3233	11.5192	11.3823	11.3963	11.4483	11.4967	11.4475	11.4325	11.4081	11.4344	11.473	11.3729	11.4692
ENSMUSG00000019970	Sgk1	11.2463	10.877	10.8894	11.2064	10.9352	10.8091	11.1692	11.1781	10.9421	11.2941	11.0283	11.2509	11.0149	11.0133	11.0128	11.1969	11.146	10.8956	10.8786
ENSMUSG00000019971	Cep290	9.2422	9.29687	9.29763	9.17793	9.1423	9.21754	9.46074	9.42416	9.07846	9.26531	9.40228	9.24531	9.13378	9.13646	9.27597	9.4426	9.29211	9.26375	9.33076
ENSMUSG00000019975	Ikbip	11.0252	11.1123	11.1649	11.1	11.1064	11.0346	10.9442	10.9251	11.0753	10.8956	11.0333	10.9484	10.9471	11.0336	11.2333	11.1285	10.9137	11.1463	11.237
ENSMUSG00000019977	Hbs1l	11.6133	11.5931	11.6882	11.6732	11.6903	11.6587	11.6371	11.66	11.7054	11.6829	11.6878	11.6431	11.5602	11.6617	11.6599	11.7051	11.6664	11.7065	11.6483
ENSMUSG00000019978	Epb41l2	13.2994	13.4391	13.3648	13.2963	13.264	13.1953	13.2193	13.269	13.1981	13.2583	13.1836	13.2426	13.2585	13.259	13.4168	13.3435	13.2982	13.4124	13.4933
ENSMUSG00000019979	Apaf1	11.075	11.2024	11.2287	11.0706	11.3233	10.7495	11.1695	10.9372	11.1849	10.8424	11.1916	11.2371	11.3327	10.9693	11.1198	11.2358	10.9853	11.1601	11.3604
ENSMUSG00000019982	Myb	4.79937	4.81138	4.81803	4.816	4.80446	4.83591	4.89379	4.79699	4.80723	4.85209	4.84093	4.81347	4.8496	4.79443	4.77061	4.82654	4.82508	4.81888	4.77818
ENSMUSG00000019984	Med23	10.443	10.3612	10.0816	10.2842	10.1804	10.2871	10.394	10.352	10.0626	10.4228	10.4429	10.4233	10.237	10.1548	10.3344	10.4713	10.2886	10.1851	10.5139
ENSMUSG00000019986	Ahi1	6.46757	6.59458	6.62202	6.51437	6.57016	6.52648	6.49708	6.6043	6.6008	6.46639	6.6016	6.56871	6.63157	6.53905	6.46157	6.49051	6.49193	6.49161	6.50098
ENSMUSG00000019987	Arg1	9.53247	9.26316	8.55763	8.76979	10.5523	11.0155	10.2011	10.3147	8.77278	8.71564	10.9448	9.64514	8.82225	8.84788	8.51329	9.86317	9.77255	9.49809	10.0865
ENSMUSG00000019988	Nedd1	10.7291	10.737	10.7556	10.7148	10.692	10.6557	10.7793	10.7415	10.6967	10.751	10.7311	10.8566	10.7276	10.7133	10.6198	10.8834	10.7246	10.7527	10.7467
ENSMUSG00000019989	Enpp3	3.95537	3.96836	3.97647	4.01329	3.98537	4.00502	3.98025	3.96975	3.99632	3.95427	4.0182	3.98335	3.99979	3.96188	3.9541	3.98711	4.02074	4.01137	4.05196
ENSMUSG00000019990	Pde7b	7.92716	7.90095	7.93912	7.75098	7.91611	7.99509	7.97248	8.00196	7.98292	7.86484	7.96961	8.06893	8.07045	7.91003	7.74122	7.88173	7.77966	7.89693	8.00952
ENSMUSG00000019992	Mtfr2	8.5412	8.67147	8.52118	8.65328	8.59697	8.58858	8.76986	8.7448	8.71053	8.64666	8.67528	8.68234	8.65564	8.59697	8.60727	8.8009	8.82332	8.68934	8.62264
ENSMUSG00000019996	Map7	6.95126	7.0605	7.11631	7.01439	7.14737	6.99026	7.07591	7.00418	7.00008	6.93674	6.89986	6.97724	6.98989	7.0299	6.99498	7.04565	7.12163	7.02722	7.08782
ENSMUSG00000019997	Ccn2	8.67688	8.73306	8.45431	8.75619	9.47076	9.00369	8.8617	8.72999	8.3501	8.60051	9.11124	9.17145	8.30444	8.45804	8.5934	8.56076	8.67144	8.51377	9.00701
ENSMUSG00000019998	Stx7	11.0346	11.0064	11.0268	11.0661	11.0861	11.2247	11.3029	11.1844	11.0818	11.1061	11.2586	11.2707	11.1267	11.0726	10.9585	11.3253	11.1661	11.0132	11.077
ENSMUSG00000020000	Moxd1	3.43428	3.47142	3.4343	3.43414	3.50535	3.45254	3.49218	3.44977	3.43474	3.43457	3.55129	3.52561	3.49631	3.43477	3.44552	3.44763	3.43981	3.49357	3.46315
ENSMUSG00000020003	Pex7	9.05266	9.04493	9.05117	8.95678	8.91454	8.92122	9.0668	8.8192	8.88606	8.9326	8.8981	8.87636	8.97188	9.06867	8.94643	8.97273	8.87409	8.94937	8.93336
ENSMUSG00000020009	Ifngr1	11.1795	11.3369	11.086	11.3766	11.1144	11.1967	11.3472	11.2716	11.0993	11.2303	11.133	11.2639	11.4598	11.1559	11.0645	11.2888	11.2355	11.0856	11.1859
ENSMUSG00000020010	Vnn3	5.48439	5.52987	5.52192	5.61883	5.50102	5.52547	5.60156	5.5606	5.55498	5.51787	5.54542	5.57524	5.54852	5.51267	5.47203	5.58397	5.49526	5.48956	5.52158
ENSMUSG00000020014	Cfap54	3.29242	3.33195	3.30132	3.32633	3.29676	3.29263	3.30335	3.30172	3.29654	3.32236	3.28495	3.31264	3.28367	3.30996	3.32678	3.30038	3.32164	3.33704	3.28669
ENSMUSG00000020015	Cdk17	11.2988	11.1252	11.2523	11.1396	11.2734	11.4125	11.317	11.4871	11.3211	11.3107	11.4746	11.4004	11.0864	11.2107	11.2512	11.4562	11.3241	11.1272	11.1488
ENSMUSG00000020017	Hal	5.78828	5.83263	5.77532	5.83757	5.81295	5.87066	5.79427	5.73567	5.78033	5.83134	5.79097	5.74215	5.79953	5.71461	5.87263	5.84956	5.80737	5.95326	5.89437
ENSMUSG00000020018	Snrpf	12.3704	12.3276	12.397	12.4869	12.2908	12.1565	12.2393	12.1451	12.5653	12.4858	12.1572	12.2599	12.46	12.4942	12.3176	12.1452	12.2054	12.456	12.3263
ENSMUSG00000020019	Ntn4	5.42432	5.42969	5.56103	5.42359	5.4738	5.48491	5.47141	5.45745	5.38426	5.42274	5.52843	5.51138	5.42551	5.35459	5.39516	5.43712	5.41423	5.42276	5.48118
ENSMUSG00000020020	Usp44	4.34121	4.31936	4.32666	4.32032	4.32305	4.32808	4.35153	4.347	4.33439	4.32164	4.34507	4.3046	4.32589	4.35644	4.37369	4.35948	4.34766	4.3199	4.32985
ENSMUSG00000020021	Fgd6	10.5376	10.3144	10.3307	10.0763	10.4632	10.4004	10.6256	10.6783	10.3168	10.6532	10.6432	10.4028	11.1204	10.9886	10.7443	10.4397	10.5198	10.5476	10.4091
ENSMUSG00000020022	Ndufa12	11.6389	11.6935	11.5954	11.8751	11.6302	11.6239	11.4687	11.4491	11.9599	11.7354	11.4906	11.5932	11.7793	11.7594	11.6479	11.3386	11.5752	11.776	11.6627
ENSMUSG00000020023	Tmcc3	12.287	12.1397	12.267	12.1366	12.3749	12.2616	12.3638	12.3757	12.2996	12.2688	12.4005	12.3375	12.0569	12.3001	12.3164	12.458	12.3948	12.2078	12.3115
ENSMUSG00000020024	Cep83	11.1237	11.058	11.1881	11.0599	11.2602	11.0426	11.3237	11.1566	11.0491	11.2042	11.2124	11.1077	11.1923	11.1999	11.0415	11.3602	11.1125	11.1789	11.1709
ENSMUSG00000020027	Socs2	6.37876	6.35349	6.33036	6.325	6.39433	6.4136	6.46216	6.3185	6.37835	6.34222	6.36949	6.35621	6.41106	6.33107	6.30397	6.42126	6.41825	6.31178	6.37416
ENSMUSG00000020029	Nudt4	12.6941	12.9528	12.7938	12.9259	12.592	12.7046	12.6709	12.6206	12.6288	12.7903	12.6325	12.6492	12.8178	12.7822	12.7485	12.8383	12.7458	12.8764	13.0229
ENSMUSG00000020032	Nuak1	8.81419	9.0918	8.77779	8.74361	8.81763	8.76967	8.61894	8.7938	8.84975	8.87845	8.83946	8.91919	8.96883	8.80464	8.70203	8.79551	8.72519	8.77518	8.89708
ENSMUSG00000020034	Tcp11l2	9.14559	8.88879	9.05819	8.88807	8.84719	8.95933	8.99913	8.92546	8.92408	8.83406	9.08807	8.94549	9.0161	8.86217	9.01463	9.04864	8.79813	8.78467	8.83354
ENSMUSG00000020038	Cry1	9.28949	9.22375	9.35985	9.49431	9.14799	9.06555	9.12485	9.12854	9.27623	9.20688	9.12963	9.25033	9.06272	9.14322	9.05642	9.16836	9.30209	9.34429	9.17022
ENSMUSG00000020042	Abtb3	8.95974	9.04745	9.13468	9.23113	8.95142	8.93658	8.81878	9.05142	8.9463	8.98737	8.84092	9.04247	8.84659	8.92923	8.94459	9.02644	8.98225	9.23624	9.09201
ENSMUSG00000020044	Timp3	9.06025	9.15889	9.00954	9.40259	9.40498	9.49849	9.57123	9.85526	9.2536	9.08413	9.67081	9.75906	9.1171	9.06328	8.90361	9.67041	9.63735	9.25691	9.08239
ENSMUSG00000020048	Hsp90b1	15.51	15.5	15.6398	15.3783	15.5691	15.5121	15.6493	15.5105	15.2553	15.4958	15.4227	15.4349	15.4433	15.5411	15.2866	15.6604	15.3193	15.4418	15.4951
ENSMUSG00000020051	Pah	5.92631	5.92433	5.92651	6.19665	5.92858	6.43306	5.93637	5.92739	6.2669	5.92934	6.29511	5.92746	5.9385	5.93146	5.92901	6.73059	6.73058	6.75078	6.5825
ENSMUSG00000020053	Igf1	7.18629	7.55135	7.56729	7.66319	7.48746	7.68185	7.77599	7.62986	7.46507	7.28	7.84449	7.64508	7.78338	7.29898	7.24615	7.89156	7.76861	7.81864	7.89576
ENSMUSG00000020056	Washc3	9.99126	9.94227	10.0362	9.94852	9.92237	10.0204	9.96773	9.89754	10.1166	10.0238	9.90913	10.0062	9.98493	10.0977	9.94581	9.82799	9.83019	9.9027	9.83965
ENSMUSG00000020057	Dram1	9.51015	9.54306	9.54365	9.49037	9.94901	9.73582	9.77816	9.82251	9.61315	9.5275	10.0358	9.86254	9.70969	9.61024	9.44867	9.84615	9.65029	9.54226	9.58009
ENSMUSG00000020062	Slc5a8	4.3582	4.37171	4.383	4.50178	4.3689	4.38037	4.37376	4.37616	4.42657	4.36036	4.35673	4.36481	4.36084	4.36187	4.3663	4.5583	4.52361	4.50239	4.46703
ENSMUSG00000020063	Sirt1	10.209	10.1631	10.1097	10.2647	10.0616	10.0931	10.3198	10.2231	10.1217	10.2148	10.2385	10.2923	10.2022	10.057	10.1953	10.4263	10.3457	10.2654	10.1879
ENSMUSG00000020064	Herc4	11.1502	11.1129	11.1845	11.116	11.2897	11.0566	11.2517	11.1248	11.1078	11.1491	11.1608	11.1684	11.1078	11.0772	11.1628	11.3751	11.0293	11.091	11.1585
ENSMUSG00000020069	Hnrnph3	9.35038	9.45243	9.4683	9.46793	9.38131	9.49652	9.53075	9.4468	9.53806	9.34324	9.5142	9.42915	9.44612	9.4145	9.46669	9.36174	9.4744	9.47169	9.45169
ENSMUSG00000020070	Rufy2	10.1368	10.1105	9.98729	9.81234	9.83318	9.98633	10.1883	10.1107	9.65884	9.79711	10.0414	9.71479	9.72403	9.79303	10.1837	10.1331	9.903	10.1223	10.1822
ENSMUSG00000020072	Pbld2	3.85333	3.87337	3.85572	3.86638	3.87894	3.92803	3.8658	3.85348	3.86539	3.86038	3.96624	3.85959	3.8647	3.85405	3.86805	4.0252	4.01245	3.94883	3.94208
ENSMUSG00000020074	Ccar1	11.9044	11.9263	11.9677	12.0683	12.0596	11.7549	12.0429	11.8836	11.8376	11.9151	11.9164	11.9107	11.922	11.7817	11.9344	12.1095	12.0101	12.0175	12.1198
ENSMUSG00000020075	Ddx21	14.1011	14.038	14.0703	14.111	14.086	14.0421	14.0419	14.1668	14.1022	14.11	14.0929	14.1061	14.0387	14.0629	14.0672	14.2032	14.1595	14.1085	14.1308
ENSMUSG00000020076	Ddx50	11.6202	11.5052	11.5464	11.5162	11.4864	11.6667	11.6652	11.5233	11.5575	11.6266	11.7399	11.5696	11.4515	11.6523	11.4984	11.758	11.4771	11.4471	11.5367
ENSMUSG00000020077	Srgn	11.9763	11.4615	11.4249	11.5137	11.8698	12.0391	11.8989	11.9629	11.8721	11.6954	12.2545	11.909	11.6312	11.8906	11.4037	12.0431	11.5998	11.2974	11.2006
ENSMUSG00000020078	Vps26a	12.2922	12.2248	12.2821	12.2552	12.2831	12.2013	12.302	12.2676	12.2865	12.2323	12.3524	12.3453	12.1699	12.2264	12.2513	12.4305	12.2983	12.1957	12.2605
ENSMUSG00000020079	Supv3l1	10.138	10.2569	10.3312	10.284	10.0523	10.1311	10.1524	10.1531	10.3167	10.1828	10.1312	10.1948	10.2692	10.3796	10.2162	10.1812	10.1888	10.3568	10.118
ENSMUSG00000020081	Tacr2	6.29134	6.22458	6.27831	6.23041	6.19944	6.27651	6.25818	6.26871	6.30757	6.28116	6.23501	6.21488	6.39949	6.25932	6.29984	6.30419	6.22966	6.17738	6.20538
ENSMUSG00000020085	Aifm2	9.57726	9.42643	9.59559	9.6068	9.28605	9.62327	9.66187	9.52596	9.5604	9.51487	9.52407	9.52979	9.52026	9.5507	9.43977	9.43807	9.51958	9.42362	9.43625
ENSMUSG00000020086	Macroh2a2	4.46725	4.50379	4.47282	4.49363	4.5047	4.49684	4.52306	4.49328	4.49691	4.45689	4.56319	4.61256	4.53198	4.4589	4.46255	4.47552	4.49612	4.51178	4.50808
ENSMUSG00000020087	Tysnd1	9.8092	9.95243	9.82188	9.84633	9.67871	9.8096	9.42931	9.66399	9.77029	9.71789	9.54903	9.61457	9.85031	9.82035	9.83806	9.5511	9.78747	9.86007	9.91461
ENSMUSG00000020088	Sar1a	12.701	12.7015	12.7951	12.8251	12.7901	12.7438	12.7428	12.6785	12.8332	12.6899	12.7508	12.7826	12.7085	12.7261	12.807	12.8217	12.8149	12.777	12.8201
ENSMUSG00000020089	Ppa1	11.746	11.7902	11.8383	12.0119	12.0321	11.7927	11.791	11.7598	11.9493	11.8926	11.8137	11.8336	11.993	11.7864	11.7454	11.7979	11.8694	11.9011	11.8941
ENSMUSG00000020091	Eif4ebp2	11.49	11.513	11.4866	11.4077	11.4006	11.3183	11.282	11.4054	11.3772	11.4323	11.2978	11.3211	11.4948	11.4479	11.4425	11.4	11.4508	11.4455	11.5208
ENSMUSG00000020092	Pald1	9.36159	9.42678	9.461	9.4161	9.38122	9.27765	9.26685	9.29133	9.31858	9.23217	9.31102	9.33988	9.51079	9.39636	9.37873	9.30986	9.33169	9.42278	9.4704
ENSMUSG00000020097	Sgpl1	13.0717	13.0742	13.012	12.8201	12.9349	12.9248	12.9977	13.088	12.7813	13.0207	13.0882	12.9774	12.8527	13.0873	13.0147	13.0154	12.9497	13.0505	13.0175
ENSMUSG00000020098	Pcbd1	4.23338	4.23302	4.24197	4.31561	4.25854	4.30954	4.24426	4.25128	4.28172	4.23394	4.32545	4.23956	4.2473	4.23434	4.23707	4.45687	4.47494	4.34577	4.3654
ENSMUSG00000020099	Unc5b	12.6707	12.6834	12.4837	12.5336	12.8311	12.6259	12.2664	12.4042	12.6055	12.6437	12.6759	12.4085	12.4613	12.7217	12.6693	12.5248	12.4624	12.7038	12.6181
ENSMUSG00000020100	Slc29a3	10.5681	10.7208	10.6185	10.4506	10.6142	10.6362	10.6648	10.8186	10.4919	10.5719	10.6161	10.8167	10.8549	10.5161	10.5602	10.6942	10.6404	10.5162	10.6136
ENSMUSG00000020101	Vsir	12.0298	11.9397	11.5351	11.8526	11.8064	12.0465	12.1474	12.301	11.9379	12.0222	12.0514	12.2134	12.2191	11.9014	11.7757	11.7317	12.0131	11.6298	11.6865
ENSMUSG00000020102	Slc16a7	6.56435	6.61538	6.40561	6.57836	6.44818	6.44366	7.10265	6.51557	6.60495	6.7559	6.48738	6.738	6.74082	6.59243	6.36935	6.50199	6.62356	6.73651	6.63809
ENSMUSG00000020105	Lrig3	10.119	9.91505	10.0568	9.96418	9.85926	9.96207	9.79216	9.94949	9.82295	10.0155	9.89687	9.89241	9.79999	9.94719	9.97906	9.88902	9.8819	9.88871	9.9918
ENSMUSG00000020107	Anapc16	10.3793	10.3731	10.2869	10.4812	10.3941	10.382	10.3146	10.3453	10.4986	10.4166	10.333	10.3253	10.4252	10.5291	10.232	10.257	10.3682	10.2748	10.487
ENSMUSG00000020108	Ddit4	11.3942	10.9931	10.6653	11.3218	11.5123	11.214	10.8401	10.8015	10.9542	11.2934	11.4742	10.8425	10.836	11.1797	11.068	10.8809	10.5807	10.8713	10.7584
ENSMUSG00000020109	Dnajb12	11.3296	11.0391	11.311	11.1188	11.2637	11.1669	11.0277	11.2256	11.3002	11.1886	11.1821	11.2287	11.2084	11.1964	11.2709	11.1817	11.2092	11.1301	11.1442
ENSMUSG00000020111	Micu1	11.2792	11.2878	11.3229	11.3577	11.2264	11.3704	11.2392	11.2167	11.324	11.2583	11.2815	11.2919	11.1598	11.1199	11.3684	11.0221	11.1402	11.3291	11.4481
ENSMUSG00000020114	Cand1	13.0755	12.9909	12.8423	12.7508	12.9432	12.9455	12.5779	12.8813	12.6962	12.6738	12.9826	12.8339	12.8023	12.6889	12.945	12.9346	12.9167	12.8586	12.8754
ENSMUSG00000020115	Tbk1	11.633	11.606	11.5788	11.5874	11.5941	11.6914	11.6448	11.6648	11.6041	11.6312	11.7214	11.6824	11.5472	11.6599	11.6587	11.7772	11.6757	11.6183	11.6371
ENSMUSG00000020116	Pno1	11.6283	11.5138	11.6773	11.7548	11.7177	11.5902	11.7695	11.6762	11.8451	11.7349	11.6198	11.6511	11.6929	11.6735	11.6041	11.7884	11.7018	11.694	11.6505
ENSMUSG00000020120	Plek	11.4166	11.5025	11.3482	11.4313	11.8195	11.7826	11.9846	12.048	11.6047	11.6204	12.0371	12.0486	11.7357	11.6068	11.4051	12.081	11.7648	11.4371	11.5658
ENSMUSG00000020121	Srgap1	5.14991	5.1335	5.21274	5.16964	5.22532	5.13611	5.14669	5.1517	5.13913	5.10641	5.20198	5.17212	5.13255	5.12212	5.21646	5.13942	5.17315	5.16933	5.24243
ENSMUSG00000020122	Egfr	10.257	10.088	9.95884	9.65336	9.88386	10.0755	9.7996	9.79357	9.92017	9.7268	9.99466	10.0088	9.9738	9.85008	9.98722	10.163	10.1475	10.0986	9.98921
ENSMUSG00000020123	Avpr1a	4.83247	4.90054	4.81933	4.8396	4.97532	4.89276	4.87665	4.84265	4.87267	4.8497	4.99435	4.94361	4.82334	4.85118	4.8252	4.92951	4.87042	4.87515	4.96575
ENSMUSG00000020124	Usp15	12.4796	12.3613	12.4325	12.4856	12.4928	12.4504	12.4387	12.4613	12.4626	12.3917	12.5938	12.4631	12.3385	12.3615	12.4332	12.5901	12.5059	12.433	12.4189
ENSMUSG00000020128	Vps54	11.2558	10.9721	11.0935	10.9486	10.973	11.1116	11.2868	11.2599	10.9758	11.0989	11.1631	11.0222	10.9822	11.0025	11.064	11.2981	11.0981	11.1445	11.0862
ENSMUSG00000020130	Tbc1d15	12.1942	11.9261	12.1227	12.0259	11.9315	11.925	12.1064	11.9342	11.9746	12.0486	12.0817	12.0652	12	12.0103	12.0425	12.209	11.9489	12.013	12.0712
ENSMUSG00000020131	Pcsk4	7.68685	7.65788	7.77476	7.75459	7.73417	7.6857	7.66985	7.63917	7.8707	7.76405	7.65588	7.72307	7.64461	7.75264	7.77395	7.57855	7.79964	7.75772	7.69426
ENSMUSG00000020132	Rab21	11.6132	11.5755	11.563	11.5324	11.6521	11.6136	11.4958	11.5303	11.5036	11.6381	11.6244	11.5834	11.4627	11.544	11.4814	11.6796	11.5388	11.4972	11.5117
ENSMUSG00000020133	2310011J03Rik	10.9853	10.9753	11.0511	11.1119	10.9699	11.0248	10.9129	10.9803	11.2366	11.0476	10.8804	11.0708	11.0508	10.9418	11.0245	10.8743	11.0303	10.9735	10.925
ENSMUSG00000020134	Peli1	10.3244	10.4224	10.3496	10.2656	10.4478	10.3642	10.4963	10.4618	10.3219	10.4459	10.4553	10.5444	10.2909	10.3479	10.2202	10.6159	10.567	10.2468	10.3411
ENSMUSG00000020135	Apc2	10.2797	10.234	10.3712	9.9506	10.0244	9.96417	9.67631	9.84878	10.0908	9.93169	9.92989	9.8454	9.86564	10.24	10.2713	9.86913	9.97881	10.1171	10.1028
ENSMUSG00000020137	Thap2	8.42355	8.55883	8.36136	8.36867	8.31407	8.31548	8.34528	8.35185	8.26485	8.28925	8.33591	8.21207	8.35009	8.43894	8.40157	8.48224	8.24004	8.43368	8.52205
ENSMUSG00000020140	Lgr5	3.99105	4.00516	4.00396	3.98948	4.03712	3.97708	4.01462	3.99448	3.9656	3.96815	4.02017	4.00499	3.97672	4.00414	3.97107	3.99489	4.02262	4.01597	4.00177
ENSMUSG00000020142	Slc1a4	10.6419	10.4958	10.5142	10.4094	10.6833	10.7944	10.2222	10.5026	10.3641	10.6436	10.5915	10.3445	10.5407	10.5568	10.5953	10.4674	10.2756	10.5383	10.7565
ENSMUSG00000020143	Dock2	10.2764	10.7475	10.457	10.3709	10.571	10.872	11.0075	10.9478	10.5339	10.4609	10.7808	10.8518	10.7641	10.3699	10.49	10.5974	10.7295	10.5029	10.4204
ENSMUSG00000020149	Rab1a	13.2104	13.1498	13.2582	13.187	13.318	13.1735	13.2582	13.2701	13.3038	13.2545	13.1963	13.3113	13.2372	13.2028	13.1535	13.3433	13.2834	13.1898	13.2116
ENSMUSG00000020150	Gamt	9.26821	9.22008	9.20757	9.23087	9.07129	9.1784	8.90603	8.98761	9.08891	9.16858	9.02482	9.12082	9.16462	9.27413	9.25062	9.06004	9.1104	9.26724	9.19483
ENSMUSG00000020151	Ptprr	2.26685	2.27088	2.26118	2.28238	2.27166	2.25983	2.27904	2.26145	2.27659	2.25538	2.26181	2.26048	2.269	2.2858	2.26646	2.27126	2.26076	2.26118	2.28593
ENSMUSG00000020152	Actr2	14.3743	14.2838	14.3616	14.3425	14.4303	14.3713	14.4514	14.5771	14.3269	14.3811	14.4136	14.4882	14.2495	14.2834	14.3139	14.5659	14.5139	14.3361	14.3624
ENSMUSG00000020153	Ndufs7	11.0399	11.0891	11.0843	11.2987	10.9887	11.1385	10.6293	10.8566	11.1792	11.0559	10.8876	10.9721	11.1448	11.1804	11.0615	10.7108	10.9766	11.1187	11.1158
ENSMUSG00000020154	Ptprb	8.46324	8.55996	8.50604	8.55376	8.45956	8.32299	8.46072	8.57491	8.35336	8.19832	8.54164	8.57551	8.52378	8.2883	8.47267	8.50652	8.44208	8.5295	8.66491
ENSMUSG00000020155	Kcnmb1	6.19208	6.23576	6.06573	6.12671	6.16706	6.26894	6.06981	6.19301	6.18972	6.16775	6.33076	6.10396	6.14885	6.1441	6.19033	6.09928	6.186	6.18579	6.23617
ENSMUSG00000020156	Pwwp3a	11.8582	11.9985	11.9627	11.8456	11.8748	11.7822	11.8777	11.9022	11.9143	11.9321	11.7896	11.6856	11.7694	11.9834	12.0047	11.7358	11.8201	11.9229	12.0647
ENSMUSG00000020160	Meis1	8.98007	9.04215	9.17561	9.21944	9.16897	9.24272	9.08616	9.16226	9.19865	9.07436	9.20442	9.24097	8.839	9.15842	9.14373	9.30411	9.04609	9.25042	9.19165
ENSMUSG00000020163	Uqcr11	11.5613	11.4395	11.6011	11.8027	11.4938	11.5195	11.491	11.3829	11.9253	11.7358	11.4436	11.4829	11.7051	11.7112	11.57	11.2735	11.3877	11.607	11.4987
ENSMUSG00000020166	Cnot2	11.8044	11.7544	11.7842	11.6439	11.6487	11.6587	11.7835	11.7437	11.6695	11.7728	11.686	11.7368	11.6587	11.8	11.6751	11.9266	11.7454	11.7131	11.7421
ENSMUSG00000020167	Tcf3	11.8137	12.009	11.8893	11.929	11.7597	11.8557	11.5752	11.7088	11.8258	11.8085	11.6805	11.6848	11.7802	11.8378	11.9733	11.5966	11.9815	11.9405	11.8855
ENSMUSG00000020169	Best3	8.52749	8.53669	8.55053	8.30269	8.50541	8.35828	8.51716	8.54584	8.35373	8.47703	8.46287	8.30507	8.41275	8.49239	8.61009	8.3952	8.41527	8.61381	8.56421
ENSMUSG00000020170	Frs2	10.4739	10.5044	10.5611	10.3311	10.399	10.4084	10.5461	10.5492	10.333	10.4919	10.4013	10.4573	10.5229	10.5073	10.5833	10.6867	10.562	10.5085	10.6455
ENSMUSG00000020171	Yeats4	10.4428	10.5707	10.4254	10.5382	10.4383	10.4826	10.4296	10.3661	10.4935	10.5215	10.4177	10.4424	10.4928	10.5951	10.4375	10.3444	10.3817	10.4391	10.4553
ENSMUSG00000020173	Cobl	3.76421	3.76091	3.7714	3.7723	3.75327	3.7743	3.77953	3.78737	3.87508	3.76413	3.80775	3.82605	3.8515	3.77736	3.76117	3.83096	3.7991	3.82693	3.77396
ENSMUSG00000020175	Rab36	5.5986	5.6495	5.59959	5.57991	5.57619	5.53049	5.68865	5.6322	5.60084	5.6708	5.58434	5.57573	5.5968	5.58675	5.63813	5.66213	5.63671	5.65307	5.5991
ENSMUSG00000020176	Grb10	6.81502	6.9502	6.77025	6.85481	6.97527	6.82521	6.993	7.0157	6.70233	6.70109	7.11537	7.17617	6.80334	6.71868	6.7464	7.25269	6.74201	6.87323	6.94453
ENSMUSG00000020178	Adora2a	6.52302	6.54683	6.55592	6.69708	6.63029	6.60001	6.63161	6.65621	6.55605	6.63876	6.62539	6.6092	6.57952	6.62058	6.51297	6.54231	6.61157	6.4987	6.51712
ENSMUSG00000020180	Snrpd3	13.0397	13.0859	13.0417	13.2978	13.128	13.1194	12.9678	13.024	13.2636	13.0643	13.1007	13.1842	13.1856	13.1122	13.1967	12.9064	13.1275	13.1866	13.166
ENSMUSG00000020181	Nav3	10.4283	10.3042	10.4007	10.0869	10.1132	10.2297	10.3823	10.6274	9.76418	10.4128	10.2499	10.2566	10.3051	10.3472	10.3089	10.3032	10.3949	10.6655	10.2096
ENSMUSG00000020182	Ddc	3.02951	3.02848	3.0434	3.0412	3.0404	3.05925	3.0675	3.02993	3.05098	3.0285	3.03891	3.03567	3.08945	3.05569	3.04024	3.05334	3.05849	3.03353	3.04434
ENSMUSG00000020183	Cpm	5.92161	5.95164	5.88287	5.87038	5.79953	5.87479	5.92907	5.92318	5.89104	5.97325	5.89808	5.93005	5.95875	5.95683	5.90052	5.83442	5.90454	5.89988	5.95287
ENSMUSG00000020184	Mdm2	12.3851	12.1067	12.3009	11.9871	12.1842	12.4325	12.3944	12.4758	12.2574	12.3249	12.4198	12.2936	12.0734	12.3575	12.3074	12.4656	12.2307	12.0587	12.0371
ENSMUSG00000020185	E2f7	9.96011	10.0426	10.1796	9.73749	10.0422	9.71717	9.92647	10.0298	9.89172	9.84674	9.74223	9.82844	10.0892	9.72965	9.64665	9.89455	10.2251	10.0334	9.77596
ENSMUSG00000020186	Csrp2	8.08064	8.41535	8.23335	8.39021	8.27357	8.28247	8.32413	8.27796	8.27432	8.27041	8.23832	8.1989	8.36234	8.26682	8.24503	8.14659	8.2018	8.34957	8.35716
ENSMUSG00000020189	Osbpl8	10.736	10.7682	10.8084	10.5661	10.9186	11.0433	11.0519	11.1763	10.6754	10.8297	11.1541	10.9916	10.8677	10.6201	10.7763	11.1988	10.8529	10.7147	10.8098
ENSMUSG00000020190	Mknk2	11.8978	11.6032	11.7929	11.78	11.4885	11.5657	11.659	11.6668	11.7712	11.7484	11.5079	11.6449	11.8222	11.6328	11.7247	11.525	11.5582	11.6622	11.5799
ENSMUSG00000020196	Cabin1	11.7578	11.8658	11.8657	11.7703	11.7162	11.6614	11.6724	11.783	11.6673	11.8253	11.6379	11.7365	11.7252	11.7667	11.8736	11.7568	11.8241	11.8634	11.7874
ENSMUSG00000020198	Ap3d1	12.7724	12.7926	12.7098	12.6166	12.672	12.6348	12.5127	12.693	12.6445	12.72	12.6086	12.6123	12.7465	12.7246	12.7105	12.6729	12.6458	12.6467	12.7156
ENSMUSG00000020205	Phlda1	11.67	11.4948	11.5182	11.4081	11.836	11.8339	11.3911	11.6639	11.5655	11.7026	11.8796	11.6096	11.1887	11.5168	11.4433	11.5397	11.5487	11.3818	11.3946
ENSMUSG00000020211	Sf3a2	12.4389	12.4065	12.3381	12.3001	12.3615	12.3222	11.7351	12.236	12.4642	12.4726	12.298	12.2743	12.4118	12.4982	12.4715	12.0936	12.3758	12.3479	12.2732
ENSMUSG00000020212	Mdm1	9.03303	8.83752	8.94023	8.79395	8.93886	9.00612	8.97148	8.91748	8.91126	8.97262	9.00233	8.99475	8.98465	8.97191	8.83305	9.03098	8.83126	8.8071	8.88604
[truncated: 12,543 more rows]

## Sheet: Figure 1E
Figure 1E
Mouse to Mouse FMT GSEA - VSG FMT αPD-1 vs VSG FMT IgG2a
VSG FMT αPD-1 Up
NAME	GS<br> follow link to MSigDB	GS DETAILS	SIZE	ES	NES	NOM p-val	FDR q-val	FWER p-val	RANK AT MAX	LEADING EDGE
HALLMARK_ALLOGRAFT_REJECTION	HALLMARK_ALLOGRAFT_REJECTION	Details ...	177	0.651403	1.47153	0.012685	1	0.491	1243	tags=36%, list=9%, signal=39%
HALLMARK_IL2_STAT5_SIGNALING	HALLMARK_IL2_STAT5_SIGNALING	Details ...	192	0.489943	1.41301	0.0283401	0.833039	0.575	2028	tags=30%, list=14%, signal=35%
HALLMARK_ESTROGEN_RESPONSE_LATE	HALLMARK_ESTROGEN_RESPONSE_LATE	Details ...	167	0.414382	1.32778	0.0366599	0.574698	0.724	1854	tags=24%, list=13%, signal=27%
HALLMARK_COMPLEMENT	HALLMARK_COMPLEMENT	Details ...	176	0.543141	1.3625	0.0659794	0.599252	0.701	2266	tags=38%, list=16%, signal=44%
HALLMARK_KRAS_SIGNALING_DN	HALLMARK_KRAS_SIGNALING_DN	Details ...	116	0.313836	1.17796	0.122905	0.669471	0.937	1848	tags=18%, list=13%, signal=21%
HALLMARK_IL6_JAK_STAT3_SIGNALING	HALLMARK_IL6_JAK_STAT3_SIGNALING	Details ...	81	0.618486	1.39185	0.123106	0.652978	0.633	2373	tags=51%, list=16%, signal=60%
HALLMARK_KRAS_SIGNALING_UP	HALLMARK_KRAS_SIGNALING_UP	Details ...	184	0.465121	1.25475	0.155393	0.594711	0.795	1726	tags=28%, list=12%, signal=32%
HALLMARK_INFLAMMATORY_RESPONSE	HALLMARK_INFLAMMATORY_RESPONSE	Details ...	183	0.528564	1.25529	0.185859	0.691329	0.795	1608	tags=34%, list=11%, signal=38%
HALLMARK_P53_PATHWAY	HALLMARK_P53_PATHWAY	Details ...	193	0.321558	1.14683	0.212454	0.499699	0.937	2028	tags=24%, list=14%, signal=28%
HALLMARK_PI3K_AKT_MTOR_SIGNALING	HALLMARK_PI3K_AKT_MTOR_SIGNALING	Details ...	99	0.3445	1.21299	0.2147	0.635024	0.871	4041	tags=36%, list=28%, signal=50%
HALLMARK_APOPTOSIS	HALLMARK_APOPTOSIS	Details ...	155	0.377065	1.16322	0.232033	0.58826	0.937	1838	tags=23%, list=13%, signal=26%
HALLMARK_UV_RESPONSE_UP	HALLMARK_UV_RESPONSE_UP	Details ...	149	0.301085	1.13519	0.25239	0.455095	0.944	4158	tags=40%, list=29%, signal=56%
HALLMARK_HEME_METABOLISM	HALLMARK_HEME_METABOLISM	Details ...	170	0.31428	1.13694	0.25636	0.481489	0.944	2802	tags=28%, list=19%, signal=34%
HALLMARK_ESTROGEN_RESPONSE_EARLY	HALLMARK_ESTROGEN_RESPONSE_EARLY	Details ...	177	0.317712	1.09326	0.263366	0.49388	0.973	2138	tags=27%, list=15%, signal=31%
HALLMARK_APICAL_SURFACE	HALLMARK_APICAL_SURFACE	Details ...	40	0.41176	1.15583	0.268443	0.560513	0.937	1214	tags=23%, list=8%, signal=24%
HALLMARK_REACTIVE_OXIGEN_SPECIES_PATHWAY	HALLMARK_REACTIVE_OXIGEN_SPECIES_PATHWAY	Details ...	47	0.418081	1.16528	0.298677	0.637441	0.937	1555	tags=23%, list=11%, signal=26%
HALLMARK_PROTEIN_SECRETION	HALLMARK_PROTEIN_SECRETION	Details ...	93	0.308655	1.15247	0.3049	0.52715	0.937	3018	tags=25%, list=21%, signal=31%
HALLMARK_INTERFERON_GAMMA_RESPONSE	HALLMARK_INTERFERON_GAMMA_RESPONSE	Details ...	187	0.417415	1.0764	0.35167	0.495692	0.973	2238	tags=39%, list=15%, signal=46%
HALLMARK_XENOBIOTIC_METABOLISM	HALLMARK_XENOBIOTIC_METABOLISM	Details ...	185	0.496323	1.04469	0.398323	0.523858	0.983	2131	tags=36%, list=15%, signal=41%
HALLMARK_COAGULATION	HALLMARK_COAGULATION	Details ...	129	0.546111	1.01054	0.425806	0.56239	0.983	2156	tags=41%, list=15%, signal=48%
HALLMARK_BILE_ACID_METABOLISM	HALLMARK_BILE_ACID_METABOLISM		106	0.438414	0.982167	0.478702	0.580574	0.989	2825	tags=37%, list=20%, signal=45%
HALLMARK_PEROXISOME	HALLMARK_PEROXISOME		95	0.38863	0.971627	0.521825	0.569651	0.989	2204	tags=22%, list=15%, signal=26%
HALLMARK_TNFA_SIGNALING_VIA_NFKB	HALLMARK_TNFA_SIGNALING_VIA_NFKB		194	0.408411	0.942409	0.555773	0.578643	0.989	1522	tags=25%, list=11%, signal=27%
HALLMARK_ANGIOGENESIS	HALLMARK_ANGIOGENESIS		34	0.475827	0.943127	0.558317	0.601036	0.989	1652	tags=29%, list=11%, signal=33%
HALLMARK_APICAL_JUNCTION	HALLMARK_APICAL_JUNCTION		177	0.247358	0.79619	0.810313	0.805903	1	2153	tags=19%, list=15%, signal=22%
HALLMARK_NOTCH_SIGNALING	HALLMARK_NOTCH_SIGNALING		32	0.291432	0.714006	0.871841	0.894385	1	1848	tags=22%, list=13%, signal=25%
HALLMARK_TGF_BETA_SIGNALING	HALLMARK_TGF_BETA_SIGNALING		53	0.252694	0.635794	0.901575	0.939217	1	1693	tags=13%, list=12%, signal=15%
VSG FMT IgG2a Up
NAME	GS<br> follow link to MSigDB	GS DETAILS	SIZE	ES	NES	NOM p-val	FDR q-val	FWER p-val	RANK AT MAX	LEADING EDGE
HALLMARK_CHOLESTEROL_HOMEOSTASIS	HALLMARK_CHOLESTEROL_HOMEOSTASIS	Details ...	71	-0.541963	-1.41873	0.0486381	0.444421	0.612	645	tags=32%, list=4%, signal=34%
HALLMARK_G2M_CHECKPOINT	HALLMARK_G2M_CHECKPOINT	Details ...	195	-0.466677	-1.52768	0.0602911	0.256101	0.345	3445	tags=41%, list=24%, signal=53%
HALLMARK_PANCREAS_BETA_CELLS	HALLMARK_PANCREAS_BETA_CELLS	Details ...	19	-0.422856	-1.22519	0.0934959	1	0.901	1107	tags=21%, list=8%, signal=23%
HALLMARK_E2F_TARGETS	HALLMARK_E2F_TARGETS	Details ...	198	-0.504235	-1.54547	0.11236	0.425499	0.313	4353	tags=53%, list=30%, signal=75%
HALLMARK_ANDROGEN_RESPONSE	HALLMARK_ANDROGEN_RESPONSE	Details ...	92	-0.366305	-1.14922	0.231423	0.843834	0.942	1817	tags=29%, list=13%, signal=33%
HALLMARK_INTERFERON_ALPHA_RESPONSE	HALLMARK_INTERFERON_ALPHA_RESPONSE	Details ...	92	-0.524612	-1.20447	0.290123	0.915362	0.913	1083	tags=33%, list=7%, signal=35%
HALLMARK_MYOGENESIS	HALLMARK_MYOGENESIS	Details ...	173	-0.332197	-1.08379	0.29703	0.840487	0.948	1064	tags=17%, list=7%, signal=18%
HALLMARK_MYC_TARGETS_V1	HALLMARK_MYC_TARGETS_V1	Details ...	192	-0.375607	-1.20221	0.346789	0.771755	0.913	5768	tags=59%, list=40%, signal=97%
HALLMARK_UNFOLDED_PROTEIN_RESPONSE	HALLMARK_UNFOLDED_PROTEIN_RESPONSE	Details ...	109	-0.311634	-1.14105	0.349421	0.764509	0.942	3100	tags=30%, list=21%, signal=38%
HALLMARK_MITOTIC_SPINDLE	HALLMARK_MITOTIC_SPINDLE	Details ...	199	-0.299681	-1.00798	0.386609	0.828762	0.993	3774	tags=38%, list=26%, signal=50%
HALLMARK_MTORC1_SIGNALING	HALLMARK_MTORC1_SIGNALING	Details ...	198	-0.331439	-1.04699	0.402277	0.874828	0.974	1691	tags=20%, list=12%, signal=23%
HALLMARK_MYC_TARGETS_V2	HALLMARK_MYC_TARGETS_V2	Details ...	58	-0.4253	-1.01904	0.474684	0.87425	0.993	4640	tags=53%, list=32%, signal=78%
HALLMARK_GLYCOLYSIS	HALLMARK_GLYCOLYSIS	Details ...	188	-0.297086	-0.957082	0.490982	0.894568	1	1588	tags=17%, list=11%, signal=19%
HALLMARK_WNT_BETA_CATENIN_SIGNALING	HALLMARK_WNT_BETA_CATENIN_SIGNALING	Details ...	38	-0.303425	-0.852719	0.659708	1	1	3676	tags=47%, list=25%, signal=63%
HALLMARK_HEDGEHOG_SIGNALING	HALLMARK_HEDGEHOG_SIGNALING	Details ...	33	-0.345191	-0.876868	0.674322	1	1	1111	tags=24%, list=8%, signal=26%
HALLMARK_HYPOXIA	HALLMARK_HYPOXIA	Details ...	186	-0.297483	-0.813464	0.717803	1	1	1576	tags=20%, list=11%, signal=23%
HALLMARK_OXIDATIVE_PHOSPHORYLATION	HALLMARK_OXIDATIVE_PHOSPHORYLATION		195	-0.263078	-0.61859	0.763209	0.932694	1	4076	tags=29%, list=28%, signal=40%
HALLMARK_DNA_REPAIR	HALLMARK_DNA_REPAIR		147	-0.19602	-0.645589	0.798354	0.997302	1	3914	tags=32%, list=27%, signal=43%
HALLMARK_FATTY_ACID_METABOLISM	HALLMARK_FATTY_ACID_METABOLISM	Details ...	144	-0.306544	-0.74171	0.817185	1	1	1993	tags=24%, list=14%, signal=28%
HALLMARK_EPITHELIAL_MESENCHYMAL_TRANSITION	HALLMARK_EPITHELIAL_MESENCHYMAL_TRANSITION	Details ...	185	-0.386482	-0.771228	0.840404	1	1	1055	tags=24%, list=7%, signal=25%
HALLMARK_UV_RESPONSE_DN	HALLMARK_UV_RESPONSE_DN	Details ...	141	-0.266412	-0.689557	0.900862	1	1	1867	tags=20%, list=13%, signal=23%
HALLMARK_SPERMATOGENESIS	HALLMARK_SPERMATOGENESIS	Details ...	85	-0.157197	-0.670441	0.934394	1	1	700	tags=6%, list=5%, signal=6%
HALLMARK_ADIPOGENESIS	HALLMARK_ADIPOGENESIS		199	-0.249169	-0.622554	0.937173	0.969124	1	3186	tags=31%, list=22%, signal=39%

## Sheet: Figure 1F
Figure 1F
Mouse to Mouse FMT Differentially Expressed Genes Volcano Plot - Obese FMT αPD-1 vs IgG2a
ID	symbol	baseMean	log2FoldChange	lfcSE	stat	pvalue	padj
ENSMUSG00000058914	C1QTNF3	93.7919	3.14125	0.842664	3.72777	0.000193185	0.0129627
ENSMUSG00000031548	SFRP1	153.439	2.16686	0.600651	3.60752	0.000309139	0.0168149
ENSMUSG00000026748	PLXDC2	67.7284	1.9576	0.465982	4.20103	2.65708e-05	0.00389262
ENSMUSG00000044103	IL36G	63.5038	1.85067	0.548521	3.37393	0.00074103	0.0271402
ENSMUSG00000048521	CXCR6	196.397	1.81436	0.413675	4.38596	1.15475e-05	0.00276197
ENSMUSG00000046402	RBP1	95.158	1.7594	0.545329	3.22631	0.00125397	0.0363775
ENSMUSG00000037406	HTRA4	100.993	1.68216	0.416827	4.03564	5.44532e-05	0.00602067
ENSMUSG00000053044	CD8B1	163.991	1.62173	0.355772	4.55833	5.15622e-06	0.00163327
ENSMUSG00000053977	CD8A	446.024	1.61322	0.373349	4.32096	1.55353e-05	0.00314124
ENSMUSG00000020176	GRB10	127.09	1.47166	0.461218	3.19082	0.00141871	0.0383117
ENSMUSG00000026180	CXCR2	183.565	1.4019	0.452479	3.09827	0.00194653	0.0449082
ENSMUSG00000033149	PHLDB2	121.344	1.39403	0.496221	2.80929	0.00496506	0.0728292
ENSMUSG00000050578	MMP13	2538.18	1.38817	0.442016	3.14054	0.00168637	0.0416967
ENSMUSG00000049723	MMP12	893.944	1.36605	0.478415	2.85536	0.00429883	0.0687344
ENSMUSG00000030167	KLRC1	214.669	1.36196	0.317429	4.29061	1.78184e-05	0.00316692
ENSMUSG00000032487	PTGS2	1570.67	1.34989	0.47692	2.83043	0.00464859	0.0708526
ENSMUSG00000001865	CPA3	369.42	1.34748	0.454529	2.96457	0.00303104	0.0580454
ENSMUSG00000031596	SLC7A2	129.033	1.33825	0.488666	2.73858	0.00617046	0.0814388
ENSMUSG00000021069	PYGL	563.56	1.33172	0.357164	3.72859	0.000192557	0.0129627
ENSMUSG00000035186	UBD	288.42	1.29322	0.420529	3.07521	0.00210355	0.0475939
ENSMUSG00000000982	CCL3	650.479	1.2688	0.460225	2.75691	0.00583499	0.0787857
ENSMUSG00000032093	CD3E	171.255	1.26536	0.399767	3.16524	0.00154954	0.0394863
ENSMUSG00000015314	SLAMF6	76.2599	1.25398	0.443224	2.82922	0.00466614	0.0708526
ENSMUSG00000020044	TIMP3	688.078	1.24652	0.214578	5.80914	6.27959e-09	1.83992e-05
ENSMUSG00000034394	LIF	231.793	1.23602	0.378128	3.2688	0.00108005	0.0340275
ENSMUSG00000055170	IFNG	137.697	1.23538	0.369672	3.34181	0.000832334	0.0292064
ENSMUSG00000021186	FBLN5	93.0588	1.20984	0.417641	2.89684	0.00376939	0.0636304
ENSMUSG00000036617	ETL4	196.714	1.20277	0.340287	3.53458	0.000408427	0.01978
ENSMUSG00000031342	GPM6B	107.299	1.18286	0.423164	2.79528	0.00518545	0.0748549
ENSMUSG00000030124	LAG3	245.491	1.18219	0.290604	4.06802	4.74134e-05	0.00557497
ENSMUSG00000004231	PAX2	78.4273	1.17992	0.392226	3.00825	0.00262755	0.0535853
ENSMUSG00000033825	TPSB2	513.527	1.15827	0.422202	2.7434	0.00608058	0.0808904
ENSMUSG00000026285	PDCD1	230.842	1.14873	0.426374	2.69418	0.00705614	0.0861437
ENSMUSG00000025491	IFITM1	736.204	1.14521	0.306619	3.73495	0.000187752	0.0129627
ENSMUSG00000026117	ZAP70	134.074	1.14414	0.315362	3.62803	0.00028559	0.0159645
ENSMUSG00000098557	KCTD12	2327.51	1.13038	0.258074	4.38007	1.18643e-05	0.002781
ENSMUSG00000032238	RORA	110.515	1.11582	0.302172	3.69266	0.000221923	0.0137584
ENSMUSG00000031112	STK26	61.8603	1.10922	0.281241	3.94402	8.01283e-05	0.00727987
ENSMUSG00000025279	DNASE1L3	483.934	1.09245	0.350051	3.12083	0.0018034	0.0433113
ENSMUSG00000045502	HCAR2	712.712	1.09026	0.361785	3.01356	0.00258198	0.053276
ENSMUSG00000002265	PEG3	86.8444	1.09012	0.392273	2.77898	0.00545305	0.0767224
ENSMUSG00000009292	TRPM2	376.776	1.07982	0.33661	3.20792	0.00133699	0.0375767
ENSMUSG00000026012	CD28	110.186	1.07863	0.294794	3.65892	0.000253279	0.0150682
ENSMUSG00000066363	SERPINA3F	289.85	1.07246	0.289323	3.7068	0.000209898	0.0134427
ENSMUSG00000026009	ICOS	185.44	1.07144	0.297202	3.60508	0.000312062	0.0168149
ENSMUSG00000033576	APOL6	246.133	1.0613	0.402305	2.63804	0.0083387	0.0938442
ENSMUSG00000028152	TSPAN5	70.4361	1.03843	0.379595	2.73563	0.00622604	0.0814388
ENSMUSG00000003545	FOSB	183.69	1.02547	0.232349	4.41349	1.01718e-05	0.0025916
ENSMUSG00000079298	KLRB1B	210.771	1.02544	0.29913	3.42807	0.000607878	0.0236689
ENSMUSG00000004612	NKG7	365.462	0.997923	0.290175	3.43903	0.000583793	0.0233832
ENSMUSG00000062082	CD200R4	220.988	0.997691	0.285053	3.50002	0.000465218	0.0210516
ENSMUSG00000024065	EHD3	66.3077	0.991038	0.366435	2.70454	0.00683998	0.0848303
ENSMUSG00000029019	NPPB	1068.74	0.98949	0.27604	3.58459	0.000337603	0.0173427
ENSMUSG00000048031	FCRL5	351.487	0.977543	0.357186	2.73679	0.00620419	0.0814388
ENSMUSG00000024670	CD6	147.937	0.970315	0.337852	2.87201	0.00407871	0.0664846
ENSMUSG00000052889	PRKCB	362.824	0.968037	0.206228	4.69402	2.6789e-06	0.000966971
ENSMUSG00000038175	MYLIP	243.11	0.967388	0.296374	3.26408	0.0010982	0.0343223
ENSMUSG00000052270	FPR2	592.996	0.952253	0.185355	5.13745	2.78489e-07	0.000251069
ENSMUSG00000048120	ENTPD1	1634.24	0.948763	0.26146	3.6287	0.000284848	0.0159645
ENSMUSG00000038128	CAMK4	72.5651	0.940818	0.31818	2.95687	0.00310781	0.0581624
ENSMUSG00000053040	APH1C	177.628	0.937074	0.225711	4.15165	3.30084e-05	0.00427857
ENSMUSG00000063605	CCDC102A	97.002	0.936747	0.35025	2.67451	0.00748383	0.0898505
ENSMUSG00000051579	TCEAL8	167.744	0.933736	0.314719	2.96688	0.00300834	0.0579415
ENSMUSG00000033721	VAV3	379.466	0.930188	0.252151	3.68901	0.000225129	0.0138142
ENSMUSG00000000530	ACVRL1	888.37	0.929381	0.335383	2.7711	0.00558665	0.0772117
ENSMUSG00000024669	CD5	91.6169	0.928862	0.329495	2.81905	0.00481668	0.0716389
ENSMUSG00000027843	PTPN22	474.045	0.926703	0.29664	3.124	0.00178413	0.0430246
ENSMUSG00000059089	FCGR4	3375.81	0.925933	0.25004	3.70314	0.000212946	0.0134904
ENSMUSG00000020395	ITK	148.873	0.925036	0.276089	3.3505	0.000806666	0.0288982
ENSMUSG00000016496	CD274	3851.62	0.918022	0.222785	4.12066	3.77794e-05	0.00467109
ENSMUSG00000050908	TVP23A	119.534	0.912351	0.329173	2.77165	0.00557736	0.0772117
ENSMUSG00000032076	CADM1	449.138	0.912068	0.33334	2.73615	0.00621621	0.0814388
ENSMUSG00000034156	TSPOAP1	129.284	0.908123	0.314208	2.89019	0.00385004	0.0642488
ENSMUSG00000026249	SERPINE2	249.74	0.896627	0.276041	3.24816	0.00116152	0.0348507
ENSMUSG00000023915	TNFRSF21	425.939	0.888104	0.253451	3.50405	0.000458239	0.0209788
ENSMUSG00000029084	CD38	1252.19	0.885186	0.208751	4.24038	2.23141e-05	0.00351575
ENSMUSG00000046794	PPP1R3B	288.931	0.875259	0.285714	3.06341	0.00218828	0.0486653
ENSMUSG00000045414	DIPK2A	110.996	0.866623	0.299025	2.89817	0.00375353	0.0636033
ENSMUSG00000037685	ATP8A1	598.652	0.857371	0.281069	3.05039	0.00228544	0.0503485
ENSMUSG00000038074	FKBP14	106.809	0.856097	0.289003	2.96224	0.00305412	0.0580641
ENSMUSG00000037852	CPE	3948.28	0.855643	0.235869	3.62761	0.000286053	0.0159645
ENSMUSG00000053063	CLEC12A	779.003	0.85534	0.327035	2.61543	0.0089114	0.0975677
ENSMUSG00000042364	SNX18	756.209	0.853967	0.239653	3.56336	0.000366145	0.0182605
ENSMUSG00000044734	SERPINB1A	203.264	0.852984	0.327971	2.6008	0.00930078	0.0993666
ENSMUSG00000034438	GBP8	537.409	0.845255	0.318857	2.65089	0.008028	0.0921159
ENSMUSG00000054072	IIGP1	5954.7	0.843713	0.205016	4.11535	3.866e-05	0.00467109
ENSMUSG00000049744	ARHGAP15	195.64	0.839649	0.300493	2.79424	0.00520217	0.0748549
ENSMUSG00000029209	GNPDA2	75.8529	0.838682	0.283674	2.95649	0.00311159	0.0581624
ENSMUSG00000031488	RAB11FIP1	315.375	0.838028	0.21565	3.88605	0.00010189	0.00865326
ENSMUSG00000030117	GDF3	135.486	0.836035	0.302288	2.76569	0.0056802	0.0776945
ENSMUSG00000027360	HDC	810.774	0.834513	0.302967	2.75447	0.00587877	0.0792144
ENSMUSG00000015202	CNKSR3	91.8242	0.833646	0.26883	3.10101	0.0019286	0.044743
ENSMUSG00000028270	GBP2	10371.7	0.831173	0.292727	2.83941	0.00451967	0.0703459
ENSMUSG00000026655	FAM107B	740.896	0.831149	0.314467	2.64304	0.00821652	0.093199
ENSMUSG00000037202	PRF1	487.433	0.827978	0.268014	3.08931	0.00200619	0.0458335
ENSMUSG00000030144	CLEC4D	1131.55	0.824803	0.303833	2.71465	0.00663449	0.08397
ENSMUSG00000044468	TENT5C	209.301	0.819933	0.305614	2.6829	0.00729859	0.088276
ENSMUSG00000024030	ABCG1	2852.35	0.819542	0.257639	3.18097	0.00146781	0.0386875
ENSMUSG00000041362	SHTN1	495.088	0.81321	0.287136	2.83214	0.00462377	0.0708526
ENSMUSG00000020399	HAVCR2	748.316	0.806059	0.200339	4.02348	5.73447e-05	0.00616587
ENSMUSG00000037649	H2-DMA	1049.88	0.802392	0.25848	3.10427	0.00190752	0.0445341
ENSMUSG00000028071	SH2D2A	315.307	0.800787	0.278352	2.87688	0.00401626	0.0662033
ENSMUSG00000030188	MAGOHB	174.206	0.789765	0.298069	2.64961	0.00805853	0.0921159
ENSMUSG00000020838	SLC6A4	337.388	0.789619	0.29456	2.68067	0.00734739	0.0886832
ENSMUSG00000022667	CD200R1	323.589	0.787292	0.277633	2.83573	0.00457206	0.0707854
ENSMUSG00000069662	MARCKS	2611.54	0.78029	0.180781	4.31623	1.58717e-05	0.00314124
ENSMUSG00000026358	RGS1	417.873	0.778327	0.243842	3.19194	0.00141322	0.0383117
ENSMUSG00000018927	CCL6	2219.83	0.774921	0.24191	3.20334	0.00135843	0.0379853
ENSMUSG00000029378	AREG	1474.62	0.772956	0.282982	2.73147	0.00630532	0.08204
ENSMUSG00000020642	RNF144A	157.082	0.770954	0.283199	2.72231	0.00648277	0.0832181
ENSMUSG00000030745	IL21R	367.25	0.766602	0.238328	3.21658	0.00129728	0.036993
ENSMUSG00000025790	SLCO3A1	468	0.75887	0.205454	3.69363	0.000221073	0.0137584
ENSMUSG00000043932	KLRI2	62.0217	0.758423	0.280523	2.70361	0.00685913	0.0849778
ENSMUSG00000030022	ADAMTS9	208.97	0.755946	0.251023	3.01146	0.00259993	0.0533038
ENSMUSG00000025877	HK3	1934.68	0.75372	0.274073	2.75007	0.0059583	0.0796741
ENSMUSG00000071552	TIGIT	173.21	0.751473	0.233842	3.21359	0.00131088	0.0371824
ENSMUSG00000060044	TMEM26	303.695	0.747611	0.278638	2.68309	0.00729444	0.088276
ENSMUSG00000020577	TSPAN13	244.308	0.747506	0.215947	3.46152	0.000537134	0.0226446
ENSMUSG00000032202	RAB27A	258.199	0.746708	0.167522	4.45737	8.29699e-06	0.00231526
ENSMUSG00000000317	BCL6B	97.4251	0.744519	0.257517	2.89115	0.0038384	0.0641741
ENSMUSG00000025810	NRP1	1044.34	0.741434	0.258098	2.87268	0.00407007	0.0664363
ENSMUSG00000022686	B3GNT5	239.013	0.741019	0.26501	2.7962	0.00517078	0.0748549
ENSMUSG00000056124	B4GALT6	519.747	0.740721	0.231659	3.19746	0.00138644	0.0380667
ENSMUSG00000000440	PPARG	325.345	0.739261	0.284322	2.60008	0.00932022	0.0993909
ENSMUSG00000078439	SMIM24	77.9727	0.73075	0.20329	3.59462	0.000324866	0.0172282
ENSMUSG00000038811	GNGT2	757.415	0.728557	0.258056	2.82326	0.00475385	0.0712057
ENSMUSG00000079293	CLEC7A	1175.93	0.727273	0.245245	2.9655	0.00302189	0.0579851
ENSMUSG00000030830	ITGAL	1516.06	0.720939	0.230746	3.12438	0.00178178	0.0430246
ENSMUSG00000014361	MERTK	456.618	0.719457	0.266571	2.69894	0.00695616	0.0852785
ENSMUSG00000040713	CREG1	858.961	0.710603	0.233935	3.03761	0.00238462	0.0512803
ENSMUSG00000003484	CYP4F18	504.82	0.710088	0.237943	2.98428	0.00284244	0.055954
ENSMUSG00000021457	SYK	2450.93	0.709153	0.204832	3.46213	0.000535923	0.0226446
ENSMUSG00000036469	MARCHF1	800.639	0.707107	0.185295	3.81612	0.000135567	0.0103172
ENSMUSG00000026548	SLAMF9	1673.99	0.706412	0.260781	2.70883	0.00675213	0.084546
ENSMUSG00000038418	EGR1	362.669	0.705092	0.224717	3.13769	0.00170288	0.0418401
ENSMUSG00000041696	RASL12	79.4646	0.703846	0.248783	2.82916	0.00466708	0.0708526
ENSMUSG00000020227	IRAK3	339.93	0.699345	0.268157	2.60797	0.00910812	0.0985143
ENSMUSG00000025104	HDGFL3	103.68	0.693634	0.263764	2.62976	0.0085446	0.0951023
ENSMUSG00000058979	HDHD5	60.1392	0.691664	0.261853	2.64142	0.00825602	0.0932183
ENSMUSG00000057191	AB124611	748.032	0.688671	0.198044	3.47737	0.000506363	0.0222269
ENSMUSG00000004709	CD244A	727.895	0.685965	0.187122	3.66586	0.000246506	0.0148157
ENSMUSG00000038179	SLAMF7	1727.75	0.683152	0.22438	3.04462	0.00232973	0.0507518
ENSMUSG00000033685	UCP2	6625.34	0.675128	0.207489	3.25379	0.00113875	0.0348402
ENSMUSG00000020717	PECAM1	2105.58	0.671731	0.148279	4.53017	5.89364e-06	0.00172684
ENSMUSG00000059288	CDYL	90.853	0.671258	0.258452	2.59722	0.00939805	0.0997692
ENSMUSG00000078922	TGTP1	1379.72	0.671047	0.239966	2.79643	0.00516703	0.0748549
ENSMUSG00000026778	PRKCQ	88.1428	0.664472	0.246477	2.69587	0.00702043	0.0858867
ENSMUSG00000037434	SLC30A1	926.371	0.662798	0.193209	3.43048	0.000602518	0.0235384
ENSMUSG00000037788	VOPP1	279.544	0.662381	0.215942	3.06741	0.00215926	0.0482949
ENSMUSG00000040747	CD53	3428.88	0.660971	0.163379	4.04564	5.21814e-05	0.00588045
ENSMUSG00000002699	LCP2	1897.91	0.659225	0.187702	3.51208	0.000444619	0.0207349
ENSMUSG00000018427	YPEL2	118.893	0.654715	0.220331	2.9715	0.00296344	0.0575979
ENSMUSG00000026177	SLC11A1	2680.15	0.654436	0.232233	2.81802	0.00483211	0.0717774
ENSMUSG00000071714	CSF2RB2	695.593	0.654105	0.167286	3.91009	9.22605e-05	0.00800958
ENSMUSG00000049047	ARMCX3	285.137	0.653184	0.222888	2.93055	0.00338359	0.0605671
ENSMUSG00000026994	GALNT3	558.992	0.652972	0.244797	2.6674	0.0076441	0.0908462
ENSMUSG00000090698	APOLD1	1602.97	0.652266	0.124025	5.25914	1.44728e-07	0.000154201
ENSMUSG00000036158	PRICKLE1	376.439	0.651261	0.228498	2.85018	0.00436939	0.0690388
ENSMUSG00000030187	KLRA2	925.639	0.649395	0.151416	4.28881	1.79629e-05	0.00316692
ENSMUSG00000020077	SRGN	3536.4	0.647911	0.211656	3.06116	0.00220482	0.0489402
ENSMUSG00000040430	PITPNC1	599.969	0.645958	0.230318	2.80463	0.00503738	0.0735219
ENSMUSG00000051457	SPN	996.859	0.644093	0.196766	3.27339	0.00106267	0.0337519
ENSMUSG00000040328	OR2V1	190.084	0.643587	0.22223	2.89604	0.00377906	0.0636358
ENSMUSG00000095788	SIRPB1A	924.121	0.643422	0.223798	2.87501	0.00404018	0.0663174
ENSMUSG00000042599	KDM7A	3135.82	0.637413	0.166078	3.83802	0.00012403	0.00995635
ENSMUSG00000068196	COL8A1	726.673	0.635521	0.213391	2.9782	0.0028995	0.0566369
ENSMUSG00000053475	TNFAIP6	737.881	0.635296	0.235728	2.69504	0.00703806	0.0860126
ENSMUSG00000050075	GPR171	340.791	0.634781	0.227416	2.79128	0.00524999	0.0753143
ENSMUSG00000020120	PLEK	3416.89	0.634031	0.152718	4.15165	3.30082e-05	0.00427857
ENSMUSG00000069208	ZFP825	184.084	0.631604	0.210213	3.00459	0.00265937	0.0539235
ENSMUSG00000112023	LILRB4B	1770.2	0.629017	0.150407	4.18211	2.88816e-05	0.00407822
ENSMUSG00000045658	PID1	885.359	0.622672	0.227839	2.73295	0.00627707	0.0818323
ENSMUSG00000050350	GPR18	115.678	0.616701	0.230729	2.67284	0.00752115	0.0899406
ENSMUSG00000045868	GVIN1	3480.55	0.613886	0.216087	2.84092	0.00449843	0.0701936
ENSMUSG00000026271	GPR35	888.961	0.61169	0.153156	3.99389	6.49982e-05	0.00651093
ENSMUSG00000031093	DOCK11	459.28	0.610901	0.195166	3.13017	0.00174706	0.0426105
ENSMUSG00000038642	CTSS	15274.1	0.610732	0.181649	3.36214	0.0007734	0.0279761
ENSMUSG00000099974	BCL2A1D	423.442	0.610349	0.210643	2.89755	0.00376084	0.0636033
ENSMUSG00000003644	RPS6KA1	1021.84	0.60603	0.186469	3.25003	0.00115393	0.0348507
ENSMUSG00000024140	EPAS1	762	0.605572	0.208671	2.90204	0.00370747	0.0632818
ENSMUSG00000001542	ELL2	3351.24	0.604619	0.197026	3.06872	0.00214977	0.0481747
ENSMUSG00000026094	STK17B	2855.73	0.600603	0.133082	4.51304	6.39054e-06	0.00182676
ENSMUSG00000020635	FKBP1B	99.5948	0.593725	0.184347	3.2207	0.00127877	0.0368553
ENSMUSG00000039361	PICALM	10739.5	0.592476	0.105595	5.61084	2.01347e-08	3.93297e-05
ENSMUSG00000020300	CPEB4	1312.55	0.591348	0.120337	4.91409	8.91976e-07	0.000586701
ENSMUSG00000026110	MGAT4A	871.287	0.590677	0.214518	2.75351	0.00589599	0.0792443
ENSMUSG00000026395	PTPRC	5613.67	0.589098	0.185545	3.17496	0.00149855	0.0390528
ENSMUSG00000073987	GGH	261.518	0.58556	0.169372	3.45725	0.000545727	0.0227613
ENSMUSG00000044258	CTLA2A	636.495	0.585182	0.161879	3.61494	0.00030042	0.0164529
ENSMUSG00000021687	SCAMP1	251.606	0.584238	0.18681	3.12745	0.00176331	0.0426983
ENSMUSG00000044811	CD300C2	1116.94	0.583548	0.219498	2.65856	0.00784752	0.0915833
ENSMUSG00000030789	ITGAX	1350.72	0.582159	0.218611	2.66299	0.00774504	0.0911947
ENSMUSG00000000290	ITGB2	6012.59	0.582027	0.157165	3.70329	0.000212822	0.0134904
ENSMUSG00000025804	CCR1	1736.8	0.578481	0.196191	2.94857	0.00319251	0.0588156
ENSMUSG00000033220	RAC2	2104.21	0.575616	0.196837	2.92433	0.00345198	0.0609648
ENSMUSG00000078780	GM5150	428.781	0.57531	0.219891	2.61634	0.00888784	0.0975677
ENSMUSG00000029059	PRXL2B	253.468	0.572771	0.181553	3.15484	0.00160586	0.0403877
ENSMUSG00000111375	BTBD8	208.17	0.565443	0.195864	2.88691	0.00389049	0.0646759
ENSMUSG00000020589	CYRIA	1304.53	0.560922	0.174175	3.22045	0.00127987	0.0368553
ENSMUSG00000025076	CASP7	242.437	0.559719	0.196282	2.8516	0.00434993	0.0690145
ENSMUSG00000026475	RGS16	384.569	0.558496	0.201212	2.77566	0.00550896	0.0769439
ENSMUSG00000020057	DRAM1	832.477	0.557635	0.174899	3.18832	0.00143101	0.0384667
ENSMUSG00000026317	CLN8	784.793	0.556932	0.196316	2.83692	0.00455509	0.0707094
ENSMUSG00000021365	NEDD9	549.608	0.555524	0.139322	3.98735	6.6816e-05	0.00652569
ENSMUSG00000042842	SERPINB6B	918.657	0.554088	0.200348	2.76563	0.00568124	0.0776945
ENSMUSG00000020644	ID2	1369.4	0.551202	0.16824	3.27629	0.00105182	0.0335019
ENSMUSG00000074677	SIRPB1C	1541.38	0.550945	0.181172	3.041	0.0023579	0.0510806
ENSMUSG00000024521	PMAIP1	901.832	0.548968	0.154799	3.54632	0.000390651	0.0191566
ENSMUSG00000041515	IRF8	2798.09	0.548217	0.199361	2.74987	0.00596196	0.0796741
ENSMUSG00000020376	RNF130	1089.46	0.547714	0.170273	3.21669	0.00129679	0.036993
ENSMUSG00000039753	FBXL5	4109.66	0.545862	0.128839	4.23678	2.2675e-05	0.00351575
ENSMUSG00000002108	NR1H3	1264.63	0.545035	0.190046	2.86791	0.00413199	0.066888
ENSMUSG00000022372	SLA	872.942	0.544417	0.195895	2.77913	0.00545054	0.0767224
ENSMUSG00000031709	TBC1D9	748.062	0.543823	0.199506	2.72585	0.00641366	0.0827842
ENSMUSG00000046805	MPEG1	14012.9	0.543736	0.167413	3.24788	0.00116268	0.0348507
ENSMUSG00000021108	PRKCH	512.065	0.540252	0.154046	3.50707	0.000453066	0.0208233
ENSMUSG00000041153	OSGIN2	464.913	0.537484	0.183698	2.92592	0.00343444	0.0608679
ENSMUSG00000059498	FCGR3	2790.88	0.534934	0.190496	2.80812	0.0049832	0.0730039
ENSMUSG00000058624	GDA	1655.38	0.529376	0.166821	3.17332	0.00150705	0.0390528
ENSMUSG00000038855	ITPKB	913.422	0.528909	0.19046	2.77701	0.00548611	0.0769439
ENSMUSG00000047798	CD300LF	1379.79	0.52787	0.15134	3.48797	0.0004867	0.0216065
ENSMUSG00000049775	TMSB4X	25441.9	0.526683	0.164773	3.19642	0.00139144	0.0380667
ENSMUSG00000043885	SLC36A4	273.161	0.52636	0.172172	3.05718	0.00223427	0.0495004
ENSMUSG00000032577	MAPKAPK3	450.13	0.523729	0.177381	2.95256	0.00315147	0.0587205
ENSMUSG00000036155	MGAT5	589.741	0.522878	0.177796	2.94089	0.00327272	0.0595595
ENSMUSG00000050931	SGMS2	1451.88	0.522589	0.166537	3.13797	0.0017012	0.0418401
ENSMUSG00000025915	SGK3	394.064	0.521672	0.182949	2.85146	0.00435192	0.0690145
ENSMUSG00000018604	TBX3	2362.09	0.518896	0.195046	2.66037	0.00780548	0.0914802
ENSMUSG00000022270	RETREG1	307.824	0.518201	0.180234	2.87516	0.0040382	0.0663174
ENSMUSG00000019832	RAB32	652.907	0.516559	0.17559	2.94185	0.00326261	0.0595176
ENSMUSG00000024424	TTC39C	1923.6	0.513725	0.162305	3.16519	0.0015498	0.0394863
ENSMUSG00000042228	LYN	5602.27	0.506333	0.105133	4.81611	1.46387e-06	0.00069364
ENSMUSG00000021250	FOS	1109.48	0.505705	0.172146	2.93766	0.003307	0.0599043
ENSMUSG00000035004	IGSF6	850.04	0.505551	0.151959	3.32689	0.000878209	0.0300953
ENSMUSG00000022892	APP	4214.55	0.504031	0.190789	2.64182	0.00824615	0.0932183
ENSMUSG00000048163	SELPLG	2327.34	0.503836	0.164944	3.0546	0.00225364	0.0497413
ENSMUSG00000032515	CSRNP1	1551.66	0.502454	0.190276	2.64066	0.00827437	0.0932458
ENSMUSG00000045827	SERPINB9	1414.19	0.50187	0.161353	3.11038	0.00186848	0.0444854
ENSMUSG00000028195	CCN1	2658.05	0.501413	0.161091	3.1126	0.00185447	0.0442655
ENSMUSG00000047180	NEURL3	728.727	0.501014	0.188375	2.65966	0.00782205	0.0915828
ENSMUSG00000021895	ARHGEF3	1050.01	0.498005	0.133576	3.72827	0.000192799	0.0129627
ENSMUSG00000063415	CYP26B1	4821.06	0.497998	0.166327	2.99408	0.00275273	0.0549608
ENSMUSG00000032359	CTSH	3282.46	0.497563	0.156622	3.17684	0.00148887	0.039037
ENSMUSG00000079427	MTHFSL	187.768	0.496098	0.184246	2.69258	0.00709012	0.0862128
ENSMUSG00000068606	GM4841	197.818	0.495475	0.170435	2.90712	0.00364774	0.0627776
ENSMUSG00000030214	PLBD1	1838.49	0.491785	0.18162	2.70777	0.00677376	0.0847263
ENSMUSG00000000594	GM2A	2563.66	0.491129	0.166565	2.94858	0.00319238	0.0588156
ENSMUSG00000068015	LRCH1	284.044	0.48663	0.141786	3.43215	0.000598815	0.0235384
ENSMUSG00000024235	MAP3K8	480.344	0.484949	0.166255	2.9169	0.00353533	0.0615376
ENSMUSG00000064356	ATP8	28199.2	0.484564	0.156714	3.09203	0.00198791	0.0455935
ENSMUSG00000036273	LRRK2	2431.76	0.479506	0.18367	2.61069	0.00903585	0.0982377
ENSMUSG00000046027	STARD5	483.911	0.478489	0.169849	2.81713	0.00484543	0.0718841
ENSMUSG00000026062	SLC9A2	4330.05	0.47812	0.175489	2.7245	0.00643997	0.0829412
ENSMUSG00000030654	ARL6IP1	2089.91	0.47794	0.178817	2.67278	0.00752254	0.0899406
ENSMUSG00000070691	RUNX3	793.037	0.477713	0.167737	2.84798	0.00439976	0.0694013
ENSMUSG00000028381	UGCG	3977.21	0.475169	0.0842931	5.63711	1.72931e-08	3.93297e-05
ENSMUSG00000105504	GBP5	3285.89	0.474983	0.167339	2.83845	0.00453337	0.0704657
ENSMUSG00000025314	PTPRJ	4171.27	0.47259	0.099579	4.74589	2.07596e-06	0.000838972
ENSMUSG00000021403	SERPINB9B	1749.7	0.472087	0.149257	3.16291	0.00156202	0.0397111
ENSMUSG00000078853	IGTP	6995.23	0.467167	0.176331	2.64938	0.00806407	0.0921159
ENSMUSG00000025192	ENTPD7	552.548	0.46659	0.149419	3.12269	0.00179209	0.043128
ENSMUSG00000020189	OSBPL8	1907.37	0.462798	0.14772	3.13295	0.0017306	0.0423436
ENSMUSG00000039934	GSAP	832.166	0.462046	0.158847	2.90875	0.00362876	0.0625428
ENSMUSG00000058715	FCER1G	5328.24	0.460694	0.167094	2.75709	0.00583185	0.0787857
ENSMUSG00000064289	TANK	1869.12	0.459502	0.15972	2.87693	0.00401569	0.0662033
ENSMUSG00000037280	GALNT6	603.768	0.459495	0.175911	2.61209	0.00899901	0.0981101
ENSMUSG00000041488	STX3	339.617	0.45895	0.133211	3.44529	0.000570443	0.0232247
ENSMUSG00000046688	TIFA	596.037	0.458776	0.154915	2.96147	0.00306174	0.0580641
ENSMUSG00000021733	SLC4A7	1705.41	0.455176	0.126778	3.59033	0.000330256	0.0172537
ENSMUSG00000042595	FAM199X	1280.51	0.448662	0.130415	3.44027	0.000581139	0.0233832
ENSMUSG00000028557	RNF11	4059.6	0.447971	0.138817	3.22707	0.00125066	0.0363775
ENSMUSG00000023087	NOCT	1166.34	0.447813	0.16128	2.77661	0.00549293	0.0769439
ENSMUSG00000093938	EVI2B	848.631	0.446533	0.163605	2.72934	0.00634616	0.0823261
ENSMUSG00000027508	PAG1	273.614	0.44587	0.167691	2.65887	0.00784022	0.0915833
ENSMUSG00000046404	YOD1	607.182	0.445113	0.147279	3.02224	0.00250912	0.0522198
ENSMUSG00000015247	NIPSNAP3B	783.084	0.443846	0.109215	4.06397	4.82454e-05	0.00559838
ENSMUSG00000022863	BTG3	2258.23	0.440568	0.148862	2.95957	0.0030807	0.0580718
ENSMUSG00000033790	TUBGCP5	752.459	0.440177	0.11704	3.76091	0.000169296	0.0121901
ENSMUSG00000025059	GK	1510.38	0.439112	0.125979	3.4856	0.00049104	0.0216506
ENSMUSG00000071713	CSF2RB	1679.72	0.437085	0.152921	2.85824	0.00425995	0.0682057
ENSMUSG00000058818	PIRB	3397.17	0.437061	0.152044	2.87457	0.00404581	0.0663174
ENSMUSG00000056888	GLIPR1	950.638	0.436301	0.117457	3.71457	0.000203549	0.0133615
ENSMUSG00000073062	ZXDB	1245.75	0.432999	0.116448	3.71837	0.000200509	0.0132766
ENSMUSG00000003948	MMD	2125.17	0.432373	0.136327	3.17158	0.00151613	0.0390528
ENSMUSG00000058446	ZNRF2	3565.78	0.431774	0.113976	3.78831	0.000151678	0.0110732
ENSMUSG00000037419	ENDOD1	613.289	0.431052	0.120074	3.58987	0.000330838	0.0172537
ENSMUSG00000032688	MALT1	1131.91	0.429621	0.163537	2.62707	0.00861246	0.0955634
ENSMUSG00000038172	TTC39B	2447.89	0.427293	0.153373	2.78597	0.0053368	0.0758112
ENSMUSG00000034083	CCDC174	933.403	0.42728	0.0992544	4.30489	1.67066e-05	0.00314124
ENSMUSG00000038301	SNX10	2103.06	0.424449	0.139273	3.0476	0.00230678	0.0506053
ENSMUSG00000042167	TENT2	894.862	0.422648	0.0788042	5.36327	8.17299e-08	9.57874e-05
ENSMUSG00000026890	LHX6	359.379	0.420976	0.135565	3.10534	0.00190059	0.0444854
ENSMUSG00000038843	GCNT1	1851.14	0.418799	0.131298	3.18969	0.00142425	0.038373
ENSMUSG00000020745	PAFAH1B1	10298.5	0.417262	0.104428	3.99568	6.45084e-05	0.00651093
ENSMUSG00000079057	CYP4V3	1496.16	0.417044	0.106922	3.90044	9.60187e-05	0.00827455
ENSMUSG00000031278	ACSL4	2129.54	0.416131	0.137624	3.02369	0.00249712	0.052168
ENSMUSG00000058927	NA	488.232	0.416106	0.150911	2.7573	0.00582801	0.0787857
ENSMUSG00000035493	TGFBI	16691.8	0.414918	0.136522	3.0392	0.00237209	0.0511421
ENSMUSG00000022901	CD86	546.004	0.413182	0.15309	2.69894	0.00695599	0.0852785
ENSMUSG00000025477	INPP5A	434.322	0.412609	0.152821	2.69996	0.0069348	0.0852785
ENSMUSG00000021112	PALS1	1619.18	0.410265	0.110873	3.70032	0.000215326	0.0135678
ENSMUSG00000036943	RAB8B	4326.93	0.409745	0.109741	3.73375	0.000188649	0.0129627
ENSMUSG00000022329	STK3	2866.69	0.407446	0.109754	3.71235	0.000205347	0.0133615
ENSMUSG00000032020	UBASH3B	1233.48	0.407079	0.127967	3.18113	0.001467	0.0386875
ENSMUSG00000019947	ARID5B	676.038	0.406462	0.154357	2.63326	0.00845692	0.0944853
ENSMUSG00000117310	PTP4A1	3947.72	0.404612	0.067259	6.01573	1.79079e-09	6.996e-06
ENSMUSG00000024486	HBEGF	1430.38	0.403514	0.154056	2.61927	0.00881194	0.0973383
ENSMUSG00000053007	CREB5	2500.58	0.40343	0.146871	2.74683	0.00601745	0.08027
ENSMUSG00000021109	HIF1A	10726.4	0.399797	0.143858	2.77912	0.00545064	0.0767224
ENSMUSG00000022893	ADAMTS1	3238.19	0.399205	0.150887	2.64573	0.00815153	0.0928278
ENSMUSG00000037820	TGM2	9079.84	0.398141	0.13777	2.88988	0.00385383	0.0642488
ENSMUSG00000020134	PELI1	1357.1	0.39645	0.0941978	4.2087	2.56847e-05	0.00381044
ENSMUSG00000024750	ZFAND5	2967.13	0.395398	0.0982066	4.02619	5.66889e-05	0.00615179
ENSMUSG00000052681	RAP1B	14007.3	0.394938	0.0733389	5.38511	7.24022e-08	9.42837e-05
ENSMUSG00000025860	XIAP	2015.88	0.394301	0.113505	3.47387	0.000513016	0.0224133
ENSMUSG00000021190	LGMN	21071.4	0.394134	0.134597	2.92826	0.0034086	0.0607124
ENSMUSG00000017548	SUZ12	3953.38	0.393057	0.114025	3.4471	0.000566642	0.0232204
ENSMUSG00000016495	PLGRKT	838.303	0.392323	0.0983808	3.9878	6.6689e-05	0.00652569
ENSMUSG00000034723	TMX4	2224.27	0.392108	0.129474	3.02847	0.00245794	0.0519038
ENSMUSG00000034765	DUSP5	2637.46	0.390144	0.132999	2.93345	0.00335218	0.060257
ENSMUSG00000064345	ND2	37782.6	0.387342	0.138821	2.79021	0.00526732	0.0754159
ENSMUSG00000027957	SLC35A3	2338.58	0.386956	0.0929662	4.16233	3.15024e-05	0.00424377
ENSMUSG00000056537	RLIM	5968.66	0.383072	0.0923024	4.15018	3.3221e-05	0.00427857
ENSMUSG00000061175	FNIP2	3957.5	0.382882	0.138021	2.77408	0.00553578	0.0769624
ENSMUSG00000062373	TMEM65	1723.13	0.380229	0.0774067	4.9121	9.01076e-07	0.000586701
ENSMUSG00000033502	CDC14A	258.837	0.379543	0.139487	2.72098	0.00650885	0.0833702
ENSMUSG00000003062	STARD3NL	684.724	0.379508	0.132058	2.8738	0.00405572	0.0663869
ENSMUSG00000021597	SLF1	938.39	0.378426	0.11852	3.19293	0.00140835	0.0382967
ENSMUSG00000021262	EVL	1552.55	0.37772	0.136137	2.77456	0.00552764	0.0769439
ENSMUSG00000005087	CD44	14993.4	0.374001	0.0995745	3.75599	0.000172658	0.0121901
ENSMUSG00000030055	RAB43	2252.57	0.373948	0.119041	3.14134	0.00168179	0.0416714
ENSMUSG00000028967	ERRFI1	2809.79	0.371784	0.106401	3.49419	0.000475499	0.0214132
ENSMUSG00000030059	TMF1	2077.56	0.37157	0.117206	3.17022	0.00152323	0.0391497
ENSMUSG00000024063	LBH	6136.42	0.371298	0.125499	2.95858	0.00309059	0.0580718
ENSMUSG00000032462	PIK3CB	859.509	0.370012	0.114507	3.23134	0.00123213	0.0361013
ENSMUSG00000030660	PIK3C2A	1784.95	0.368419	0.140873	2.61526	0.00891595	0.0975677
ENSMUSG00000025888	CASP1	2052.84	0.366977	0.106016	3.46154	0.000537086	0.0226446
ENSMUSG00000021306	GPR137B	2055.26	0.366378	0.118085	3.10267	0.00191781	0.0446854
ENSMUSG00000059456	PTK2B	4911.04	0.362707	0.130853	2.77187	0.00557348	0.0772117
ENSMUSG00000036478	BTG1	8687	0.360119	0.127533	2.82374	0.00474673	0.0712057
ENSMUSG00000024290	ROCK1	2724.61	0.358731	0.112605	3.18574	0.00144385	0.0386345
ENSMUSG00000022533	ATP13A3	9457.09	0.357653	0.12945	2.76286	0.00572973	0.0780843
ENSMUSG00000014353	TMEM87B	1372.23	0.356029	0.12858	2.76892	0.00562419	0.0773656
ENSMUSG00000047368	ABHD17B	1600.81	0.352304	0.106197	3.31746	0.000908399	0.0306594
ENSMUSG00000037573	TOB1	502.333	0.352011	0.131715	2.67252	0.0075283	0.0899406
ENSMUSG00000023025	LARP4	6768.11	0.351464	0.0961381	3.65583	0.000256355	0.0151313
ENSMUSG00000001891	UGP2	2018.36	0.351268	0.103534	3.39279	0.000691853	0.0257413
ENSMUSG00000037857	NUFIP2	2188.71	0.351191	0.12786	2.74668	0.00602025	0.08027
ENSMUSG00000071180	SMIM15	2649.85	0.35056	0.118364	2.9617	0.00305944	0.0580641
ENSMUSG00000098374	NA	1191.93	0.350133	0.128904	2.71623	0.00660292	0.083933
ENSMUSG00000020015	CDK17	2514.06	0.349928	0.086334	4.05319	5.0524e-05	0.00574895
ENSMUSG00000069114	ZBTB10	2415.47	0.349046	0.13163	2.65171	0.00800857	0.0921103
ENSMUSG00000022378	CYRIB	5488.6	0.348735	0.0502488	6.94016	3.91669e-12	4.59036e-08
ENSMUSG00000006010	ODR4	1306.78	0.346238	0.101789	3.40152	0.000670114	0.0251617
ENSMUSG00000057858	FAM204A	514.589	0.345425	0.130589	2.64513	0.00816599	0.0928278
ENSMUSG00000031642	SH3RF1	1066.98	0.344411	0.123443	2.79004	0.0052701	0.0754159
ENSMUSG00000020611	GNA13	7286.97	0.342969	0.103075	3.32738	0.000876672	0.0300953
ENSMUSG00000022255	MTDH	11207.8	0.342055	0.119975	2.85105	0.00435757	0.0690145
ENSMUSG00000043424	EIF3J2	1649.23	0.34128	0.089361	3.81912	0.000133931	0.010281
ENSMUSG00000075376	RC3H2	1925.9	0.340756	0.10699	3.18492	0.00144794	0.0386557
ENSMUSG00000024712	RFK	1075.89	0.339947	0.0873826	3.89033	0.00010011	0.00856414
ENSMUSG00000050697	PRKAA1	2911.75	0.339412	0.0786538	4.31527	1.5941e-05	0.00314124
ENSMUSG00000073563	CSNK1G3	3193.52	0.336129	0.100747	3.33638	0.000848759	0.029604
ENSMUSG00000028035	DNAJB4	1532.68	0.334491	0.104623	3.1971	0.00138815	0.0380667
ENSMUSG00000034158	LRRC58	3106.1	0.334426	0.110886	3.01594	0.00256183	0.0529536
ENSMUSG00000055447	CD47	7767.18	0.331451	0.0748746	4.42675	9.56657e-06	0.00254819
ENSMUSG00000034761	MAP4K5	3826.46	0.331358	0.111292	2.97737	0.00290735	0.0566957
ENSMUSG00000041483	ZFP281	2241.23	0.330351	0.106729	3.09523	0.0019666	0.0452248
ENSMUSG00000098188	SOWAHC	912.89	0.329289	0.0702004	4.6907	2.7227e-06	0.000966971
ENSMUSG00000066324	BPNT2	2686.19	0.328335	0.0951603	3.45033	0.000559903	0.0230248
ENSMUSG00000024268	CELF4	701.43	0.326953	0.0956685	3.41756	0.000631857	0.0242799
ENSMUSG00000021072	TMX1	4617.87	0.326584	0.0799729	4.08369	4.4327e-05	0.00530115
ENSMUSG00000038658	RIC1	1657.24	0.326106	0.101525	3.21208	0.00131776	0.0372148
ENSMUSG00000053799	EXOC6	544.574	0.324935	0.0950258	3.41944	0.000627509	0.0241921
ENSMUSG00000030104	EDEM1	7818.06	0.324087	0.106402	3.04587	0.00232008	0.0506356
ENSMUSG00000036053	FMNL2	6124.97	0.323974	0.114475	2.83009	0.00465352	0.0708526
ENSMUSG00000040990	SH3KBP1	3368.94	0.323722	0.0948048	3.41461	0.00063873	0.0243841
ENSMUSG00000045624	ESF1	2848.25	0.319758	0.0843018	3.79302	0.000148828	0.0110311
ENSMUSG00000049858	SUOX	285.998	0.318962	0.114925	2.77539	0.00551359	0.0769439
ENSMUSG00000036093	ARL5A	3458.56	0.318759	0.079454	4.01187	6.02407e-05	0.00626343
ENSMUSG00000025283	SAT1	5654.88	0.317884	0.0954587	3.33007	0.000868252	0.0299944
ENSMUSG00000033953	PPP3R1	5437.63	0.317864	0.0739156	4.30036	1.70519e-05	0.00314124
ENSMUSG00000068823	CSDE1	13350.8	0.317453	0.0684034	4.6409	3.46899e-06	0.00116162
ENSMUSG00000039384	DUSP10	882.958	0.316755	0.118618	2.67037	0.00757684	0.0904283
ENSMUSG00000067336	BMPR2	2851.18	0.314729	0.118777	2.64975	0.00805525	0.0921159
ENSMUSG00000019998	STX7	2247.43	0.311094	0.0736577	4.22351	2.40525e-05	0.00361404
ENSMUSG00000034111	TMED8	832.853	0.309944	0.108878	2.8467	0.00441745	0.0694961
ENSMUSG00000019132	BC005537	9392.38	0.30873	0.0922114	3.34807	0.000813757	0.0289007
ENSMUSG00000035164	ZC3H12C	614.719	0.307922	0.118249	2.60402	0.00921376	0.0988876
ENSMUSG00000027177	HIPK3	2949.12	0.306138	0.111612	2.74288	0.00609038	0.0809289
ENSMUSG00000063253	SCOC	1223.48	0.305772	0.107646	2.84053	0.00450389	0.0701936
ENSMUSG00000024054	SMCHD1	4025.39	0.303895	0.101679	2.98876	0.0028011	0.0554542
ENSMUSG00000002733	PLEKHA3	827.463	0.303617	0.0884854	3.43127	0.000600772	0.0235384
ENSMUSG00000058835	ABI1	6232.63	0.303602	0.0794796	3.81988	0.000133518	0.010281
ENSMUSG00000013663	PTEN	4167.04	0.302059	0.103468	2.91934	0.00350778	0.06136
ENSMUSG00000027639	SAMHD1	14247.1	0.29965	0.0862768	3.47313	0.000514434	0.0224133
ENSMUSG00000028691	PRDX1	15944.4	0.297582	0.109361	2.7211	0.00650645	0.0833702
ENSMUSG00000000532	ACVR1B	1450.45	0.297577	0.062873	4.73299	2.21239e-06	0.000864308
ENSMUSG00000024491	RBM27	2387.79	0.294867	0.0738926	3.99048	6.59384e-05	0.00652569
ENSMUSG00000004364	CUL3	5917.2	0.293605	0.090046	3.26062	0.00111171	0.0345303
ENSMUSG00000024976	SHOC2	2711.15	0.293026	0.0899878	3.25629	0.00112879	0.0347998
ENSMUSG00000024270	SLC39A6	4224.64	0.292257	0.107327	2.72305	0.00646826	0.0831228
ENSMUSG00000024480	AP3S1	1765.07	0.292196	0.0962656	3.03531	0.00240286	0.0513881
ENSMUSG00000021282	EIF5	9201.95	0.29212	0.0665963	4.38643	1.15227e-05	0.00276197
ENSMUSG00000032328	TMEM30A	5886.37	0.29172	0.0885985	3.29261	0.000992614	0.0324051
ENSMUSG00000037253	MEX3C	1936.5	0.290872	0.0822829	3.53502	0.000407745	0.01978
ENSMUSG00000024404	RIOK3	4482.67	0.290719	0.111526	2.60673	0.00914108	0.0985588
ENSMUSG00000025981	COQ10B	940.267	0.29053	0.0873643	3.3255	0.000882611	0.030158
ENSMUSG00000042105	INPP5F	1067.29	0.289515	0.102535	2.82357	0.00474913	0.0712057
ENSMUSG00000020361	HSPA4	15401	0.289513	0.0720624	4.01753	5.88105e-05	0.00626343
ENSMUSG00000030203	DUSP16	2290.63	0.289391	0.102511	2.82303	0.00475717	0.0712057
ENSMUSG00000009207	LNPK	1160.03	0.288972	0.103358	2.79585	0.0051764	0.0748549
ENSMUSG00000073079	SRP54A	2481.1	0.2875	0.099199	2.89821	0.00375295	0.0636033
ENSMUSG00000041408	WAPL	4731.42	0.286395	0.0895973	3.19647	0.0013912	0.0380667
ENSMUSG00000042396	RBM7	1042.24	0.285773	0.0900432	3.17373	0.00150493	0.0390528
ENSMUSG00000024293	ESCO1	967.13	0.284995	0.0859304	3.31659	0.000911245	0.0306594
ENSMUSG00000034663	BMP2K	2327.3	0.282668	0.0920498	3.07082	0.0021347	0.0479434
ENSMUSG00000019951	BLTP3B	4560.16	0.282373	0.104405	2.7046	0.00683858	0.0848303
ENSMUSG00000013662	ATAD1	3328.28	0.281031	0.0653705	4.29905	1.71535e-05	0.00314124
ENSMUSG00000000078	KLF6	12100.1	0.279218	0.0758516	3.68111	0.000232225	0.014102
ENSMUSG00000044224	DNAJC21	2519.02	0.27894	0.0776814	3.59082	0.000329644	0.0172537
ENSMUSG00000018239	ZCCHC10	753.244	0.278788	0.0932212	2.99061	0.00278422	0.0554009
ENSMUSG00000021054	SGPP1	1717.7	0.278415	0.103105	2.70031	0.00692743	0.0852785
ENSMUSG00000072623	ZFP9	709.616	0.277774	0.105342	2.63687	0.00836759	0.0940251
ENSMUSG00000019878	HSF2	758.14	0.277359	0.0948942	2.92282	0.00346877	0.0609648
ENSMUSG00000020572	NAMPT	7291.4	0.276679	0.0977364	2.83087	0.00464213	0.0708526
ENSMUSG00000024335	BRD2	13305.6	0.276539	0.0700172	3.94959	7.82857e-05	0.00722448
ENSMUSG00000020954	STRN3	2379	0.275553	0.0910365	3.02685	0.00247119	0.0519038
ENSMUSG00000048379	SOCS4	1989.31	0.275201	0.0876791	3.13873	0.00169681	0.0418401
ENSMUSG00000042460	C1GALT1	2149.81	0.274686	0.102018	2.69253	0.00709122	0.0862128
ENSMUSG00000029413	NAAA	1885.86	0.274297	0.1051	2.60987	0.00905777	0.0982482
ENSMUSG00000038481	CDK19	2096.91	0.273749	0.0764131	3.58248	0.000340343	0.0173427
ENSMUSG00000017686	RHOT1	2159.75	0.27299	0.0811334	3.3647	0.000766258	0.0278899
ENSMUSG00000073542	CEP76	566.902	0.272539	0.0896811	3.03898	0.00237383	0.0511421
ENSMUSG00000020366	MAPK9	3514.13	0.27242	0.0909472	2.99536	0.00274122	0.054905
ENSMUSG00000021969	ZDHHC20	3435.42	0.272203	0.100594	2.70595	0.00681083	0.0848303
ENSMUSG00000027132	KATNBL1	1316.51	0.272002	0.093228	2.91759	0.00352744	0.0615203
ENSMUSG00000027007	ITPRID2	2901.52	0.271604	0.0904334	3.00336	0.00267016	0.0540487
ENSMUSG00000036167	PPHLN1	2633.46	0.271213	0.0684234	3.96374	7.37848e-05	0.00696005
ENSMUSG00000028559	OSBPL9	4046.12	0.270994	0.0628969	4.30855	1.64331e-05	0.00314124
ENSMUSG00000052557	GAN	2201.99	0.270804	0.0989862	2.73578	0.00622333	0.0814388
ENSMUSG00000026696	VAMP4	1241.58	0.270546	0.099871	2.70895	0.00674956	0.084546
ENSMUSG00000035762	TMEM161B	476.345	0.269681	0.10124	2.66378	0.00772685	0.0911053
ENSMUSG00000029388	EIF2B1	1671.6	0.269485	0.0844496	3.19107	0.00141745	0.0383117
ENSMUSG00000020290	XPO1	8130.39	0.265138	0.0976527	2.71512	0.00662526	0.0839438
ENSMUSG00000026029	CASP8	3267.82	0.26367	0.0638487	4.1296	3.6339e-05	0.00457949
ENSMUSG00000024644	CNDP2	10942.2	0.263533	0.0869919	3.0294	0.00245043	0.0519038
ENSMUSG00000094483	PURB	8502.2	0.262457	0.0863041	3.04108	0.00235734	0.0510806
ENSMUSG00000021987	MTMR6	2093.64	0.261743	0.0762038	3.43477	0.000593051	0.0235227
ENSMUSG00000006699	CDC42	17960.7	0.261578	0.054179	4.82804	1.37884e-06	0.00069364
ENSMUSG00000027423	SNX5	8233.6	0.261019	0.0984307	2.65181	0.00800621	0.0921103
ENSMUSG00000040021	LATS1	2582.27	0.258645	0.0947871	2.7287	0.00635848	0.0823441
ENSMUSG00000022200	GOLPH3	4325.91	0.258485	0.0635526	4.06727	4.7568e-05	0.00557497
ENSMUSG00000038546	RANBP9	2354.88	0.257907	0.0793357	3.25083	0.00115069	0.0348507
ENSMUSG00000035898	UBA6	1564.99	0.257259	0.0985051	2.61164	0.00901103	0.0981499
[truncated: 649 more rows]

## Sheet: Figure 1G
Figure 1G
[truncated: 422 more rows]

## Sheet: Figure 2C
Figure 2C
[truncated: 7 more rows]

## Sheet: Figure 2D 
Figure 2D
[truncated: 5 more rows]

## Sheet: Figure 2E
Figure 2D
[truncated: 12 more rows]

## Sheet: Figure 2F
Figure 2F
[truncated: 7 more rows]

[truncated: 121 more sheets: Figure 2G, Figure 2H, Figure 3A, Figure 3B, Figure 3C, Figure 3D, Figure 3E, Figure 3F, Figure 4A, Figure 4B, Figure 4C, Figure 4D, Figure 4E, Figure 4F, Figure 4G, Figure 4H, Figure 4I, Figure 4J, Figure 4K, Figure 4L …]
